# Supplementary material for: A universal surface functionalization technique to chemically enhance live microbial cells
Source: Mol Syst Biol. 2026 Mar 16;22(6):962–78. doi: 10.1038/s44320-026-00202-z (PMC13230988; doi:10.1038/s44320-026-00202-z)
Supplement: Supplementary file 4 — Source data Fig. 1 [file 44320_2026_202_MOESM4_ESM.zip]

Archive with 3 entries (2 files):
- SD figure 1/
- SD figure 1/.DS_Store
- __MACOSX/SD figure 1/._.DS_Store
