# Supplementary material for: A universal surface functionalization technique to chemically enhance live microbial cells
Source: Mol Syst Biol. 2026 Mar 16;22(6):962–78. doi: 10.1038/s44320-026-00202-z (PMC13230988; doi:10.1038/s44320-026-00202-z)
Supplement: Supplementary file 5 — Source data Fig. 2 [file 44320_2026_202_MOESM5_ESM.zip]

Archive with 35 entries (30 files):
- SD figure 2/
- SD figure 2/2B,C/
- SD figure 2/.DS_Store
- __MACOSX/SD figure 2/._.DS_Store
- SD figure 2/2A/
- SD figure 2/2D/
- SD figure 2/2E/
- SD figure 2/2B,C/200.fcs
- SD figure 2/2B,C/8.fcs
- SD figure 2/2B,C/40.fcs
- SD figure 2/2B,C/1-6.fcs
- SD figure 2/2B,C/0.fcs
- SD figure 2/2B,C/1000.fcs
- __MACOSX/SD figure 2/2B,C/._1000.fcs
- SD figure 2/2A/brightfield_subpanel-ii.TIF
- __MACOSX/SD figure 2/2A/._brightfield_subpanel-ii.TIF
- SD figure 2/2A/.DS_Store
- __MACOSX/SD figure 2/2A/._.DS_Store
- SD figure 2/2A/fluorescence-subpanel-ii.TIF
- __MACOSX/SD figure 2/2A/._fluorescence-subpanel-ii.TIF
- SD figure 2/2A/fluorescence-subpanel-iii.TIF
- __MACOSX/SD figure 2/2A/._fluorescence-subpanel-iii.TIF
- SD figure 2/2A/brightfield_subpanel-iii.TIF
- __MACOSX/SD figure 2/2A/._brightfield_subpanel-iii.TIF
- SD figure 2/2A/fluorescence-subpanel-i.TIF
- __MACOSX/SD figure 2/2A/._fluorescence-subpanel-i.TIF
- SD figure 2/2A/brightfield_subpanel-i.TIF
- __MACOSX/SD figure 2/2A/._brightfield_subpanel-i.TIF
- SD figure 2/2D/GabrielV_OD600_Ecoli_linkerscreen.csv
- __MACOSX/SD figure 2/2D/._GabrielV_OD600_Ecoli_linkerscreen.csv
- SD figure 2/2E/Ecoli_sytox_viability.csv
- SD figure 2/2E/Ecoli_efficiency.csv
- __MACOSX/SD figure 2/2E/._Ecoli_efficiency.csv
- SD figure 2/2E/Ecoli37C_viability.csv
- __MACOSX/SD figure 2/2E/._Ecoli37C_viability.csv
