# Supplementary material for: A universal surface functionalization technique to chemically enhance live microbial cells
Source: Mol Syst Biol. 2026 Mar 16;22(6):962–78. doi: 10.1038/s44320-026-00202-z (PMC13230988; doi:10.1038/s44320-026-00202-z)
Supplement: Supplementary file 5 — Source data Fig. 2 [file 44320_2026_202_MOESM5_ESM.zip › SD figure 2/2D/GabrielV_OD600_Ecoli_linkerscreen.csv]

Software Version	3.16.10
Experiment File Path:	C:\Users\Public\Documents\Experiments\Gabriel\GabrielV_OD600_Ecoli_linkerscreen.xpt
Protocol File Path:	C:\Users\Public\Documents\Protocols\OD600_fullplate_kinetic.prt
Plate Number	Plate 1
Date	6/19/2025
Time	2:33:44 PM
Reader Type:	Synergy H1
Reader Serial Number:	24090601
Reading Type	Reader
Procedure Details
Plate Type	96 WELL PLATE (Use plate lid)
Eject plate on completion
Set Temperature	Setpoint 37°C
	Preheat before moving to next step
Start Kinetic	Runtime 48:00:00 (HH:MM:SS), Interval 0:05:00, 577 Reads
Shake	Double Orbital: Continuous
	Frequency: 807 cpm (1 mm)
Read	OD 600
	Absorbance Endpoint
	Full Plate
	Wavelengths: 600
	Read Speed: Normal, Delay: 100 msec, Measurements/Data Point: 8
End Kinetic
OD 600:600
	Time	T° OD 600:600	A1	A2	A3	A4	A5	A6	A7	A8	A9	A10	A11	A12	B1	B2	B3	B4	B5	B6	B7	B8	B9	B10	B11	B12	C1	C2	C3	C4	C5	C6	C7	C8	C9	C10	C11	C12	D1	D2	D3	D4	D5	D6	D7	D8	D9	D10	D11
	0:04:10	37.1	0.085	0.085	0.084	0.085	0.084	0.086	0.087	0.087	0.084	0.084	0.084	0.083	0.084	0.085	0.084	0.084	0.084	0.086	0.086	0.087	0.084	0.083	0.084	0.085	0.085	0.084	0.083	0.088	0.083	0.085	0.084	0.085	0.084	0.085	0.083	0.086	0.085	0.084	0.084	0.085	0.083	0.083	0.084	0.084	0.086	0.084	0.084
	0:09:10	37	0.085	0.085	0.084	0.085	0.084	0.086	0.087	0.087	0.084	0.084	0.083	0.083	0.084	0.085	0.084	0.084	0.084	0.086	0.086	0.088	0.084	0.083	0.084	0.085	0.085	0.084	0.083	0.088	0.083	0.085	0.084	0.085	0.084	0.085	0.083	0.085	0.085	0.084	0.084	0.085	0.083	0.083	0.084	0.084	0.086	0.084	0.084
	0:14:10	37	0.085	0.085	0.084	0.085	0.084	0.086	0.087	0.087	0.084	0.084	0.084	0.083	0.084	0.085	0.084	0.084	0.084	0.086	0.086	0.088	0.084	0.083	0.084	0.085	0.085	0.084	0.083	0.088	0.083	0.085	0.085	0.085	0.084	0.085	0.083	0.085	0.085	0.084	0.084	0.085	0.083	0.083	0.084	0.084	0.086	0.084	0.084
	0:19:10	37	0.084	0.085	0.084	0.085	0.084	0.086	0.087	0.087	0.084	0.084	0.083	0.083	0.084	0.085	0.084	0.084	0.084	0.086	0.086	0.088	0.084	0.083	0.084	0.084	0.085	0.084	0.083	0.088	0.083	0.085	0.084	0.085	0.084	0.085	0.085	0.085	0.084	0.084	0.084	0.085	0.083	0.083	0.084	0.084	0.086	0.084	0.084
	0:24:10	37.1	0.084	0.085	0.085	0.085	0.084	0.086	0.087	0.087	0.084	0.084	0.084	0.083	0.084	0.085	0.084	0.084	0.084	0.086	0.086	0.088	0.084	0.083	0.084	0.084	0.085	0.084	0.083	0.088	0.083	0.085	0.084	0.085	0.084	0.085	0.083	0.085	0.085	0.084	0.084	0.085	0.083	0.083	0.084	0.084	0.086	0.084	0.084
	0:29:10	37.1	0.084	0.085	0.084	0.085	0.084	0.086	0.087	0.087	0.084	0.084	0.084	0.083	0.084	0.085	0.084	0.084	0.084	0.086	0.086	0.088	0.084	0.083	0.084	0.084	0.085	0.084	0.083	0.088	0.083	0.085	0.084	0.085	0.084	0.085	0.083	0.085	0.085	0.084	0.084	0.085	0.083	0.083	0.084	0.084	0.086	0.084	0.084
	0:34:10	37.1	0.084	0.085	0.084	0.085	0.084	0.086	0.087	0.087	0.084	0.084	0.084	0.083	0.084	0.085	0.084	0.084	0.084	0.086	0.086	0.088	0.084	0.083	0.084	0.084	0.085	0.084	0.083	0.089	0.083	0.085	0.084	0.085	0.084	0.085	0.083	0.085	0.085	0.084	0.084	0.085	0.083	0.083	0.084	0.084	0.086	0.084	0.084
	0:39:10	37	0.084	0.085	0.085	0.085	0.084	0.086	0.087	0.087	0.084	0.084	0.084	0.083	0.084	0.085	0.084	0.084	0.084	0.086	0.086	0.088	0.084	0.083	0.084	0.085	0.085	0.084	0.083	0.089	0.083	0.085	0.084	0.085	0.084	0.085	0.083	0.086	0.085	0.084	0.084	0.085	0.083	0.083	0.084	0.084	0.086	0.084	0.084
	0:44:10	37	0.085	0.085	0.084	0.085	0.084	0.087	0.087	0.087	0.084	0.084	0.084	0.083	0.084	0.085	0.084	0.084	0.084	0.086	0.086	0.088	0.084	0.083	0.084	0.085	0.085	0.084	0.083	0.089	0.083	0.085	0.084	0.085	0.084	0.085	0.083	0.086	0.085	0.084	0.084	0.085	0.083	0.083	0.084	0.084	0.086	0.084	0.085
	0:49:10	37.1	0.085	0.085	0.084	0.085	0.084	0.087	0.088	0.087	0.084	0.084	0.084	0.083	0.084	0.085	0.084	0.084	0.084	0.086	0.086	0.088	0.085	0.083	0.084	0.085	0.085	0.084	0.083	0.089	0.083	0.085	0.085	0.085	0.084	0.085	0.083	0.086	0.085	0.084	0.084	0.085	0.083	0.083	0.084	0.084	0.086	0.084	0.085
	0:54:10	37.1	0.085	0.085	0.084	0.085	0.084	0.087	0.087	0.087	0.084	0.084	0.084	0.083	0.084	0.085	0.084	0.084	0.085	0.086	0.086	0.088	0.085	0.083	0.084	0.085	0.085	0.084	0.083	0.089	0.083	0.085	0.085	0.085	0.084	0.085	0.083	0.086	0.085	0.084	0.084	0.085	0.083	0.083	0.084	0.084	0.086	0.085	0.085
	0:59:10	37	0.085	0.085	0.084	0.085	0.084	0.087	0.088	0.087	0.084	0.084	0.084	0.083	0.084	0.085	0.084	0.084	0.085	0.086	0.086	0.088	0.085	0.083	0.084	0.085	0.085	0.084	0.083	0.089	0.083	0.085	0.085	0.085	0.085	0.085	0.083	0.086	0.085	0.084	0.085	0.085	0.083	0.083	0.084	0.084	0.086	0.085	0.085
	1:04:10	37.1	0.085	0.085	0.084	0.085	0.084	0.087	0.088	0.087	0.084	0.084	0.083	0.083	0.084	0.085	0.084	0.084	0.085	0.086	0.086	0.088	0.085	0.083	0.084	0.084	0.085	0.084	0.083	0.089	0.083	0.085	0.085	0.085	0.084	0.085	0.083	0.086	0.085	0.084	0.085	0.085	0.083	0.083	0.084	0.084	0.086	0.085	0.085
	1:09:10	37	0.085	0.085	0.084	0.085	0.084	0.087	0.088	0.087	0.084	0.084	0.084	0.083	0.084	0.085	0.084	0.085	0.085	0.086	0.087	0.088	0.085	0.083	0.084	0.085	0.085	0.084	0.083	0.089	0.083	0.085	0.085	0.085	0.085	0.085	0.083	0.086	0.085	0.085	0.085	0.085	0.083	0.083	0.084	0.084	0.086	0.085	0.085
	1:14:10	37.1	0.085	0.085	0.084	0.085	0.084	0.087	0.088	0.087	0.084	0.084	0.084	0.083	0.084	0.085	0.084	0.085	0.085	0.086	0.087	0.088	0.085	0.083	0.084	0.085	0.085	0.084	0.083	0.089	0.083	0.085	0.085	0.085	0.085	0.085	0.083	0.086	0.085	0.084	0.085	0.085	0.083	0.083	0.084	0.084	0.086	0.085	0.085
	1:19:10	37	0.085	0.085	0.084	0.085	0.084	0.087	0.088	0.087	0.084	0.084	0.084	0.083	0.084	0.086	0.084	0.085	0.085	0.086	0.087	0.088	0.085	0.084	0.084	0.085	0.085	0.084	0.084	0.089	0.083	0.085	0.085	0.085	0.085	0.085	0.083	0.086	0.085	0.085	0.085	0.085	0.083	0.083	0.084	0.084	0.086	0.085	0.085
	1:24:10	37	0.085	0.085	0.084	0.085	0.084	0.087	0.088	0.087	0.084	0.084	0.084	0.083	0.084	0.086	0.084	0.085	0.085	0.086	0.087	0.088	0.085	0.083	0.084	0.085	0.085	0.084	0.084	0.089	0.083	0.085	0.085	0.085	0.085	0.085	0.083	0.086	0.085	0.085	0.085	0.085	0.083	0.083	0.084	0.084	0.086	0.085	0.085
	1:29:10	37	0.085	0.085	0.085	0.086	0.085	0.087	0.088	0.087	0.084	0.084	0.084	0.083	0.084	0.086	0.084	0.085	0.085	0.087	0.087	0.088	0.085	0.084	0.084	0.085	0.085	0.084	0.084	0.089	0.083	0.085	0.085	0.085	0.085	0.085	0.084	0.086	0.085	0.085	0.085	0.085	0.083	0.083	0.084	0.085	0.086	0.085	0.085
	1:34:10	37.1	0.085	0.085	0.085	0.086	0.085	0.087	0.088	0.087	0.084	0.084	0.084	0.083	0.084	0.086	0.084	0.085	0.085	0.087	0.087	0.088	0.085	0.084	0.084	0.085	0.085	0.084	0.084	0.089	0.083	0.085	0.085	0.085	0.085	0.085	0.083	0.086	0.085	0.085	0.085	0.085	0.083	0.083	0.084	0.085	0.086	0.085	0.085
	1:39:10	37.1	0.085	0.085	0.085	0.086	0.085	0.087	0.088	0.087	0.084	0.084	0.084	0.083	0.084	0.086	0.084	0.085	0.085	0.087	0.087	0.089	0.085	0.084	0.084	0.085	0.085	0.084	0.084	0.089	0.083	0.085	0.085	0.085	0.085	0.085	0.083	0.086	0.085	0.085	0.085	0.085	0.083	0.083	0.084	0.085	0.086	0.085	0.085
	1:44:10	37	0.085	0.085	0.085	0.085	0.085	0.087	0.088	0.087	0.084	0.084	0.084	0.083	0.084	0.086	0.084	0.085	0.085	0.087	0.087	0.089	0.085	0.084	0.084	0.085	0.085	0.084	0.084	0.089	0.083	0.085	0.085	0.085	0.085	0.085	0.084	0.086	0.085	0.085	0.085	0.085	0.083	0.083	0.084	0.085	0.086	0.085	0.085
	1:49:10	37.1	0.085	0.085	0.085	0.086	0.085	0.087	0.088	0.087	0.085	0.084	0.084	0.083	0.084	0.086	0.084	0.085	0.085	0.087	0.087	0.089	0.085	0.084	0.085	0.085	0.085	0.084	0.084	0.089	0.083	0.085	0.085	0.086	0.085	0.085	0.084	0.086	0.085	0.085	0.085	0.085	0.083	0.083	0.084	0.085	0.086	0.085	0.085
	1:54:10	37	0.085	0.085	0.085	0.086	0.085	0.087	0.088	0.087	0.085	0.084	0.084	0.083	0.084	0.086	0.084	0.085	0.085	0.087	0.087	0.089	0.085	0.084	0.085	0.085	0.085	0.085	0.084	0.089	0.084	0.086	0.085	0.086	0.085	0.086	0.084	0.086	0.085	0.085	0.085	0.085	0.083	0.083	0.084	0.085	0.086	0.085	0.086
	1:59:10	37.1	0.085	0.085	0.085	0.086	0.085	0.087	0.088	0.087	0.085	0.084	0.084	0.083	0.084	0.086	0.084	0.085	0.085	0.087	0.087	0.089	0.085	0.084	0.085	0.085	0.085	0.085	0.084	0.089	0.083	0.085	0.085	0.086	0.085	0.086	0.084	0.086	0.085	0.085	0.085	0.085	0.083	0.083	0.084	0.085	0.086	0.085	0.086
	2:04:10	37.1	0.085	0.085	0.085	0.086	0.085	0.087	0.088	0.087	0.085	0.084	0.084	0.083	0.084	0.086	0.084	0.085	0.085	0.087	0.087	0.089	0.085	0.084	0.085	0.085	0.085	0.085	0.084	0.089	0.084	0.086	0.085	0.086	0.085	0.085	0.084	0.086	0.085	0.085	0.085	0.085	0.083	0.083	0.084	0.085	0.086	0.085	0.086
	2:09:10	37.1	0.085	0.085	0.085	0.086	0.085	0.087	0.088	0.087	0.085	0.084	0.084	0.083	0.084	0.086	0.085	0.085	0.085	0.087	0.087	0.089	0.086	0.084	0.085	0.085	0.085	0.085	0.084	0.09	0.084	0.086	0.085	0.086	0.085	0.086	0.084	0.086	0.085	0.085	0.085	0.085	0.083	0.083	0.084	0.085	0.086	0.085	0.086
	2:14:10	37	0.085	0.085	0.085	0.086	0.085	0.087	0.089	0.087	0.085	0.084	0.084	0.083	0.084	0.086	0.085	0.085	0.085	0.087	0.087	0.089	0.085	0.084	0.085	0.085	0.085	0.085	0.084	0.09	0.084	0.086	0.085	0.086	0.085	0.086	0.084	0.086	0.085	0.085	0.085	0.085	0.083	0.083	0.084	0.085	0.086	0.085	0.086
	2:19:10	37	0.085	0.085	0.085	0.086	0.085	0.087	0.089	0.087	0.085	0.085	0.084	0.083	0.084	0.086	0.085	0.085	0.085	0.087	0.087	0.089	0.085	0.084	0.085	0.085	0.085	0.085	0.084	0.09	0.084	0.086	0.085	0.086	0.085	0.086	0.084	0.086	0.085	0.085	0.085	0.085	0.083	0.083	0.084	0.085	0.086	0.086	0.086
	2:24:10	37	0.085	0.085	0.085	0.086	0.085	0.088	0.089	0.087	0.085	0.084	0.084	0.083	0.084	0.086	0.085	0.085	0.085	0.087	0.087	0.089	0.085	0.089	0.085	0.085	0.085	0.085	0.084	0.09	0.084	0.086	0.085	0.086	0.085	0.086	0.084	0.087	0.085	0.085	0.085	0.085	0.083	0.083	0.084	0.085	0.086	0.085	0.086
	2:29:10	37	0.085	0.085	0.085	0.086	0.085	0.088	0.089	0.087	0.085	0.085	0.084	0.083	0.084	0.086	0.085	0.085	0.086	0.087	0.087	0.089	0.085	0.084	0.085	0.085	0.085	0.085	0.084	0.09	0.084	0.086	0.085	0.086	0.085	0.086	0.084	0.087	0.085	0.085	0.085	0.085	0.083	0.083	0.084	0.085	0.086	0.086	0.086
	2:34:10	37	0.085	0.085	0.085	0.086	0.085	0.088	0.089	0.087	0.085	0.085	0.084	0.083	0.084	0.086	0.085	0.085	0.086	0.087	0.087	0.089	0.085	0.084	0.085	0.085	0.085	0.085	0.084	0.09	0.084	0.086	0.086	0.086	0.085	0.086	0.084	0.088	0.085	0.085	0.085	0.086	0.083	0.083	0.084	0.085	0.086	0.086	0.086
	2:39:10	37.1	0.085	0.085	0.085	0.086	0.085	0.088	0.089	0.087	0.085	0.085	0.084	0.083	0.084	0.086	0.085	0.085	0.086	0.087	0.087	0.089	0.086	0.084	0.085	0.085	0.085	0.085	0.084	0.09	0.084	0.086	0.086	0.086	0.085	0.086	0.084	0.088	0.085	0.085	0.085	0.086	0.083	0.083	0.084	0.085	0.086	0.086	0.086
	2:44:10	37	0.085	0.085	0.085	0.086	0.085	0.088	0.089	0.087	0.085	0.085	0.084	0.083	0.085	0.086	0.085	0.085	0.086	0.087	0.087	0.089	0.086	0.084	0.085	0.085	0.085	0.085	0.084	0.09	0.084	0.086	0.086	0.086	0.085	0.086	0.084	0.088	0.085	0.085	0.085	0.085	0.084	0.083	0.084	0.085	0.086	0.086	0.086
	2:49:10	37.1	0.085	0.086	0.085	0.086	0.085	0.088	0.089	0.088	0.085	0.085	0.084	0.083	0.085	0.086	0.085	0.085	0.086	0.087	0.088	0.089	0.086	0.084	0.085	0.085	0.085	0.085	0.084	0.09	0.084	0.086	0.086	0.086	0.086	0.086	0.084	0.089	0.085	0.085	0.086	0.086	0.084	0.083	0.084	0.085	0.087	0.086	0.086
	2:54:10	37	0.085	0.086	0.085	0.086	0.085	0.088	0.089	0.088	0.085	0.085	0.084	0.083	0.085	0.086	0.085	0.085	0.086	0.087	0.088	0.089	0.086	0.084	0.085	0.085	0.085	0.085	0.084	0.09	0.084	0.086	0.086	0.086	0.086	0.086	0.084	0.089	0.085	0.085	0.086	0.086	0.084	0.084	0.084	0.085	0.087	0.086	0.086
	2:59:10	37.1	0.085	0.086	0.085	0.086	0.085	0.088	0.089	0.088	0.085	0.085	0.084	0.083	0.085	0.086	0.085	0.085	0.086	0.087	0.088	0.089	0.086	0.085	0.085	0.085	0.086	0.085	0.084	0.09	0.084	0.086	0.086	0.086	0.085	0.086	0.084	0.089	0.085	0.085	0.086	0.086	0.084	0.083	0.084	0.085	0.087	0.086	0.086
	3:04:10	37	0.085	0.086	0.085	0.086	0.085	0.088	0.089	0.088	0.085	0.085	0.084	0.083	0.085	0.086	0.085	0.086	0.086	0.087	0.088	0.089	0.086	0.085	0.085	0.085	0.086	0.085	0.084	0.09	0.084	0.086	0.086	0.086	0.086	0.086	0.084	0.089	0.086	0.085	0.086	0.086	0.084	0.084	0.085	0.085	0.087	0.086	0.086
	3:09:10	37.1	0.085	0.086	0.085	0.086	0.085	0.088	0.089	0.088	0.085	0.085	0.084	0.083	0.085	0.086	0.085	0.086	0.086	0.087	0.088	0.089	0.086	0.085	0.085	0.085	0.086	0.085	0.084	0.09	0.084	0.086	0.086	0.086	0.086	0.086	0.084	0.089	0.086	0.085	0.086	0.086	0.084	0.084	0.085	0.085	0.087	0.086	0.086
	3:14:10	37	0.085	0.086	0.085	0.086	0.085	0.088	0.089	0.088	0.085	0.085	0.084	0.084	0.085	0.086	0.085	0.086	0.086	0.087	0.088	0.089	0.086	0.085	0.085	0.085	0.086	0.085	0.085	0.09	0.084	0.086	0.086	0.086	0.086	0.086	0.084	0.089	0.086	0.086	0.086	0.086	0.084	0.084	0.085	0.085	0.087	0.086	0.086
	3:19:10	37	0.086	0.086	0.085	0.086	0.085	0.088	0.089	0.088	0.085	0.085	0.085	0.084	0.085	0.087	0.085	0.086	0.086	0.087	0.088	0.089	0.086	0.085	0.085	0.085	0.086	0.085	0.085	0.09	0.084	0.086	0.086	0.086	0.086	0.086	0.084	0.089	0.086	0.086	0.086	0.086	0.084	0.084	0.085	0.085	0.087	0.086	0.086
	3:24:10	37.1	0.086	0.086	0.085	0.086	0.085	0.088	0.089	0.088	0.086	0.085	0.085	0.084	0.085	0.087	0.085	0.086	0.086	0.088	0.088	0.089	0.086	0.085	0.086	0.086	0.086	0.085	0.085	0.09	0.084	0.086	0.086	0.086	0.086	0.086	0.084	0.089	0.086	0.086	0.086	0.086	0.084	0.084	0.085	0.086	0.087	0.086	0.086
	3:29:10	37.1	0.086	0.086	0.086	0.086	0.085	0.088	0.089	0.088	0.086	0.085	0.085	0.084	0.085	0.087	0.085	0.086	0.086	0.088	0.088	0.089	0.086	0.085	0.086	0.086	0.086	0.085	0.085	0.09	0.084	0.086	0.086	0.086	0.086	0.086	0.084	0.089	0.086	0.086	0.086	0.086	0.084	0.084	0.085	0.086	0.087	0.086	0.086
	3:34:10	37.1	0.086	0.086	0.086	0.086	0.086	0.088	0.089	0.088	0.086	0.085	0.085	0.084	0.085	0.087	0.085	0.086	0.086	0.088	0.088	0.09	0.086	0.085	0.086	0.086	0.086	0.086	0.085	0.091	0.085	0.086	0.086	0.086	0.086	0.086	0.085	0.09	0.086	0.086	0.086	0.086	0.084	0.084	0.085	0.086	0.088	0.086	0.087
	3:39:10	37	0.086	0.086	0.086	0.086	0.086	0.088	0.089	0.088	0.086	0.085	0.085	0.084	0.085	0.087	0.086	0.086	0.086	0.088	0.088	0.09	0.086	0.085	0.086	0.086	0.086	0.086	0.085	0.09	0.084	0.086	0.086	0.086	0.086	0.086	0.085	0.09	0.086	0.086	0.086	0.086	0.084	0.084	0.085	0.086	0.089	0.086	0.087
	3:44:10	37.1	0.086	0.086	0.086	0.087	0.086	0.088	0.09	0.088	0.086	0.085	0.085	0.084	0.085	0.087	0.086	0.086	0.086	0.088	0.088	0.09	0.086	0.085	0.086	0.086	0.086	0.086	0.085	0.091	0.085	0.086	0.086	0.087	0.086	0.087	0.085	0.09	0.086	0.086	0.086	0.086	0.084	0.084	0.085	0.086	0.088	0.086	0.087
	3:49:10	37.1	0.086	0.086	0.086	0.087	0.086	0.088	0.09	0.089	0.086	0.085	0.085	0.084	0.085	0.087	0.086	0.086	0.086	0.088	0.088	0.09	0.086	0.085	0.086	0.086	0.086	0.086	0.085	0.091	0.085	0.087	0.086	0.087	0.086	0.087	0.085	0.09	0.086	0.086	0.086	0.086	0.084	0.084	0.085	0.086	0.088	0.087	0.087
	3:54:10	37.1	0.086	0.086	0.086	0.087	0.086	0.089	0.09	0.089	0.086	0.086	0.085	0.084	0.085	0.087	0.086	0.086	0.086	0.088	0.088	0.09	0.086	0.085	0.086	0.086	0.086	0.086	0.085	0.091	0.085	0.086	0.087	0.087	0.086	0.087	0.085	0.09	0.086	0.086	0.086	0.086	0.085	0.084	0.085	0.087	0.089	0.087	0.087
	3:59:10	37	0.086	0.086	0.086	0.087	0.086	0.089	0.09	0.089	0.086	0.086	0.085	0.084	0.086	0.087	0.086	0.086	0.086	0.088	0.089	0.09	0.087	0.086	0.086	0.086	0.086	0.087	0.085	0.091	0.085	0.087	0.087	0.087	0.086	0.087	0.085	0.09	0.086	0.086	0.087	0.087	0.085	0.084	0.086	0.087	0.089	0.087	0.087
	4:04:10	37	0.086	0.086	0.086	0.087	0.086	0.089	0.09	0.089	0.086	0.086	0.085	0.084	0.086	0.087	0.086	0.086	0.087	0.088	0.088	0.09	0.087	0.085	0.086	0.086	0.086	0.086	0.085	0.091	0.085	0.087	0.087	0.087	0.086	0.087	0.087	0.09	0.086	0.086	0.087	0.087	0.085	0.084	0.086	0.087	0.089	0.087	0.087
	4:09:10	37.1	0.086	0.087	0.086	0.087	0.086	0.089	0.09	0.089	0.086	0.086	0.085	0.084	0.086	0.087	0.086	0.087	0.087	0.088	0.089	0.09	0.087	0.086	0.086	0.086	0.087	0.086	0.086	0.091	0.085	0.087	0.087	0.087	0.087	0.087	0.085	0.09	0.087	0.086	0.087	0.087	0.085	0.084	0.086	0.087	0.089	0.087	0.087
	4:14:10	37.1	0.086	0.087	0.086	0.087	0.086	0.089	0.09	0.089	0.086	0.086	0.085	0.084	0.086	0.087	0.086	0.087	0.087	0.088	0.089	0.09	0.087	0.086	0.086	0.086	0.087	0.086	0.086	0.091	0.085	0.087	0.087	0.087	0.087	0.087	0.085	0.09	0.087	0.087	0.087	0.087	0.085	0.085	0.086	0.087	0.089	0.087	0.087
	4:19:10	37.1	0.086	0.087	0.086	0.087	0.086	0.089	0.09	0.089	0.086	0.086	0.086	0.085	0.086	0.087	0.086	0.087	0.087	0.088	0.089	0.09	0.087	0.09	0.086	0.086	0.087	0.086	0.086	0.091	0.085	0.087	0.087	0.087	0.087	0.087	0.085	0.09	0.087	0.087	0.087	0.087	0.085	0.085	0.086	0.088	0.089	0.087	0.087
	4:24:10	37.1	0.087	0.087	0.086	0.087	0.086	0.089	0.09	0.089	0.086	0.086	0.086	0.085	0.086	0.088	0.086	0.087	0.087	0.089	0.089	0.09	0.087	0.086	0.086	0.086	0.087	0.086	0.086	0.091	0.085	0.087	0.087	0.087	0.087	0.087	0.085	0.09	0.087	0.087	0.087	0.087	0.085	0.085	0.086	0.088	0.09	0.087	0.087
	4:29:10	37	0.087	0.087	0.087	0.087	0.087	0.089	0.09	0.089	0.087	0.086	0.086	0.085	0.086	0.088	0.086	0.087	0.087	0.089	0.089	0.091	0.087	0.086	0.087	0.087	0.087	0.087	0.086	0.091	0.086	0.087	0.087	0.088	0.087	0.087	0.086	0.091	0.087	0.087	0.087	0.087	0.085	0.085	0.086	0.088	0.09	0.087	0.088
	4:34:10	37.1	0.087	0.087	0.087	0.088	0.087	0.089	0.091	0.09	0.087	0.086	0.086	0.085	0.086	0.088	0.087	0.087	0.087	0.089	0.089	0.091	0.087	0.086	0.087	0.087	0.087	0.087	0.086	0.092	0.086	0.087	0.087	0.088	0.087	0.088	0.086	0.091	0.087	0.087	0.087	0.087	0.085	0.085	0.086	0.088	0.09	0.087	0.088
	4:39:10	37	0.087	0.087	0.087	0.088	0.087	0.089	0.091	0.09	0.087	0.086	0.086	0.085	0.086	0.088	0.087	0.087	0.087	0.089	0.089	0.091	0.087	0.086	0.087	0.087	0.087	0.087	0.086	0.092	0.086	0.087	0.088	0.088	0.087	0.088	0.086	0.091	0.087	0.087	0.087	0.087	0.085	0.085	0.086	0.088	0.09	0.088	0.088
	4:44:10	37.1	0.087	0.087	0.087	0.088	0.087	0.089	0.091	0.09	0.087	0.086	0.086	0.085	0.087	0.088	0.087	0.087	0.087	0.089	0.09	0.091	0.087	0.086	0.087	0.087	0.087	0.087	0.086	0.092	0.086	0.088	0.088	0.088	0.087	0.088	0.086	0.091	0.087	0.087	0.088	0.088	0.086	0.085	0.086	0.089	0.09	0.088	0.088
	4:49:10	37	0.087	0.087	0.087	0.088	0.087	0.09	0.091	0.09	0.087	0.087	0.086	0.085	0.087	0.088	0.087	0.087	0.088	0.089	0.09	0.091	0.088	0.086	0.087	0.087	0.088	0.087	0.086	0.092	0.086	0.088	0.088	0.088	0.088	0.088	0.086	0.091	0.088	0.087	0.088	0.088	0.086	0.085	0.087	0.089	0.09	0.088	0.088
	4:54:10	37	0.087	0.088	0.087	0.088	0.087	0.09	0.091	0.09	0.087	0.087	0.086	0.085	0.087	0.088	0.087	0.088	0.088	0.089	0.09	0.091	0.088	0.087	0.087	0.087	0.088	0.087	0.087	0.092	0.086	0.088	0.088	0.088	0.088	0.088	0.086	0.091	0.088	0.088	0.088	0.088	0.086	0.085	0.087	0.089	0.091	0.093	0.088
	4:59:10	37	0.088	0.088	0.088	0.088	0.087	0.09	0.091	0.09	0.088	0.087	0.087	0.086	0.087	0.089	0.087	0.088	0.088	0.089	0.09	0.091	0.088	0.087	0.088	0.087	0.088	0.087	0.087	0.092	0.086	0.088	0.088	0.088	0.088	0.088	0.087	0.092	0.088	0.088	0.088	0.088	0.086	0.086	0.087	0.09	0.091	0.088	0.089
	5:04:10	37.1	0.088	0.088	0.088	0.088	0.087	0.09	0.091	0.09	0.088	0.087	0.087	0.086	0.087	0.089	0.087	0.088	0.088	0.09	0.09	0.092	0.088	0.087	0.088	0.087	0.088	0.088	0.087	0.093	0.087	0.088	0.088	0.089	0.088	0.089	0.087	0.091	0.088	0.088	0.088	0.088	0.086	0.086	0.087	0.09	0.091	0.089	0.089
	5:09:10	37	0.088	0.088	0.088	0.089	0.088	0.09	0.092	0.091	0.088	0.087	0.087	0.086	0.087	0.089	0.088	0.088	0.088	0.09	0.09	0.092	0.088	0.087	0.088	0.088	0.088	0.088	0.087	0.093	0.087	0.088	0.088	0.089	0.088	0.089	0.087	0.092	0.088	0.088	0.088	0.089	0.087	0.086	0.087	0.091	0.091	0.089	0.089
	5:14:10	37	0.088	0.088	0.088	0.089	0.088	0.091	0.092	0.091	0.088	0.088	0.087	0.086	0.088	0.089	0.088	0.088	0.089	0.09	0.091	0.092	0.089	0.087	0.088	0.088	0.089	0.088	0.087	0.093	0.087	0.089	0.089	0.089	0.089	0.089	0.087	0.092	0.089	0.088	0.089	0.089	0.087	0.086	0.088	0.091	0.092	0.089	0.089
	5:19:10	37.1	0.088	0.089	0.088	0.089	0.088	0.091	0.092	0.091	0.088	0.088	0.087	0.086	0.088	0.089	0.088	0.089	0.089	0.09	0.091	0.092	0.089	0.088	0.088	0.088	0.089	0.088	0.088	0.093	0.087	0.089	0.089	0.089	0.089	0.089	0.087	0.092	0.089	0.089	0.089	0.089	0.087	0.086	0.088	0.091	0.092	0.089	0.089
	5:24:10	37	0.088	0.089	0.088	0.089	0.088	0.092	0.092	0.091	0.089	0.088	0.088	0.086	0.088	0.09	0.088	0.089	0.089	0.09	0.091	0.092	0.089	0.088	0.088	0.088	0.089	0.088	0.088	0.093	0.088	0.089	0.089	0.089	0.089	0.089	0.087	0.092	0.089	0.089	0.089	0.089	0.087	0.086	0.088	0.091	0.092	0.089	0.09
	5:29:10	37.1	0.089	0.089	0.089	0.089	0.089	0.093	0.092	0.091	0.089	0.088	0.088	0.087	0.088	0.09	0.089	0.089	0.089	0.091	0.091	0.093	0.089	0.088	0.089	0.088	0.089	0.089	0.088	0.094	0.088	0.089	0.09	0.09	0.089	0.09	0.088	0.092	0.089	0.089	0.089	0.09	0.088	0.087	0.088	0.092	0.093	0.089	0.09
	5:34:10	37	0.089	0.089	0.089	0.09	0.089	0.094	0.093	0.092	0.089	0.088	0.088	0.087	0.089	0.09	0.089	0.089	0.089	0.091	0.092	0.093	0.089	0.089	0.089	0.089	0.089	0.089	0.088	0.094	0.088	0.089	0.09	0.09	0.09	0.09	0.088	0.092	0.089	0.089	0.09	0.09	0.088	0.087	0.088	0.092	0.093	0.09	0.09
	5:39:10	37	0.089	0.09	0.089	0.09	0.089	0.093	0.093	0.092	0.089	0.089	0.088	0.087	0.089	0.09	0.089	0.09	0.09	0.091	0.092	0.093	0.09	0.089	0.089	0.089	0.09	0.089	0.089	0.094	0.088	0.09	0.09	0.09	0.09	0.09	0.088	0.093	0.09	0.09	0.09	0.09	0.088	0.087	0.089	0.092	0.093	0.09	0.09
	5:44:10	37.1	0.089	0.09	0.089	0.09	0.089	0.095	0.093	0.092	0.089	0.089	0.088	0.087	0.089	0.091	0.089	0.09	0.09	0.091	0.092	0.093	0.09	0.089	0.089	0.089	0.09	0.089	0.089	0.095	0.088	0.09	0.09	0.09	0.09	0.09	0.088	0.093	0.09	0.09	0.09	0.09	0.088	0.087	0.089	0.092	0.093	0.09	0.091
	5:49:10	37	0.09	0.09	0.09	0.09	0.09	0.093	0.093	0.092	0.09	0.089	0.089	0.088	0.089	0.091	0.09	0.09	0.09	0.091	0.092	0.094	0.091	0.089	0.09	0.089	0.09	0.09	0.089	0.095	0.089	0.09	0.091	0.091	0.09	0.091	0.091	0.093	0.09	0.09	0.09	0.091	0.088	0.087	0.089	0.093	0.093	0.09	0.091
	5:54:10	37.1	0.09	0.09	0.09	0.091	0.09	0.094	0.094	0.093	0.09	0.089	0.089	0.088	0.09	0.091	0.09	0.09	0.09	0.092	0.093	0.094	0.091	0.089	0.09	0.09	0.09	0.09	0.09	0.095	0.089	0.09	0.091	0.091	0.091	0.091	0.089	0.093	0.091	0.091	0.091	0.091	0.089	0.088	0.09	0.093	0.094	0.091	0.091
	5:59:10	37	0.09	0.091	0.09	0.091	0.09	0.093	0.094	0.093	0.093	0.09	0.089	0.088	0.09	0.092	0.09	0.091	0.091	0.092	0.093	0.094	0.091	0.09	0.09	0.09	0.091	0.09	0.09	0.095	0.089	0.091	0.091	0.091	0.091	0.091	0.089	0.094	0.091	0.091	0.091	0.091	0.089	0.088	0.09	0.093	0.094	0.091	0.091
	6:04:10	37.1	0.091	0.091	0.091	0.091	0.091	0.095	0.094	0.093	0.093	0.09	0.09	0.088	0.09	0.092	0.091	0.091	0.091	0.092	0.093	0.095	0.092	0.09	0.091	0.09	0.091	0.091	0.09	0.096	0.09	0.091	0.091	0.091	0.091	0.092	0.09	0.094	0.091	0.091	0.091	0.092	0.09	0.088	0.09	0.093	0.094	0.091	0.092
	6:09:10	37	0.091	0.091	0.091	0.092	0.091	0.096	0.095	0.094	0.091	0.09	0.09	0.089	0.091	0.092	0.091	0.091	0.091	0.093	0.094	0.095	0.092	0.09	0.091	0.091	0.091	0.091	0.092	0.096	0.09	0.091	0.092	0.092	0.092	0.092	0.09	0.095	0.092	0.092	0.092	0.092	0.09	0.089	0.091	0.094	0.095	0.092	0.092
	6:14:10	37.1	0.091	0.092	0.091	0.092	0.091	0.097	0.095	0.094	0.091	0.091	0.09	0.089	0.091	0.093	0.091	0.092	0.092	0.093	0.094	0.095	0.092	0.091	0.091	0.091	0.092	0.091	0.091	0.097	0.09	0.091	0.092	0.092	0.092	0.092	0.09	0.095	0.092	0.092	0.092	0.092	0.09	0.089	0.091	0.094	0.095	0.092	0.093
	6:19:10	37	0.092	0.092	0.092	0.092	0.092	0.097	0.095	0.095	0.092	0.091	0.091	0.089	0.091	0.093	0.092	0.092	0.092	0.093	0.094	0.096	0.093	0.091	0.092	0.091	0.092	0.092	0.092	0.097	0.091	0.092	0.093	0.093	0.092	0.093	0.091	0.095	0.093	0.092	0.093	0.093	0.091	0.089	0.092	0.094	0.096	0.093	0.093
	6:24:10	37	0.092	0.092	0.092	0.093	0.092	0.097	0.096	0.095	0.092	0.092	0.091	0.09	0.092	0.093	0.092	0.093	0.093	0.093	0.095	0.096	0.093	0.091	0.092	0.092	0.093	0.092	0.092	0.097	0.091	0.093	0.093	0.093	0.093	0.093	0.091	0.096	0.093	0.093	0.093	0.093	0.092	0.09	0.092	0.095	0.096	0.093	0.093
	6:29:10	37.1	0.092	0.093	0.092	0.093	0.093	0.096	0.096	0.095	0.093	0.092	0.092	0.09	0.092	0.094	0.093	0.093	0.093	0.094	0.095	0.096	0.093	0.092	0.093	0.092	0.093	0.093	0.092	0.098	0.092	0.093	0.093	0.093	0.093	0.093	0.092	0.096	0.093	0.093	0.093	0.094	0.092	0.09	0.092	0.095	0.096	0.093	0.094
	6:34:10	37	0.093	0.093	0.093	0.093	0.093	0.097	0.097	0.096	0.093	0.093	0.092	0.09	0.093	0.095	0.093	0.094	0.093	0.094	0.096	0.097	0.095	0.093	0.093	0.092	0.094	0.093	0.093	0.098	0.092	0.093	0.094	0.094	0.094	0.094	0.092	0.096	0.094	0.094	0.094	0.094	0.092	0.09	0.093	0.096	0.097	0.094	0.094
	6:39:10	37	0.093	0.094	0.093	0.094	0.094	0.098	0.097	0.096	0.093	0.093	0.092	0.091	0.093	0.095	0.094	0.094	0.094	0.095	0.096	0.098	0.095	0.093	0.093	0.093	0.094	0.094	0.093	0.099	0.093	0.094	0.094	0.094	0.094	0.094	0.093	0.097	0.094	0.094	0.094	0.095	0.093	0.091	0.093	0.096	0.097	0.095	0.095
	6:44:10	37.1	0.094	0.094	0.094	0.094	0.094	0.099	0.098	0.097	0.094	0.093	0.093	0.091	0.094	0.096	0.094	0.095	0.094	0.095	0.097	0.098	0.095	0.093	0.094	0.093	0.095	0.094	0.094	0.1	0.093	0.094	0.095	0.095	0.095	0.095	0.093	0.097	0.095	0.095	0.095	0.095	0.094	0.091	0.094	0.097	0.098	0.095	0.095
	6:49:10	37	0.094	0.095	0.095	0.095	0.095	0.099	0.099	0.097	0.094	0.094	0.093	0.092	0.094	0.096	0.095	0.095	0.095	0.096	0.097	0.098	0.096	0.095	0.095	0.094	0.095	0.095	0.094	0.1	0.094	0.094	0.095	0.095	0.095	0.096	0.094	0.098	0.096	0.095	0.096	0.096	0.094	0.092	0.094	0.097	0.098	0.095	0.096
	6:54:10	37.1	0.095	0.095	0.095	0.096	0.095	0.099	0.099	0.098	0.095	0.095	0.094	0.092	0.095	0.097	0.095	0.096	0.096	0.096	0.098	0.099	0.096	0.095	0.095	0.094	0.096	0.095	0.095	0.101	0.094	0.095	0.096	0.096	0.096	0.096	0.094	0.098	0.096	0.096	0.096	0.097	0.094	0.092	0.095	0.098	0.099	0.096	0.096
	6:59:10	37.1	0.095	0.096	0.096	0.096	0.096	0.1	0.1	0.098	0.096	0.095	0.095	0.093	0.096	0.097	0.096	0.096	0.096	0.097	0.098	0.1	0.097	0.095	0.096	0.095	0.096	0.096	0.096	0.101	0.095	0.096	0.096	0.097	0.096	0.097	0.095	0.099	0.097	0.097	0.097	0.097	0.095	0.093	0.096	0.098	0.099	0.097	0.097
	7:04:10	37	0.096	0.096	0.096	0.097	0.097	0.101	0.1	0.099	0.097	0.096	0.095	0.094	0.096	0.098	0.097	0.097	0.097	0.098	0.099	0.1	0.097	0.096	0.096	0.095	0.097	0.097	0.096	0.102	0.096	0.096	0.097	0.097	0.097	0.097	0.096	0.1	0.097	0.098	0.097	0.098	0.096	0.093	0.096	0.099	0.1	0.097	0.098
	7:09:10	37.1	0.097	0.097	0.097	0.097	0.097	0.102	0.101	0.1	0.1	0.096	0.096	0.094	0.097	0.098	0.097	0.098	0.097	0.098	0.099	0.101	0.098	0.096	0.097	0.096	0.098	0.097	0.097	0.102	0.096	0.097	0.098	0.098	0.098	0.098	0.096	0.1	0.098	0.098	0.098	0.099	0.097	0.094	0.097	0.1	0.101	0.098	0.098
	7:14:10	37.1	0.097	0.098	0.097	0.098	0.098	0.102	0.102	0.101	0.098	0.097	0.097	0.095	0.098	0.099	0.098	0.098	0.098	0.099	0.1	0.102	0.099	0.097	0.098	0.096	0.098	0.098	0.098	0.103	0.097	0.098	0.099	0.099	0.099	0.099	0.097	0.101	0.099	0.099	0.099	0.099	0.098	0.095	0.098	0.1	0.102	0.099	0.099
	7:19:10	37.1	0.098	0.099	0.098	0.099	0.099	0.102	0.102	0.101	0.099	0.098	0.097	0.096	0.098	0.1	0.099	0.099	0.099	0.099	0.101	0.102	0.1	0.098	0.099	0.097	0.099	0.099	0.099	0.104	0.098	0.099	0.1	0.099	0.099	0.1	0.098	0.101	0.1	0.1	0.1	0.1	0.099	0.096	0.099	0.101	0.102	0.1	0.1
	7:24:10	37	0.099	0.099	0.099	0.099	0.1	0.104	0.103	0.102	0.099	0.099	0.098	0.096	0.099	0.101	0.1	0.1	0.1	0.1	0.102	0.103	0.1	0.099	0.099	0.098	0.1	0.1	0.1	0.105	0.099	0.099	0.1	0.1	0.1	0.101	0.099	0.102	0.101	0.101	0.101	0.101	0.099	0.096	0.1	0.102	0.103	0.1	0.101
	7:29:10	37	0.1	0.1	0.1	0.1	0.1	0.105	0.104	0.103	0.1	0.1	0.099	0.097	0.1	0.102	0.101	0.101	0.101	0.101	0.103	0.104	0.101	0.1	0.1	0.099	0.101	0.101	0.1	0.106	0.1	0.1	0.101	0.101	0.101	0.101	0.099	0.103	0.101	0.102	0.102	0.102	0.1	0.097	0.1	0.103	0.104	0.101	0.101
	7:34:10	37.1	0.1	0.101	0.101	0.101	0.101	0.105	0.104	0.104	0.101	0.1	0.1	0.098	0.101	0.103	0.102	0.102	0.102	0.102	0.104	0.105	0.102	0.101	0.101	0.099	0.102	0.101	0.101	0.107	0.101	0.1	0.102	0.102	0.102	0.102	0.1	0.104	0.102	0.102	0.102	0.103	0.101	0.098	0.101	0.104	0.105	0.102	0.102
	7:39:10	37.1	0.102	0.102	0.102	0.102	0.102	0.106	0.106	0.105	0.102	0.101	0.101	0.099	0.102	0.104	0.103	0.103	0.102	0.102	0.104	0.106	0.103	0.101	0.102	0.1	0.102	0.102	0.102	0.108	0.102	0.102	0.103	0.103	0.103	0.103	0.101	0.104	0.103	0.103	0.103	0.104	0.102	0.099	0.102	0.104	0.106	0.103	0.103
	7:44:10	37.1	0.102	0.103	0.103	0.103	0.103	0.107	0.107	0.106	0.103	0.102	0.102	0.1	0.103	0.105	0.104	0.104	0.103	0.103	0.106	0.107	0.104	0.102	0.103	0.101	0.104	0.103	0.103	0.109	0.103	0.102	0.104	0.104	0.104	0.104	0.102	0.105	0.104	0.104	0.105	0.105	0.103	0.099	0.103	0.106	0.107	0.104	0.104
	7:49:10	37	0.103	0.104	0.104	0.104	0.104	0.108	0.108	0.107	0.104	0.103	0.103	0.101	0.104	0.105	0.105	0.105	0.104	0.104	0.107	0.108	0.105	0.104	0.104	0.102	0.105	0.104	0.104	0.11	0.104	0.103	0.105	0.105	0.105	0.105	0.103	0.106	0.106	0.106	0.106	0.106	0.104	0.1	0.104	0.107	0.108	0.105	0.105
	7:54:10	37.1	0.104	0.105	0.105	0.105	0.105	0.109	0.109	0.108	0.105	0.104	0.104	0.102	0.105	0.107	0.106	0.106	0.106	0.106	0.108	0.109	0.106	0.105	0.105	0.103	0.106	0.106	0.105	0.111	0.105	0.104	0.106	0.106	0.106	0.106	0.105	0.107	0.107	0.107	0.107	0.108	0.105	0.101	0.106	0.108	0.11	0.107	0.107
	7:59:10	37.1	0.105	0.106	0.106	0.106	0.107	0.11	0.11	0.109	0.106	0.106	0.105	0.103	0.106	0.108	0.107	0.108	0.107	0.106	0.109	0.11	0.107	0.106	0.106	0.104	0.107	0.107	0.107	0.113	0.107	0.105	0.107	0.107	0.107	0.107	0.106	0.108	0.108	0.108	0.108	0.109	0.106	0.102	0.107	0.109	0.111	0.107	0.108
	8:04:10	37.1	0.107	0.107	0.107	0.107	0.108	0.112	0.111	0.11	0.107	0.107	0.106	0.104	0.107	0.11	0.109	0.109	0.108	0.108	0.11	0.111	0.109	0.107	0.107	0.105	0.108	0.108	0.108	0.114	0.108	0.107	0.109	0.108	0.109	0.109	0.107	0.109	0.109	0.11	0.109	0.11	0.108	0.103	0.108	0.11	0.112	0.112	0.109
	8:09:10	37.1	0.108	0.108	0.109	0.109	0.11	0.113	0.113	0.112	0.109	0.108	0.107	0.105	0.109	0.111	0.11	0.11	0.109	0.109	0.111	0.113	0.11	0.108	0.109	0.106	0.11	0.11	0.11	0.115	0.109	0.108	0.11	0.11	0.11	0.11	0.108	0.111	0.111	0.111	0.111	0.112	0.11	0.105	0.109	0.112	0.113	0.11	0.11
	8:14:10	37	0.109	0.11	0.11	0.11	0.111	0.115	0.114	0.113	0.11	0.11	0.109	0.106	0.11	0.112	0.112	0.112	0.111	0.11	0.113	0.115	0.112	0.111	0.11	0.108	0.111	0.111	0.111	0.117	0.111	0.109	0.112	0.111	0.112	0.112	0.11	0.112	0.112	0.113	0.112	0.113	0.111	0.106	0.111	0.113	0.115	0.112	0.112
	8:19:10	37	0.111	0.112	0.112	0.112	0.113	0.116	0.115	0.115	0.112	0.111	0.111	0.108	0.112	0.114	0.113	0.113	0.112	0.112	0.115	0.116	0.113	0.112	0.112	0.109	0.113	0.113	0.113	0.118	0.113	0.111	0.113	0.113	0.113	0.114	0.112	0.113	0.114	0.114	0.114	0.115	0.113	0.107	0.113	0.115	0.116	0.114	0.113
	8:24:10	37	0.112	0.113	0.113	0.113	0.114	0.117	0.117	0.116	0.114	0.113	0.112	0.109	0.113	0.116	0.115	0.115	0.114	0.113	0.116	0.118	0.115	0.113	0.114	0.111	0.114	0.114	0.115	0.12	0.114	0.113	0.115	0.115	0.115	0.115	0.114	0.115	0.116	0.116	0.116	0.117	0.115	0.109	0.114	0.117	0.118	0.115	0.115
	8:29:10	37	0.114	0.115	0.115	0.115	0.116	0.119	0.119	0.118	0.116	0.115	0.114	0.111	0.115	0.117	0.117	0.117	0.116	0.115	0.118	0.119	0.116	0.115	0.115	0.112	0.116	0.116	0.117	0.122	0.116	0.114	0.117	0.116	0.117	0.117	0.115	0.116	0.117	0.118	0.118	0.119	0.116	0.111	0.116	0.119	0.12	0.117	0.117
	8:34:10	37	0.115	0.116	0.117	0.116	0.118	0.12	0.12	0.12	0.117	0.116	0.116	0.112	0.117	0.119	0.119	0.119	0.117	0.116	0.12	0.121	0.118	0.117	0.117	0.114	0.118	0.118	0.118	0.124	0.118	0.115	0.119	0.118	0.119	0.119	0.117	0.118	0.119	0.12	0.119	0.121	0.118	0.112	0.118	0.121	0.121	0.119	0.119
	8:39:10	37	0.117	0.118	0.119	0.118	0.12	0.122	0.122	0.122	0.119	0.118	0.117	0.114	0.119	0.121	0.121	0.121	0.12	0.118	0.122	0.123	0.12	0.119	0.119	0.115	0.12	0.12	0.12	0.126	0.12	0.117	0.12	0.12	0.121	0.121	0.119	0.12	0.121	0.122	0.122	0.123	0.121	0.114	0.12	0.122	0.123	0.121	0.121
	8:44:10	37.1	0.119	0.12	0.121	0.12	0.122	0.124	0.124	0.124	0.121	0.12	0.119	0.116	0.121	0.123	0.123	0.123	0.122	0.12	0.124	0.125	0.122	0.121	0.121	0.117	0.122	0.122	0.123	0.128	0.123	0.119	0.122	0.122	0.123	0.123	0.121	0.121	0.124	0.124	0.124	0.125	0.123	0.116	0.122	0.125	0.126	0.123	0.123
	8:49:10	37	0.121	0.122	0.123	0.122	0.124	0.126	0.127	0.126	0.123	0.123	0.122	0.118	0.123	0.126	0.126	0.126	0.124	0.122	0.126	0.127	0.125	0.124	0.123	0.119	0.124	0.125	0.125	0.131	0.125	0.121	0.125	0.124	0.125	0.125	0.123	0.123	0.126	0.127	0.127	0.128	0.125	0.118	0.125	0.127	0.128	0.125	0.126
	8:54:10	37	0.124	0.125	0.125	0.125	0.127	0.129	0.129	0.129	0.126	0.125	0.124	0.12	0.126	0.128	0.128	0.128	0.127	0.124	0.129	0.13	0.127	0.126	0.126	0.121	0.127	0.127	0.128	0.134	0.128	0.123	0.127	0.127	0.128	0.128	0.126	0.125	0.128	0.129	0.129	0.13	0.128	0.12	0.127	0.13	0.131	0.128	0.128
	8:59:10	37	0.126	0.127	0.128	0.127	0.129	0.131	0.131	0.131	0.128	0.127	0.127	0.122	0.128	0.131	0.131	0.131	0.129	0.127	0.131	0.132	0.13	0.129	0.128	0.123	0.129	0.13	0.13	0.137	0.131	0.126	0.13	0.129	0.13	0.13	0.129	0.127	0.131	0.132	0.132	0.133	0.13	0.122	0.13	0.132	0.133	0.13	0.131
	9:04:10	37	0.128	0.13	0.13	0.13	0.132	0.134	0.134	0.134	0.131	0.13	0.129	0.124	0.131	0.134	0.134	0.134	0.132	0.129	0.134	0.135	0.132	0.132	0.131	0.126	0.132	0.133	0.133	0.139	0.134	0.129	0.133	0.132	0.134	0.133	0.131	0.13	0.134	0.135	0.134	0.137	0.133	0.125	0.133	0.135	0.136	0.133	0.133
	9:09:10	37	0.131	0.132	0.133	0.132	0.135	0.136	0.136	0.137	0.134	0.133	0.132	0.127	0.134	0.137	0.136	0.137	0.135	0.132	0.137	0.138	0.135	0.134	0.134	0.128	0.135	0.135	0.136	0.142	0.136	0.131	0.136	0.135	0.136	0.136	0.134	0.132	0.137	0.138	0.137	0.14	0.136	0.127	0.135	0.137	0.139	0.136	0.136
	9:14:10	37	0.134	0.135	0.136	0.135	0.138	0.139	0.14	0.14	0.137	0.136	0.135	0.13	0.137	0.14	0.14	0.14	0.138	0.135	0.14	0.141	0.138	0.138	0.137	0.131	0.138	0.139	0.14	0.145	0.14	0.134	0.139	0.138	0.14	0.139	0.137	0.134	0.14	0.141	0.141	0.143	0.139	0.13	0.139	0.14	0.142	0.139	0.139
	9:19:10	37	0.136	0.138	0.139	0.138	0.141	0.141	0.143	0.143	0.14	0.139	0.138	0.133	0.14	0.143	0.143	0.143	0.141	0.137	0.143	0.144	0.142	0.141	0.14	0.134	0.141	0.142	0.143	0.149	0.143	0.137	0.142	0.141	0.143	0.142	0.141	0.137	0.144	0.145	0.144	0.146	0.142	0.133	0.142	0.144	0.145	0.143	0.142
	9:24:10	37	0.139	0.141	0.143	0.141	0.145	0.145	0.146	0.146	0.143	0.142	0.141	0.136	0.143	0.146	0.147	0.147	0.144	0.141	0.147	0.148	0.145	0.145	0.143	0.137	0.144	0.145	0.147	0.153	0.147	0.14	0.146	0.144	0.146	0.146	0.144	0.14	0.147	0.156	0.148	0.15	0.147	0.136	0.145	0.147	0.149	0.146	0.146
	9:29:10	37	0.143	0.144	0.146	0.145	0.149	0.149	0.15	0.15	0.147	0.146	0.145	0.139	0.147	0.15	0.151	0.151	0.148	0.144	0.15	0.151	0.149	0.15	0.147	0.14	0.148	0.149	0.15	0.157	0.151	0.143	0.149	0.148	0.15	0.149	0.148	0.143	0.151	0.152	0.152	0.154	0.151	0.14	0.149	0.151	0.152	0.15	0.15
	9:34:10	37	0.145	0.148	0.15	0.148	0.153	0.152	0.153	0.153	0.151	0.15	0.148	0.143	0.151	0.154	0.155	0.155	0.152	0.147	0.154	0.155	0.153	0.153	0.151	0.144	0.152	0.153	0.154	0.161	0.155	0.147	0.153	0.152	0.154	0.153	0.152	0.146	0.155	0.157	0.156	0.159	0.155	0.143	0.153	0.155	0.157	0.155	0.153
	9:39:10	37.1	0.15	0.152	0.154	0.152	0.157	0.156	0.157	0.158	0.155	0.154	0.153	0.146	0.155	0.158	0.159	0.159	0.157	0.151	0.158	0.159	0.157	0.157	0.155	0.147	0.156	0.157	0.159	0.165	0.16	0.151	0.158	0.156	0.159	0.157	0.158	0.15	0.16	0.161	0.161	0.163	0.16	0.147	0.158	0.159	0.161	0.158	0.158
	9:44:10	37.1	0.154	0.156	0.158	0.156	0.161	0.16	0.161	0.163	0.159	0.159	0.157	0.15	0.159	0.163	0.164	0.164	0.161	0.155	0.162	0.164	0.161	0.161	0.159	0.151	0.16	0.162	0.163	0.17	0.164	0.155	0.162	0.161	0.164	0.162	0.161	0.154	0.164	0.166	0.165	0.168	0.164	0.151	0.163	0.164	0.165	0.163	0.162
	9:49:10	37	0.158	0.161	0.163	0.161	0.167	0.165	0.166	0.167	0.166	0.163	0.162	0.154	0.164	0.168	0.169	0.169	0.165	0.16	0.167	0.168	0.166	0.166	0.164	0.155	0.165	0.167	0.169	0.175	0.17	0.159	0.167	0.165	0.168	0.167	0.165	0.158	0.169	0.171	0.17	0.173	0.169	0.155	0.167	0.169	0.17	0.168	0.167
	9:54:10	37	0.162	0.165	0.168	0.165	0.171	0.169	0.17	0.172	0.169	0.168	0.166	0.159	0.169	0.172	0.175	0.174	0.17	0.165	0.172	0.173	0.171	0.171	0.169	0.159	0.17	0.172	0.174	0.18	0.175	0.164	0.172	0.17	0.173	0.172	0.17	0.162	0.174	0.176	0.175	0.179	0.174	0.16	0.173	0.173	0.174	0.173	0.172
	9:59:10	37	0.167	0.17	0.172	0.171	0.177	0.174	0.176	0.177	0.174	0.172	0.172	0.163	0.173	0.178	0.18	0.179	0.176	0.17	0.178	0.178	0.176	0.177	0.174	0.164	0.175	0.177	0.18	0.186	0.181	0.169	0.178	0.175	0.179	0.177	0.176	0.167	0.18	0.182	0.181	0.185	0.18	0.164	0.178	0.179	0.181	0.178	0.177
	10:04:10	37	0.172	0.175	0.178	0.175	0.182	0.18	0.181	0.182	0.179	0.178	0.176	0.168	0.18	0.184	0.186	0.185	0.181	0.175	0.183	0.184	0.182	0.182	0.18	0.169	0.18	0.183	0.185	0.192	0.186	0.174	0.183	0.181	0.185	0.183	0.182	0.172	0.185	0.188	0.187	0.191	0.186	0.169	0.184	0.184	0.186	0.183	0.183
	10:09:10	37.1	0.177	0.18	0.184	0.181	0.188	0.185	0.187	0.188	0.185	0.184	0.182	0.173	0.185	0.189	0.192	0.191	0.187	0.18	0.189	0.19	0.187	0.188	0.185	0.174	0.186	0.189	0.193	0.199	0.193	0.179	0.188	0.186	0.191	0.188	0.187	0.177	0.192	0.195	0.193	0.197	0.192	0.175	0.19	0.191	0.192	0.19	0.189
	10:14:10	37.1	0.182	0.186	0.19	0.187	0.194	0.191	0.192	0.194	0.193	0.19	0.188	0.178	0.191	0.196	0.199	0.198	0.194	0.185	0.195	0.196	0.191	0.194	0.191	0.179	0.193	0.196	0.198	0.205	0.2	0.185	0.195	0.193	0.197	0.195	0.194	0.183	0.199	0.201	0.199	0.204	0.199	0.181	0.196	0.198	0.199	0.196	0.196
	10:19:10	37	0.188	0.193	0.196	0.193	0.202	0.197	0.2	0.202	0.198	0.197	0.195	0.185	0.198	0.203	0.205	0.205	0.2	0.192	0.202	0.203	0.197	0.203	0.199	0.185	0.199	0.203	0.206	0.212	0.207	0.191	0.202	0.2	0.204	0.202	0.2	0.189	0.206	0.208	0.207	0.212	0.205	0.187	0.204	0.205	0.205	0.203	0.202
	10:24:10	37	0.194	0.199	0.204	0.2	0.208	0.202	0.205	0.207	0.204	0.203	0.201	0.191	0.205	0.21	0.213	0.212	0.207	0.198	0.208	0.209	0.204	0.209	0.205	0.191	0.207	0.21	0.213	0.219	0.214	0.197	0.209	0.207	0.21	0.208	0.207	0.195	0.213	0.216	0.215	0.219	0.213	0.193	0.211	0.212	0.211	0.21	0.209
	10:29:10	37	0.201	0.206	0.21	0.207	0.216	0.209	0.213	0.215	0.211	0.21	0.208	0.197	0.213	0.218	0.221	0.22	0.215	0.205	0.216	0.216	0.211	0.217	0.213	0.197	0.214	0.217	0.221	0.227	0.223	0.204	0.217	0.214	0.216	0.217	0.215	0.201	0.22	0.224	0.222	0.228	0.222	0.2	0.218	0.219	0.22	0.218	0.216
	10:34:10	37	0.207	0.213	0.217	0.213	0.223	0.217	0.22	0.223	0.219	0.217	0.215	0.204	0.22	0.225	0.228	0.227	0.222	0.211	0.224	0.221	0.218	0.223	0.22	0.204	0.221	0.224	0.228	0.234	0.229	0.212	0.224	0.221	0.223	0.224	0.223	0.208	0.228	0.231	0.229	0.234	0.228	0.208	0.225	0.223	0.227	0.225	0.223
	10:39:10	37.1	0.215	0.221	0.224	0.222	0.23	0.224	0.227	0.229	0.226	0.225	0.223	0.21	0.227	0.233	0.236	0.234	0.229	0.219	0.232	0.228	0.226	0.231	0.227	0.211	0.229	0.232	0.236	0.242	0.237	0.219	0.232	0.229	0.23	0.231	0.23	0.215	0.235	0.238	0.236	0.242	0.236	0.215	0.234	0.229	0.234	0.232	0.231
	10:44:10	37	0.22	0.228	0.232	0.227	0.238	0.232	0.234	0.236	0.234	0.233	0.231	0.218	0.234	0.24	0.243	0.242	0.236	0.227	0.238	0.233	0.233	0.238	0.235	0.218	0.236	0.24	0.243	0.249	0.245	0.226	0.239	0.236	0.237	0.238	0.237	0.223	0.243	0.247	0.245	0.25	0.244	0.223	0.241	0.236	0.242	0.239	0.238
	10:49:10	37	0.229	0.235	0.24	0.235	0.245	0.238	0.241	0.243	0.241	0.24	0.239	0.226	0.242	0.249	0.252	0.249	0.243	0.234	0.246	0.24	0.241	0.246	0.241	0.226	0.244	0.247	0.251	0.257	0.252	0.234	0.246	0.243	0.245	0.246	0.245	0.23	0.251	0.255	0.252	0.258	0.252	0.23	0.249	0.244	0.25	0.247	0.246
	10:54:10	37	0.234	0.241	0.247	0.242	0.251	0.245	0.248	0.251	0.248	0.247	0.247	0.232	0.249	0.256	0.26	0.258	0.252	0.241	0.253	0.248	0.248	0.253	0.249	0.233	0.251	0.255	0.258	0.266	0.261	0.241	0.254	0.251	0.252	0.253	0.252	0.237	0.259	0.263	0.26	0.266	0.26	0.236	0.257	0.252	0.256	0.256	0.253
	10:59:10	37	0.242	0.251	0.255	0.25	0.261	0.253	0.256	0.259	0.257	0.255	0.255	0.239	0.257	0.265	0.269	0.266	0.26	0.248	0.262	0.257	0.257	0.262	0.257	0.24	0.259	0.264	0.268	0.274	0.27	0.249	0.263	0.259	0.26	0.262	0.261	0.244	0.268	0.272	0.269	0.274	0.269	0.244	0.266	0.26	0.265	0.264	0.261
	11:04:10	37.1	0.249	0.258	0.264	0.257	0.269	0.261	0.265	0.268	0.265	0.264	0.264	0.248	0.266	0.274	0.277	0.275	0.269	0.257	0.269	0.265	0.264	0.27	0.266	0.247	0.268	0.272	0.277	0.282	0.278	0.257	0.271	0.267	0.269	0.271	0.27	0.252	0.276	0.281	0.278	0.284	0.277	0.252	0.274	0.269	0.272	0.273	0.27
	11:09:10	37	0.258	0.266	0.272	0.266	0.277	0.269	0.273	0.275	0.273	0.272	0.272	0.255	0.275	0.283	0.286	0.284	0.277	0.265	0.279	0.273	0.274	0.278	0.275	0.254	0.277	0.281	0.285	0.291	0.287	0.265	0.28	0.276	0.277	0.279	0.278	0.26	0.285	0.289	0.286	0.293	0.286	0.261	0.284	0.278	0.282	0.281	0.279
	11:14:10	37	0.266	0.274	0.28	0.276	0.286	0.277	0.281	0.284	0.281	0.279	0.281	0.263	0.283	0.291	0.295	0.292	0.285	0.273	0.286	0.282	0.282	0.288	0.283	0.264	0.285	0.289	0.294	0.3	0.296	0.273	0.288	0.284	0.285	0.287	0.287	0.267	0.294	0.298	0.295	0.301	0.295	0.269	0.292	0.286	0.29	0.291	0.287
	11:19:10	37.1	0.273	0.284	0.289	0.283	0.295	0.286	0.29	0.293	0.29	0.288	0.29	0.272	0.292	0.3	0.304	0.301	0.294	0.282	0.296	0.289	0.291	0.297	0.291	0.271	0.293	0.299	0.303	0.308	0.304	0.284	0.297	0.293	0.294	0.296	0.296	0.277	0.303	0.308	0.304	0.31	0.304	0.277	0.301	0.295	0.297	0.298	0.297
	11:24:10	37	0.282	0.291	0.297	0.292	0.304	0.295	0.298	0.301	0.298	0.296	0.299	0.28	0.3	0.308	0.314	0.31	0.302	0.291	0.303	0.298	0.3	0.305	0.3	0.28	0.302	0.307	0.312	0.318	0.312	0.292	0.307	0.301	0.302	0.304	0.304	0.285	0.312	0.316	0.312	0.319	0.314	0.287	0.31	0.305	0.307	0.307	0.305
	11:29:10	37	0.292	0.3	0.306	0.301	0.312	0.302	0.306	0.309	0.307	0.305	0.308	0.288	0.31	0.317	0.323	0.319	0.311	0.298	0.311	0.306	0.308	0.313	0.308	0.288	0.312	0.316	0.32	0.326	0.321	0.299	0.315	0.31	0.311	0.313	0.313	0.293	0.32	0.325	0.322	0.327	0.322	0.295	0.318	0.314	0.315	0.315	0.312
	11:34:10	37.1	0.299	0.309	0.315	0.309	0.321	0.31	0.316	0.319	0.318	0.314	0.317	0.296	0.317	0.326	0.332	0.328	0.319	0.307	0.32	0.315	0.317	0.321	0.317	0.296	0.32	0.325	0.328	0.334	0.33	0.308	0.322	0.318	0.32	0.321	0.321	0.301	0.33	0.335	0.33	0.336	0.33	0.304	0.326	0.324	0.323	0.324	0.321
	11:39:10	37.1	0.307	0.318	0.323	0.318	0.331	0.321	0.325	0.328	0.325	0.322	0.327	0.305	0.327	0.336	0.34	0.336	0.328	0.316	0.329	0.322	0.326	0.331	0.326	0.305	0.329	0.334	0.338	0.342	0.339	0.318	0.332	0.327	0.329	0.33	0.331	0.311	0.338	0.343	0.338	0.344	0.338	0.312	0.337	0.333	0.332	0.332	0.329
	11:44:10	37	0.316	0.326	0.331	0.326	0.338	0.326	0.333	0.335	0.333	0.33	0.336	0.312	0.336	0.344	0.35	0.344	0.336	0.324	0.337	0.331	0.335	0.339	0.334	0.313	0.338	0.342	0.346	0.351	0.347	0.325	0.34	0.336	0.337	0.338	0.341	0.319	0.346	0.352	0.346	0.353	0.346	0.32	0.345	0.342	0.341	0.34	0.338
	11:49:10	37.1	0.325	0.334	0.34	0.334	0.346	0.335	0.341	0.343	0.341	0.338	0.346	0.321	0.344	0.353	0.358	0.353	0.344	0.333	0.345	0.338	0.343	0.347	0.342	0.321	0.345	0.35	0.354	0.359	0.355	0.334	0.348	0.344	0.344	0.347	0.347	0.327	0.355	0.36	0.355	0.36	0.355	0.329	0.353	0.351	0.349	0.349	0.347
	11:54:10	37.1	0.335	0.345	0.347	0.345	0.355	0.344	0.351	0.352	0.349	0.347	0.355	0.329	0.352	0.362	0.367	0.36	0.353	0.342	0.355	0.347	0.352	0.355	0.35	0.329	0.354	0.359	0.362	0.367	0.364	0.343	0.357	0.352	0.353	0.355	0.355	0.335	0.363	0.369	0.363	0.369	0.364	0.338	0.362	0.361	0.357	0.367	0.354
	11:59:10	37	0.341	0.352	0.355	0.351	0.363	0.353	0.358	0.36	0.358	0.355	0.365	0.338	0.359	0.369	0.375	0.369	0.36	0.349	0.362	0.355	0.361	0.364	0.357	0.337	0.362	0.366	0.37	0.374	0.371	0.351	0.365	0.361	0.36	0.363	0.364	0.344	0.371	0.376	0.371	0.377	0.371	0.346	0.37	0.37	0.366	0.365	0.362
	12:04:10	37	0.348	0.359	0.364	0.358	0.37	0.361	0.366	0.368	0.365	0.362	0.373	0.344	0.367	0.378	0.384	0.376	0.368	0.357	0.37	0.362	0.369	0.371	0.365	0.345	0.369	0.373	0.377	0.382	0.379	0.359	0.372	0.367	0.368	0.371	0.372	0.352	0.379	0.385	0.377	0.384	0.378	0.354	0.378	0.379	0.373	0.373	0.371
	12:09:10	37	0.358	0.367	0.37	0.367	0.379	0.369	0.374	0.376	0.373	0.37	0.383	0.352	0.375	0.385	0.391	0.383	0.375	0.364	0.377	0.37	0.378	0.38	0.374	0.353	0.378	0.381	0.386	0.388	0.386	0.367	0.381	0.376	0.376	0.379	0.38	0.361	0.386	0.392	0.385	0.391	0.386	0.362	0.385	0.387	0.381	0.381	0.377
	12:14:10	37.1	0.363	0.375	0.379	0.375	0.387	0.377	0.381	0.384	0.38	0.377	0.391	0.361	0.382	0.393	0.399	0.391	0.382	0.372	0.385	0.377	0.385	0.386	0.38	0.36	0.385	0.389	0.392	0.396	0.394	0.375	0.388	0.382	0.383	0.386	0.386	0.368	0.393	0.4	0.392	0.399	0.393	0.37	0.392	0.397	0.388	0.388	0.385
	12:19:10	37	0.372	0.383	0.384	0.382	0.395	0.386	0.39	0.391	0.389	0.384	0.401	0.368	0.39	0.401	0.406	0.398	0.389	0.379	0.392	0.385	0.393	0.394	0.387	0.367	0.392	0.395	0.4	0.404	0.4	0.383	0.396	0.391	0.392	0.392	0.394	0.376	0.4	0.407	0.4	0.405	0.401	0.377	0.401	0.406	0.396	0.395	0.393
	12:24:10	37	0.382	0.393	0.391	0.391	0.404	0.394	0.398	0.399	0.395	0.392	0.408	0.374	0.396	0.407	0.413	0.404	0.396	0.387	0.4	0.393	0.4	0.401	0.395	0.374	0.399	0.404	0.407	0.411	0.408	0.39	0.403	0.398	0.4	0.4	0.401	0.383	0.408	0.414	0.407	0.413	0.408	0.385	0.408	0.413	0.403	0.402	0.399
	12:29:10	37.1	0.385	0.396	0.399	0.394	0.407	0.4	0.403	0.406	0.402	0.398	0.416	0.382	0.402	0.413	0.419	0.41	0.402	0.393	0.406	0.399	0.407	0.408	0.401	0.381	0.405	0.409	0.412	0.416	0.413	0.397	0.409	0.403	0.407	0.406	0.407	0.391	0.414	0.42	0.412	0.418	0.413	0.392	0.414	0.422	0.409	0.408	0.405
	12:34:10	37	0.393	0.404	0.406	0.403	0.413	0.406	0.409	0.411	0.407	0.404	0.425	0.388	0.41	0.421	0.427	0.417	0.408	0.399	0.411	0.408	0.413	0.414	0.408	0.388	0.413	0.415	0.419	0.422	0.42	0.403	0.415	0.41	0.414	0.412	0.414	0.398	0.42	0.426	0.418	0.425	0.42	0.399	0.421	0.429	0.416	0.415	0.411
	12:39:10	37	0.398	0.411	0.412	0.409	0.422	0.414	0.417	0.419	0.415	0.411	0.432	0.394	0.415	0.427	0.433	0.423	0.414	0.406	0.418	0.415	0.42	0.42	0.414	0.394	0.418	0.421	0.426	0.428	0.426	0.41	0.423	0.417	0.423	0.42	0.42	0.405	0.427	0.433	0.424	0.431	0.427	0.405	0.428	0.437	0.422	0.421	0.419
	12:44:10	37	0.405	0.419	0.417	0.417	0.43	0.422	0.425	0.426	0.422	0.417	0.441	0.401	0.421	0.434	0.44	0.429	0.42	0.414	0.426	0.423	0.426	0.427	0.421	0.4	0.424	0.429	0.433	0.435	0.433	0.418	0.429	0.424	0.43	0.426	0.427	0.411	0.432	0.441	0.43	0.439	0.434	0.413	0.435	0.448	0.43	0.427	0.424
	12:49:10	37	0.414	0.424	0.422	0.423	0.435	0.427	0.43	0.431	0.427	0.423	0.447	0.406	0.428	0.44	0.446	0.434	0.424	0.419	0.432	0.431	0.432	0.433	0.427	0.406	0.431	0.434	0.439	0.441	0.439	0.424	0.435	0.431	0.436	0.433	0.433	0.418	0.438	0.447	0.436	0.444	0.44	0.419	0.441	0.455	0.437	0.434	0.43
	12:54:10	37	0.42	0.431	0.428	0.429	0.442	0.434	0.436	0.437	0.433	0.429	0.453	0.413	0.433	0.445	0.452	0.439	0.43	0.426	0.438	0.436	0.438	0.438	0.432	0.412	0.436	0.439	0.444	0.447	0.443	0.43	0.44	0.435	0.442	0.438	0.438	0.424	0.445	0.454	0.442	0.449	0.445	0.424	0.445	0.461	0.442	0.439	0.437
	12:59:10	37.1	0.425	0.438	0.434	0.436	0.45	0.44	0.445	0.444	0.439	0.434	0.462	0.418	0.439	0.452	0.458	0.444	0.435	0.433	0.444	0.443	0.443	0.444	0.438	0.418	0.443	0.447	0.451	0.454	0.451	0.438	0.447	0.443	0.448	0.445	0.445	0.43	0.451	0.467	0.448	0.456	0.452	0.432	0.453	0.469	0.448	0.446	0.442
	13:04:10	37.1	0.431	0.442	0.439	0.441	0.456	0.445	0.451	0.45	0.444	0.439	0.468	0.424	0.444	0.457	0.463	0.45	0.44	0.438	0.449	0.448	0.448	0.449	0.445	0.423	0.447	0.451	0.457	0.459	0.455	0.444	0.452	0.449	0.454	0.45	0.451	0.435	0.456	0.471	0.453	0.461	0.457	0.438	0.458	0.475	0.454	0.451	0.448
	13:09:10	37	0.436	0.446	0.445	0.446	0.46	0.451	0.453	0.455	0.449	0.445	0.474	0.43	0.449	0.462	0.469	0.454	0.445	0.442	0.453	0.453	0.454	0.454	0.449	0.429	0.453	0.456	0.459	0.464	0.46	0.447	0.457	0.453	0.458	0.456	0.456	0.442	0.46	0.475	0.459	0.465	0.463	0.442	0.464	0.481	0.459	0.456	0.454
	13:14:10	37	0.444	0.454	0.449	0.456	0.467	0.459	0.463	0.461	0.455	0.45	0.482	0.435	0.454	0.468	0.474	0.458	0.449	0.45	0.46	0.458	0.458	0.46	0.454	0.435	0.457	0.463	0.467	0.469	0.466	0.455	0.463	0.46	0.464	0.461	0.462	0.447	0.467	0.486	0.464	0.473	0.469	0.45	0.469	0.487	0.465	0.462	0.458
	13:19:10	37	0.45	0.458	0.453	0.46	0.471	0.463	0.467	0.464	0.459	0.455	0.489	0.44	0.459	0.473	0.479	0.464	0.454	0.455	0.466	0.463	0.464	0.464	0.459	0.44	0.463	0.468	0.472	0.475	0.472	0.461	0.467	0.465	0.468	0.466	0.466	0.453	0.471	0.491	0.469	0.477	0.474	0.455	0.474	0.493	0.47	0.467	0.464
	13:24:10	37	0.454	0.464	0.46	0.466	0.477	0.469	0.472	0.472	0.465	0.461	0.494	0.445	0.464	0.477	0.484	0.469	0.458	0.46	0.471	0.469	0.468	0.47	0.464	0.445	0.468	0.472	0.476	0.48	0.476	0.466	0.471	0.469	0.473	0.469	0.47	0.457	0.476	0.495	0.473	0.482	0.479	0.459	0.478	0.499	0.473	0.471	0.468
	13:29:10	37	0.458	0.469	0.463	0.468	0.481	0.472	0.477	0.475	0.47	0.464	0.5	0.449	0.468	0.482	0.488	0.472	0.463	0.466	0.476	0.473	0.472	0.475	0.47	0.45	0.471	0.476	0.48	0.485	0.48	0.471	0.478	0.474	0.477	0.475	0.477	0.463	0.481	0.497	0.478	0.486	0.483	0.464	0.485	0.504	0.48	0.476	0.473
	13:34:10	37.1	0.465	0.477	0.467	0.479	0.489	0.48	0.484	0.48	0.475	0.47	0.508	0.454	0.473	0.488	0.495	0.477	0.467	0.471	0.481	0.476	0.477	0.48	0.474	0.454	0.477	0.484	0.487	0.491	0.489	0.477	0.48	0.48	0.481	0.48	0.481	0.468	0.487	0.506	0.485	0.492	0.49	0.47	0.488	0.509	0.481	0.48	0.477
	13:39:10	37.1	0.47	0.48	0.473	0.48	0.489	0.482	0.485	0.483	0.477	0.473	0.512	0.457	0.477	0.492	0.498	0.481	0.471	0.475	0.485	0.481	0.481	0.483	0.478	0.458	0.481	0.485	0.489	0.494	0.489	0.481	0.486	0.484	0.487	0.484	0.487	0.473	0.49	0.508	0.486	0.495	0.494	0.475	0.493	0.515	0.487	0.486	0.482
	13:44:10	37.1	0.473	0.483	0.477	0.482	0.495	0.487	0.491	0.488	0.482	0.479	0.519	0.462	0.481	0.496	0.504	0.485	0.476	0.481	0.49	0.486	0.486	0.489	0.483	0.464	0.485	0.489	0.495	0.5	0.496	0.486	0.49	0.488	0.49	0.487	0.49	0.478	0.495	0.513	0.49	0.499	0.498	0.48	0.497	0.52	0.491	0.489	0.486
	13:49:10	37.1	0.479	0.488	0.481	0.488	0.498	0.489	0.495	0.49	0.485	0.482	0.522	0.466	0.485	0.5	0.508	0.49	0.478	0.484	0.496	0.488	0.489	0.492	0.486	0.466	0.489	0.494	0.498	0.505	0.501	0.491	0.494	0.493	0.494	0.493	0.495	0.482	0.5	0.519	0.496	0.504	0.503	0.483	0.502	0.524	0.495	0.493	0.491
	13:54:10	37	0.483	0.491	0.483	0.492	0.503	0.495	0.5	0.494	0.491	0.485	0.53	0.469	0.489	0.504	0.513	0.494	0.482	0.491	0.499	0.492	0.493	0.498	0.491	0.472	0.492	0.498	0.503	0.509	0.505	0.495	0.498	0.496	0.499	0.496	0.499	0.487	0.503	0.524	0.5	0.507	0.506	0.488	0.506	0.529	0.5	0.498	0.495
	13:59:10	37	0.488	0.493	0.49	0.495	0.506	0.497	0.503	0.498	0.494	0.49	0.533	0.473	0.492	0.509	0.516	0.498	0.486	0.492	0.503	0.495	0.497	0.498	0.494	0.474	0.496	0.501	0.508	0.513	0.508	0.499	0.503	0.5	0.501	0.5	0.503	0.49	0.507	0.527	0.503	0.513	0.512	0.491	0.51	0.534	0.505	0.501	0.497
	14:04:10	37	0.49	0.496	0.492	0.498	0.508	0.502	0.507	0.502	0.498	0.495	0.539	0.477	0.497	0.513	0.521	0.502	0.49	0.497	0.508	0.497	0.501	0.503	0.5	0.479	0.5	0.504	0.509	0.516	0.512	0.504	0.507	0.504	0.505	0.504	0.507	0.495	0.51	0.531	0.507	0.515	0.515	0.495	0.515	0.539	0.507	0.505	0.502
	14:09:10	37	0.492	0.499	0.496	0.501	0.51	0.504	0.51	0.504	0.501	0.497	0.541	0.481	0.5	0.517	0.524	0.506	0.493	0.499	0.511	0.5	0.504	0.505	0.501	0.48	0.504	0.506	0.511	0.52	0.515	0.508	0.509	0.507	0.508	0.507	0.51	0.499	0.514	0.536	0.51	0.518	0.519	0.499	0.519	0.544	0.511	0.51	0.506
	14:14:10	37.1	0.495	0.504	0.498	0.505	0.513	0.508	0.514	0.507	0.504	0.501	0.546	0.483	0.504	0.52	0.529	0.511	0.497	0.504	0.516	0.502	0.508	0.509	0.506	0.484	0.508	0.511	0.515	0.524	0.521	0.512	0.513	0.511	0.512	0.513	0.514	0.503	0.518	0.539	0.514	0.522	0.524	0.502	0.522	0.547	0.514	0.512	0.509
	14:19:10	37.1	0.498	0.506	0.502	0.505	0.515	0.51	0.517	0.511	0.506	0.504	0.548	0.487	0.507	0.524	0.533	0.514	0.501	0.505	0.518	0.507	0.511	0.513	0.509	0.486	0.511	0.512	0.517	0.526	0.524	0.515	0.517	0.515	0.515	0.516	0.518	0.507	0.52	0.543	0.516	0.526	0.525	0.507	0.526	0.551	0.518	0.515	0.513
	14:24:10	37	0.5	0.51	0.506	0.509	0.519	0.512	0.52	0.513	0.509	0.506	0.552	0.489	0.511	0.528	0.536	0.517	0.504	0.509	0.522	0.51	0.514	0.518	0.512	0.487	0.515	0.517	0.521	0.529	0.527	0.52	0.52	0.517	0.518	0.519	0.521	0.511	0.524	0.547	0.521	0.53	0.53	0.511	0.53	0.555	0.522	0.519	0.517
	14:29:10	37	0.505	0.514	0.511	0.513	0.522	0.518	0.525	0.518	0.514	0.512	0.558	0.493	0.514	0.533	0.541	0.52	0.507	0.513	0.525	0.514	0.518	0.52	0.516	0.493	0.517	0.521	0.523	0.532	0.531	0.523	0.524	0.521	0.522	0.522	0.523	0.515	0.527	0.55	0.524	0.533	0.533	0.514	0.534	0.559	0.526	0.523	0.52
	14:34:10	37	0.506	0.517	0.513	0.517	0.523	0.521	0.529	0.52	0.516	0.514	0.559	0.495	0.518	0.535	0.544	0.525	0.51	0.516	0.53	0.515	0.521	0.523	0.519	0.494	0.523	0.523	0.527	0.535	0.533	0.526	0.528	0.525	0.526	0.525	0.526	0.518	0.53	0.555	0.527	0.536	0.538	0.519	0.538	0.563	0.527	0.526	0.523
	14:39:10	37	0.51	0.521	0.516	0.52	0.526	0.524	0.529	0.524	0.518	0.517	0.564	0.498	0.521	0.538	0.547	0.529	0.514	0.52	0.534	0.519	0.523	0.526	0.523	0.496	0.525	0.527	0.53	0.539	0.536	0.532	0.532	0.528	0.529	0.53	0.53	0.522	0.534	0.559	0.531	0.538	0.541	0.521	0.54	0.568	0.53	0.529	0.528
	14:44:10	37.1	0.513	0.524	0.519	0.523	0.529	0.527	0.533	0.525	0.522	0.52	0.566	0.502	0.524	0.542	0.551	0.532	0.516	0.522	0.537	0.522	0.527	0.529	0.525	0.5	0.528	0.53	0.532	0.541	0.539	0.534	0.535	0.531	0.53	0.534	0.534	0.525	0.537	0.562	0.533	0.543	0.544	0.525	0.543	0.57	0.534	0.547	0.531
	14:49:10	37.1	0.517	0.527	0.522	0.526	0.531	0.53	0.537	0.53	0.525	0.524	0.571	0.505	0.527	0.546	0.557	0.534	0.519	0.526	0.54	0.525	0.529	0.532	0.53	0.503	0.532	0.534	0.535	0.544	0.545	0.539	0.538	0.535	0.535	0.537	0.537	0.528	0.54	0.566	0.537	0.546	0.546	0.529	0.546	0.574	0.536	0.535	0.534
	14:54:10	37	0.521	0.528	0.524	0.529	0.536	0.533	0.54	0.532	0.527	0.527	0.575	0.507	0.531	0.548	0.561	0.537	0.523	0.53	0.543	0.528	0.532	0.535	0.532	0.507	0.535	0.536	0.542	0.55	0.548	0.54	0.54	0.538	0.538	0.539	0.54	0.532	0.543	0.569	0.542	0.55	0.551	0.531	0.551	0.578	0.54	0.538	0.537
	14:59:10	37	0.524	0.533	0.528	0.532	0.536	0.535	0.541	0.536	0.53	0.53	0.574	0.511	0.534	0.552	0.562	0.542	0.526	0.529	0.546	0.531	0.537	0.537	0.535	0.509	0.538	0.538	0.541	0.546	0.544	0.543	0.544	0.541	0.542	0.542	0.541	0.534	0.546	0.57	0.543	0.55	0.551	0.534	0.555	0.582	0.543	0.543	0.54
	15:04:10	37	0.526	0.536	0.531	0.536	0.54	0.54	0.546	0.54	0.535	0.535	0.582	0.514	0.537	0.556	0.569	0.544	0.53	0.536	0.548	0.535	0.539	0.542	0.538	0.512	0.541	0.543	0.545	0.553	0.55	0.547	0.547	0.543	0.544	0.545	0.545	0.537	0.55	0.575	0.549	0.555	0.556	0.538	0.557	0.584	0.546	0.543	0.544
	15:09:10	37	0.529	0.538	0.533	0.538	0.542	0.539	0.547	0.541	0.537	0.535	0.583	0.517	0.54	0.558	0.571	0.547	0.532	0.535	0.552	0.538	0.542	0.543	0.54	0.514	0.544	0.545	0.547	0.555	0.553	0.55	0.549	0.546	0.548	0.548	0.547	0.54	0.552	0.575	0.55	0.557	0.558	0.54	0.56	0.587	0.548	0.548	0.547
	15:14:10	37	0.532	0.542	0.537	0.543	0.546	0.545	0.553	0.546	0.54	0.539	0.589	0.52	0.544	0.56	0.576	0.55	0.535	0.542	0.555	0.541	0.545	0.548	0.544	0.518	0.547	0.548	0.551	0.559	0.556	0.555	0.554	0.549	0.551	0.553	0.552	0.544	0.555	0.581	0.554	0.561	0.561	0.545	0.565	0.591	0.553	0.552	0.549
	15:19:10	37	0.534	0.545	0.539	0.545	0.549	0.546	0.553	0.547	0.542	0.542	0.592	0.522	0.547	0.564	0.581	0.552	0.537	0.544	0.558	0.544	0.548	0.551	0.546	0.521	0.55	0.551	0.554	0.561	0.559	0.556	0.555	0.553	0.554	0.554	0.555	0.545	0.559	0.58	0.557	0.564	0.564	0.547	0.567	0.594	0.556	0.554	0.552
	15:24:10	37.1	0.54	0.55	0.542	0.549	0.551	0.551	0.557	0.552	0.547	0.545	0.595	0.526	0.55	0.567	0.583	0.555	0.541	0.548	0.561	0.546	0.552	0.554	0.551	0.523	0.553	0.553	0.557	0.564	0.561	0.56	0.56	0.556	0.557	0.557	0.557	0.55	0.56	0.584	0.56	0.566	0.567	0.551	0.57	0.598	0.558	0.557	0.556
	15:29:10	37	0.54	0.549	0.545	0.55	0.553	0.552	0.56	0.552	0.548	0.548	0.598	0.528	0.552	0.571	0.587	0.559	0.542	0.55	0.564	0.548	0.553	0.555	0.551	0.524	0.557	0.557	0.558	0.567	0.564	0.563	0.562	0.558	0.56	0.561	0.558	0.553	0.565	0.586	0.563	0.569	0.571	0.553	0.573	0.6	0.562	0.561	0.558
	15:34:10	37	0.541	0.553	0.548	0.553	0.556	0.555	0.56	0.555	0.551	0.55	0.6	0.531	0.556	0.573	0.588	0.559	0.546	0.551	0.565	0.552	0.557	0.558	0.554	0.527	0.559	0.56	0.562	0.57	0.565	0.565	0.564	0.561	0.563	0.564	0.562	0.556	0.567	0.586	0.566	0.57	0.571	0.556	0.576	0.603	0.564	0.569	0.559
	15:39:10	37	0.548	0.556	0.551	0.557	0.559	0.557	0.564	0.56	0.555	0.554	0.604	0.535	0.559	0.576	0.594	0.563	0.548	0.555	0.569	0.555	0.559	0.561	0.556	0.531	0.562	0.563	0.564	0.571	0.569	0.568	0.568	0.563	0.566	0.567	0.564	0.558	0.57	0.588	0.57	0.574	0.576	0.56	0.578	0.606	0.568	0.566	0.564
	15:44:10	37	0.547	0.558	0.554	0.558	0.56	0.558	0.565	0.562	0.557	0.556	0.606	0.536	0.561	0.579	0.594	0.566	0.55	0.555	0.57	0.557	0.563	0.564	0.558	0.532	0.565	0.565	0.566	0.572	0.569	0.569	0.57	0.567	0.568	0.57	0.567	0.561	0.572	0.587	0.57	0.575	0.576	0.562	0.581	0.609	0.571	0.569	0.566
	15:49:10	37	0.553	0.561	0.557	0.563	0.565	0.562	0.569	0.564	0.559	0.559	0.611	0.54	0.564	0.583	0.599	0.568	0.553	0.56	0.573	0.559	0.564	0.567	0.563	0.535	0.569	0.569	0.57	0.577	0.574	0.574	0.573	0.569	0.57	0.572	0.57	0.565	0.576	0.592	0.575	0.578	0.581	0.564	0.583	0.61	0.572	0.572	0.569
	15:54:10	37	0.554	0.566	0.561	0.565	0.566	0.565	0.572	0.567	0.563	0.562	0.613	0.543	0.566	0.585	0.601	0.571	0.555	0.563	0.576	0.561	0.568	0.57	0.566	0.539	0.571	0.572	0.573	0.579	0.575	0.576	0.576	0.572	0.573	0.575	0.572	0.568	0.578	0.594	0.576	0.581	0.584	0.567	0.586	0.615	0.576	0.575	0.572
	15:59:10	37	0.557	0.566	0.563	0.568	0.57	0.566	0.575	0.57	0.565	0.564	0.616	0.545	0.569	0.587	0.607	0.574	0.556	0.566	0.58	0.565	0.569	0.572	0.566	0.539	0.572	0.573	0.575	0.582	0.579	0.58	0.578	0.574	0.575	0.577	0.574	0.569	0.581	0.596	0.58	0.585	0.585	0.571	0.589	0.616	0.577	0.576	0.574
	16:04:10	37	0.559	0.57	0.565	0.569	0.57	0.567	0.575	0.572	0.566	0.564	0.619	0.546	0.571	0.59	0.607	0.577	0.559	0.567	0.581	0.566	0.573	0.573	0.569	0.543	0.575	0.575	0.577	0.583	0.58	0.579	0.581	0.577	0.579	0.58	0.576	0.573	0.584	0.597	0.582	0.585	0.587	0.573	0.591	0.62	0.58	0.579	0.576
	16:09:10	37	0.561	0.571	0.567	0.571	0.573	0.57	0.579	0.574	0.567	0.567	0.621	0.549	0.574	0.593	0.609	0.579	0.56	0.57	0.584	0.57	0.575	0.577	0.571	0.545	0.578	0.579	0.579	0.586	0.58	0.582	0.582	0.58	0.581	0.582	0.579	0.573	0.587	0.599	0.584	0.586	0.59	0.576	0.594	0.621	0.583	0.587	0.578
	16:14:10	37	0.564	0.573	0.57	0.574	0.576	0.574	0.58	0.577	0.572	0.57	0.626	0.552	0.577	0.595	0.611	0.582	0.563	0.572	0.587	0.572	0.576	0.579	0.574	0.548	0.58	0.58	0.582	0.588	0.584	0.585	0.585	0.581	0.582	0.584	0.582	0.576	0.589	0.602	0.586	0.59	0.593	0.578	0.596	0.623	0.584	0.582	0.581
	16:19:10	37.1	0.568	0.574	0.573	0.576	0.578	0.577	0.583	0.579	0.573	0.571	0.629	0.553	0.579	0.597	0.617	0.583	0.566	0.577	0.589	0.573	0.579	0.58	0.575	0.549	0.583	0.582	0.585	0.592	0.587	0.588	0.587	0.584	0.584	0.586	0.585	0.579	0.592	0.605	0.589	0.593	0.596	0.58	0.599	0.625	0.587	0.587	0.584
	16:24:10	37.1	0.569	0.576	0.574	0.578	0.581	0.578	0.585	0.582	0.575	0.575	0.633	0.554	0.58	0.6	0.618	0.584	0.569	0.579	0.592	0.577	0.581	0.584	0.578	0.551	0.584	0.585	0.588	0.595	0.589	0.592	0.59	0.586	0.587	0.589	0.586	0.582	0.594	0.609	0.591	0.593	0.597	0.581	0.601	0.627	0.589	0.588	0.585
	16:29:10	37.1	0.569	0.58	0.575	0.58	0.582	0.578	0.587	0.585	0.577	0.577	0.634	0.559	0.582	0.602	0.617	0.587	0.569	0.579	0.592	0.579	0.584	0.584	0.581	0.553	0.587	0.586	0.588	0.593	0.589	0.592	0.591	0.588	0.589	0.591	0.587	0.585	0.596	0.607	0.594	0.594	0.598	0.584	0.604	0.63	0.591	0.588	0.587
	16:34:10	37	0.571	0.58	0.578	0.582	0.584	0.581	0.587	0.585	0.579	0.578	0.637	0.56	0.584	0.604	0.618	0.588	0.571	0.582	0.595	0.581	0.585	0.587	0.581	0.556	0.588	0.589	0.59	0.597	0.592	0.594	0.594	0.589	0.592	0.593	0.589	0.584	0.597	0.611	0.595	0.597	0.601	0.586	0.607	0.632	0.592	0.593	0.589
	16:39:10	37	0.575	0.584	0.58	0.585	0.585	0.582	0.591	0.587	0.582	0.581	0.639	0.562	0.586	0.607	0.619	0.59	0.572	0.582	0.596	0.583	0.589	0.589	0.585	0.557	0.591	0.59	0.592	0.597	0.594	0.596	0.595	0.592	0.594	0.595	0.59	0.586	0.6	0.612	0.597	0.598	0.602	0.589	0.609	0.635	0.596	0.594	0.593
	16:44:10	37	0.577	0.588	0.582	0.587	0.589	0.588	0.594	0.591	0.585	0.584	0.643	0.565	0.587	0.61	0.624	0.593	0.574	0.585	0.6	0.586	0.591	0.592	0.588	0.562	0.594	0.593	0.594	0.601	0.596	0.6	0.598	0.595	0.596	0.597	0.594	0.589	0.602	0.614	0.599	0.602	0.606	0.592	0.611	0.637	0.599	0.596	0.594
	16:49:10	37	0.578	0.588	0.584	0.589	0.589	0.586	0.592	0.592	0.585	0.586	0.643	0.566	0.589	0.611	0.623	0.593	0.575	0.585	0.599	0.587	0.592	0.593	0.588	0.56	0.595	0.595	0.596	0.6	0.596	0.598	0.599	0.596	0.598	0.598	0.595	0.592	0.604	0.614	0.6	0.601	0.606	0.594	0.612	0.637	0.6	0.599	0.596
	16:54:10	37	0.58	0.592	0.585	0.592	0.593	0.589	0.597	0.595	0.589	0.587	0.649	0.568	0.593	0.613	0.626	0.596	0.577	0.59	0.603	0.589	0.593	0.597	0.592	0.563	0.597	0.596	0.598	0.605	0.599	0.602	0.601	0.597	0.599	0.6	0.598	0.593	0.606	0.618	0.602	0.605	0.608	0.595	0.615	0.639	0.601	0.601	0.597
	16:59:10	37	0.58	0.591	0.586	0.591	0.591	0.589	0.595	0.596	0.589	0.589	0.649	0.569	0.593	0.613	0.625	0.596	0.579	0.588	0.602	0.592	0.595	0.595	0.592	0.565	0.598	0.597	0.599	0.603	0.598	0.6	0.603	0.598	0.603	0.601	0.597	0.595	0.607	0.618	0.602	0.603	0.608	0.595	0.616	0.641	0.603	0.604	0.598
	17:04:10	37	0.58	0.593	0.588	0.594	0.594	0.592	0.6	0.597	0.59	0.589	0.653	0.57	0.595	0.616	0.628	0.598	0.58	0.592	0.605	0.594	0.597	0.599	0.593	0.566	0.599	0.601	0.6	0.608	0.603	0.605	0.605	0.603	0.603	0.605	0.6	0.597	0.609	0.622	0.607	0.608	0.612	0.597	0.619	0.643	0.605	0.603	0.601
	17:09:10	37	0.584	0.595	0.591	0.595	0.595	0.594	0.601	0.599	0.593	0.592	0.656	0.573	0.596	0.618	0.629	0.601	0.584	0.595	0.607	0.595	0.599	0.6	0.595	0.568	0.601	0.6	0.603	0.609	0.603	0.607	0.607	0.604	0.605	0.605	0.604	0.599	0.611	0.623	0.606	0.609	0.614	0.601	0.62	0.646	0.607	0.606	0.603
	17:14:10	37	0.588	0.597	0.593	0.598	0.598	0.595	0.603	0.603	0.594	0.595	0.66	0.576	0.597	0.621	0.629	0.603	0.583	0.596	0.609	0.597	0.601	0.603	0.598	0.569	0.603	0.603	0.603	0.609	0.605	0.608	0.608	0.605	0.606	0.608	0.604	0.602	0.612	0.625	0.609	0.609	0.615	0.603	0.622	0.649	0.609	0.608	0.604
	17:19:10	37	0.588	0.599	0.594	0.599	0.6	0.598	0.605	0.603	0.596	0.596	0.662	0.577	0.599	0.623	0.632	0.605	0.587	0.597	0.612	0.598	0.603	0.604	0.599	0.571	0.604	0.605	0.606	0.612	0.606	0.612	0.61	0.608	0.609	0.608	0.605	0.602	0.613	0.626	0.611	0.613	0.618	0.605	0.625	0.651	0.611	0.61	0.606
	17:24:10	37	0.588	0.598	0.595	0.599	0.6	0.598	0.606	0.603	0.598	0.596	0.664	0.578	0.599	0.625	0.634	0.606	0.589	0.598	0.611	0.598	0.604	0.605	0.6	0.572	0.605	0.606	0.607	0.614	0.606	0.612	0.611	0.608	0.61	0.61	0.606	0.603	0.617	0.628	0.613	0.614	0.618	0.606	0.625	0.65	0.611	0.611	0.607
	17:29:10	37.1	0.59	0.602	0.595	0.601	0.603	0.6	0.608	0.605	0.6	0.597	0.667	0.58	0.602	0.626	0.635	0.607	0.589	0.601	0.614	0.601	0.605	0.607	0.603	0.574	0.607	0.606	0.609	0.615	0.609	0.614	0.614	0.61	0.611	0.611	0.608	0.605	0.619	0.633	0.614	0.615	0.62	0.608	0.628	0.652	0.614	0.613	0.609
	17:34:10	37	0.591	0.602	0.596	0.602	0.604	0.601	0.609	0.607	0.601	0.6	0.669	0.583	0.603	0.626	0.636	0.609	0.591	0.602	0.616	0.602	0.607	0.609	0.603	0.576	0.61	0.608	0.609	0.615	0.61	0.615	0.612	0.612	0.612	0.614	0.611	0.607	0.619	0.63	0.615	0.616	0.622	0.609	0.629	0.654	0.616	0.614	0.611
	17:39:10	37	0.592	0.605	0.6	0.604	0.605	0.604	0.611	0.61	0.602	0.601	0.673	0.583	0.605	0.628	0.637	0.611	0.593	0.603	0.617	0.604	0.609	0.61	0.605	0.577	0.61	0.611	0.611	0.616	0.612	0.616	0.617	0.613	0.613	0.616	0.611	0.609	0.621	0.632	0.614	0.615	0.622	0.609	0.632	0.655	0.615	0.615	0.611
	17:44:10	37.1	0.596	0.605	0.601	0.606	0.609	0.608	0.615	0.611	0.605	0.604	0.676	0.584	0.607	0.629	0.641	0.611	0.594	0.606	0.619	0.606	0.61	0.613	0.608	0.58	0.612	0.611	0.614	0.62	0.614	0.62	0.618	0.615	0.615	0.617	0.614	0.61	0.622	0.635	0.618	0.62	0.626	0.613	0.633	0.656	0.618	0.616	0.613
	17:49:10	37.1	0.594	0.606	0.6	0.605	0.609	0.607	0.615	0.612	0.61	0.603	0.677	0.586	0.606	0.631	0.64	0.613	0.595	0.607	0.621	0.608	0.611	0.613	0.608	0.579	0.612	0.612	0.614	0.62	0.614	0.621	0.619	0.616	0.616	0.618	0.614	0.612	0.623	0.636	0.619	0.621	0.627	0.615	0.633	0.66	0.619	0.624	0.614
	17:54:10	37	0.594	0.608	0.601	0.607	0.609	0.609	0.616	0.612	0.607	0.604	0.679	0.587	0.607	0.633	0.642	0.613	0.596	0.606	0.621	0.609	0.612	0.613	0.61	0.58	0.613	0.613	0.616	0.619	0.615	0.62	0.62	0.617	0.619	0.62	0.614	0.613	0.624	0.635	0.619	0.621	0.627	0.615	0.636	0.66	0.621	0.619	0.615
	17:59:10	37	0.598	0.609	0.605	0.609	0.609	0.61	0.617	0.615	0.607	0.607	0.683	0.589	0.609	0.634	0.643	0.613	0.598	0.609	0.623	0.611	0.615	0.614	0.612	0.582	0.615	0.614	0.616	0.621	0.616	0.622	0.623	0.617	0.619	0.621	0.615	0.614	0.625	0.637	0.622	0.621	0.629	0.618	0.636	0.661	0.622	0.62	0.616
	18:04:10	37.1	0.597	0.61	0.604	0.611	0.612	0.61	0.618	0.616	0.61	0.607	0.686	0.59	0.61	0.634	0.645	0.615	0.601	0.61	0.624	0.612	0.615	0.616	0.611	0.584	0.616	0.615	0.618	0.623	0.618	0.624	0.622	0.619	0.62	0.623	0.618	0.615	0.626	0.639	0.623	0.624	0.629	0.618	0.638	0.662	0.623	0.623	0.618
	18:09:10	37.1	0.601	0.61	0.606	0.612	0.611	0.611	0.618	0.617	0.611	0.61	0.687	0.592	0.612	0.637	0.647	0.616	0.601	0.609	0.624	0.612	0.616	0.617	0.612	0.585	0.617	0.616	0.619	0.624	0.619	0.624	0.624	0.621	0.621	0.622	0.617	0.615	0.628	0.642	0.624	0.623	0.633	0.618	0.639	0.664	0.624	0.623	0.618
	18:14:10	37.1	0.597	0.611	0.605	0.611	0.613	0.611	0.618	0.617	0.612	0.61	0.69	0.592	0.61	0.636	0.647	0.617	0.602	0.609	0.625	0.612	0.616	0.617	0.614	0.585	0.618	0.618	0.619	0.622	0.619	0.624	0.626	0.622	0.622	0.624	0.619	0.616	0.629	0.639	0.623	0.623	0.632	0.619	0.639	0.665	0.626	0.625	0.621
	18:19:10	37.1	0.602	0.613	0.608	0.614	0.615	0.615	0.622	0.618	0.613	0.611	0.695	0.593	0.613	0.639	0.649	0.617	0.604	0.615	0.628	0.614	0.619	0.619	0.616	0.587	0.621	0.619	0.622	0.628	0.622	0.628	0.626	0.624	0.623	0.627	0.62	0.617	0.63	0.644	0.625	0.626	0.634	0.621	0.641	0.666	0.627	0.625	0.62
	18:24:10	37	0.601	0.612	0.608	0.613	0.614	0.615	0.622	0.62	0.612	0.61	0.696	0.592	0.614	0.641	0.65	0.618	0.605	0.615	0.627	0.614	0.619	0.621	0.616	0.587	0.619	0.62	0.623	0.627	0.624	0.629	0.627	0.624	0.623	0.627	0.622	0.618	0.629	0.647	0.627	0.627	0.636	0.621	0.642	0.666	0.627	0.627	0.623
	18:29:10	37	0.601	0.615	0.609	0.615	0.616	0.616	0.623	0.619	0.614	0.612	0.701	0.594	0.614	0.641	0.651	0.62	0.605	0.616	0.63	0.617	0.62	0.619	0.617	0.588	0.621	0.621	0.624	0.628	0.623	0.63	0.628	0.624	0.625	0.628	0.623	0.622	0.631	0.648	0.628	0.628	0.637	0.622	0.643	0.667	0.628	0.626	0.622
	18:34:10	37	0.6	0.614	0.608	0.616	0.615	0.614	0.623	0.62	0.614	0.614	0.7	0.595	0.615	0.642	0.651	0.62	0.607	0.614	0.628	0.616	0.621	0.621	0.617	0.588	0.621	0.62	0.623	0.626	0.623	0.628	0.629	0.625	0.626	0.626	0.622	0.62	0.633	0.644	0.627	0.626	0.636	0.622	0.646	0.669	0.626	0.626	0.624
	18:39:10	37.1	0.602	0.615	0.613	0.617	0.618	0.616	0.625	0.624	0.616	0.614	0.705	0.595	0.617	0.643	0.652	0.62	0.607	0.617	0.631	0.617	0.622	0.621	0.619	0.589	0.623	0.622	0.624	0.629	0.624	0.631	0.629	0.627	0.627	0.629	0.623	0.621	0.632	0.648	0.629	0.629	0.638	0.625	0.644	0.669	0.628	0.628	0.625
	18:44:10	37	0.602	0.616	0.612	0.617	0.62	0.62	0.627	0.624	0.616	0.615	0.707	0.598	0.618	0.644	0.654	0.62	0.611	0.62	0.632	0.619	0.622	0.624	0.62	0.59	0.622	0.624	0.627	0.631	0.626	0.632	0.63	0.627	0.629	0.63	0.626	0.623	0.635	0.65	0.631	0.632	0.641	0.626	0.647	0.671	0.629	0.63	0.625
	18:49:10	37	0.606	0.617	0.613	0.619	0.621	0.621	0.627	0.624	0.618	0.616	0.71	0.598	0.617	0.645	0.655	0.621	0.61	0.62	0.633	0.619	0.625	0.625	0.621	0.591	0.624	0.625	0.627	0.631	0.628	0.634	0.631	0.629	0.628	0.632	0.626	0.624	0.636	0.653	0.63	0.633	0.641	0.627	0.647	0.672	0.63	0.631	0.627
	18:54:10	37	0.606	0.618	0.613	0.619	0.62	0.62	0.628	0.625	0.62	0.615	0.711	0.6	0.618	0.646	0.656	0.622	0.612	0.621	0.634	0.621	0.624	0.625	0.621	0.593	0.625	0.624	0.628	0.633	0.626	0.635	0.632	0.63	0.629	0.632	0.627	0.623	0.637	0.652	0.634	0.633	0.642	0.627	0.648	0.672	0.63	0.631	0.627
	18:59:10	37.1	0.601	0.619	0.612	0.62	0.62	0.619	0.626	0.625	0.619	0.617	0.714	0.6	0.619	0.646	0.655	0.623	0.612	0.618	0.634	0.622	0.626	0.625	0.622	0.592	0.626	0.624	0.627	0.631	0.626	0.633	0.633	0.629	0.629	0.632	0.628	0.625	0.637	0.649	0.631	0.631	0.641	0.627	0.65	0.674	0.63	0.632	0.628
	19:04:10	37	0.606	0.619	0.614	0.62	0.621	0.621	0.629	0.625	0.621	0.617	0.714	0.601	0.619	0.648	0.657	0.624	0.615	0.621	0.636	0.621	0.625	0.625	0.621	0.595	0.626	0.625	0.629	0.634	0.63	0.636	0.634	0.63	0.631	0.634	0.627	0.627	0.637	0.652	0.634	0.634	0.643	0.627	0.649	0.675	0.632	0.633	0.629
	19:09:10	37	0.607	0.62	0.614	0.621	0.624	0.622	0.629	0.626	0.621	0.617	0.718	0.601	0.62	0.649	0.658	0.622	0.613	0.621	0.636	0.621	0.628	0.626	0.623	0.594	0.627	0.628	0.63	0.634	0.629	0.637	0.634	0.63	0.631	0.634	0.628	0.627	0.639	0.653	0.633	0.634	0.645	0.63	0.651	0.675	0.633	0.633	0.63
	19:14:10	37	0.607	0.62	0.615	0.621	0.622	0.623	0.63	0.627	0.62	0.618	0.719	0.602	0.62	0.65	0.658	0.624	0.614	0.622	0.637	0.622	0.627	0.626	0.623	0.594	0.626	0.628	0.63	0.634	0.629	0.638	0.634	0.632	0.632	0.635	0.629	0.63	0.638	0.653	0.634	0.634	0.644	0.629	0.652	0.676	0.63	0.634	0.63
	19:19:10	37	0.605	0.619	0.613	0.622	0.622	0.621	0.63	0.627	0.622	0.618	0.721	0.602	0.621	0.65	0.659	0.623	0.615	0.622	0.637	0.623	0.627	0.627	0.623	0.594	0.628	0.627	0.629	0.634	0.63	0.637	0.635	0.631	0.633	0.634	0.628	0.63	0.639	0.653	0.633	0.635	0.645	0.629	0.652	0.676	0.633	0.635	0.63
	19:24:10	37.1	0.606	0.622	0.615	0.624	0.624	0.626	0.632	0.628	0.623	0.619	0.725	0.603	0.621	0.651	0.662	0.624	0.616	0.626	0.64	0.625	0.629	0.628	0.624	0.595	0.628	0.629	0.63	0.636	0.631	0.64	0.636	0.633	0.633	0.637	0.628	0.63	0.641	0.658	0.636	0.635	0.646	0.632	0.653	0.678	0.632	0.634	0.631
	19:29:10	37	0.61	0.622	0.616	0.624	0.625	0.626	0.633	0.63	0.623	0.618	0.727	0.603	0.621	0.651	0.662	0.625	0.617	0.624	0.639	0.627	0.629	0.631	0.625	0.596	0.63	0.63	0.634	0.638	0.633	0.64	0.636	0.634	0.632	0.637	0.631	0.63	0.641	0.659	0.637	0.637	0.647	0.632	0.655	0.678	0.633	0.636	0.633
	19:34:10	37	0.609	0.622	0.617	0.623	0.624	0.626	0.632	0.631	0.624	0.619	0.729	0.603	0.621	0.653	0.662	0.627	0.617	0.626	0.639	0.625	0.628	0.629	0.624	0.596	0.628	0.631	0.635	0.639	0.633	0.642	0.639	0.635	0.634	0.637	0.631	0.631	0.643	0.661	0.638	0.636	0.648	0.633	0.656	0.679	0.634	0.636	0.631
	19:39:10	37	0.609	0.622	0.617	0.624	0.625	0.625	0.633	0.63	0.623	0.619	0.729	0.604	0.623	0.654	0.662	0.626	0.618	0.625	0.64	0.626	0.629	0.629	0.624	0.597	0.63	0.631	0.632	0.637	0.632	0.641	0.639	0.634	0.633	0.638	0.632	0.632	0.642	0.658	0.637	0.636	0.647	0.632	0.657	0.68	0.633	0.636	0.633
	19:44:10	37	0.606	0.622	0.616	0.625	0.627	0.624	0.633	0.63	0.623	0.619	0.731	0.603	0.623	0.655	0.664	0.625	0.618	0.625	0.64	0.625	0.631	0.629	0.626	0.596	0.63	0.63	0.633	0.64	0.634	0.642	0.639	0.634	0.634	0.639	0.63	0.631	0.641	0.659	0.639	0.638	0.648	0.634	0.656	0.681	0.635	0.637	0.634
	19:49:10	37.1	0.608	0.625	0.619	0.626	0.625	0.628	0.634	0.631	0.625	0.62	0.734	0.604	0.623	0.655	0.663	0.627	0.62	0.627	0.64	0.626	0.632	0.63	0.625	0.597	0.63	0.631	0.634	0.639	0.634	0.642	0.638	0.636	0.635	0.639	0.632	0.632	0.643	0.658	0.638	0.638	0.65	0.634	0.657	0.681	0.636	0.637	0.633
	19:54:10	37	0.607	0.62	0.615	0.623	0.624	0.623	0.632	0.63	0.623	0.622	0.734	0.604	0.624	0.655	0.663	0.626	0.619	0.623	0.639	0.625	0.631	0.63	0.627	0.597	0.63	0.631	0.631	0.634	0.631	0.641	0.639	0.636	0.635	0.638	0.632	0.635	0.642	0.656	0.637	0.637	0.649	0.633	0.658	0.681	0.639	0.638	0.634
	19:59:10	37	0.606	0.625	0.618	0.627	0.628	0.628	0.635	0.631	0.625	0.62	0.739	0.606	0.623	0.656	0.665	0.627	0.62	0.627	0.642	0.629	0.631	0.63	0.626	0.598	0.632	0.632	0.635	0.641	0.635	0.645	0.64	0.637	0.636	0.64	0.633	0.633	0.644	0.66	0.64	0.639	0.649	0.636	0.659	0.682	0.636	0.637	0.634
	20:04:10	37.1	0.607	0.626	0.619	0.626	0.627	0.627	0.637	0.633	0.626	0.621	0.741	0.605	0.624	0.655	0.665	0.627	0.621	0.629	0.642	0.628	0.634	0.632	0.627	0.599	0.63	0.633	0.634	0.641	0.635	0.645	0.64	0.638	0.637	0.641	0.633	0.633	0.643	0.659	0.64	0.64	0.65	0.636	0.658	0.683	0.637	0.639	0.636
	20:09:10	37.1	0.608	0.625	0.618	0.627	0.627	0.628	0.635	0.633	0.626	0.622	0.742	0.606	0.624	0.656	0.665	0.627	0.621	0.628	0.643	0.631	0.633	0.632	0.626	0.598	0.631	0.633	0.635	0.64	0.634	0.645	0.642	0.638	0.636	0.64	0.633	0.634	0.643	0.659	0.638	0.639	0.649	0.636	0.659	0.683	0.639	0.64	0.636
	20:14:10	37	0.608	0.623	0.618	0.625	0.626	0.625	0.635	0.631	0.625	0.621	0.742	0.606	0.624	0.657	0.666	0.627	0.621	0.626	0.641	0.629	0.632	0.632	0.627	0.596	0.632	0.632	0.635	0.639	0.636	0.644	0.639	0.637	0.636	0.641	0.634	0.635	0.644	0.657	0.638	0.639	0.648	0.636	0.658	0.683	0.637	0.639	0.636
	20:19:10	37	0.607	0.624	0.619	0.627	0.628	0.631	0.637	0.633	0.626	0.62	0.748	0.606	0.625	0.658	0.667	0.629	0.622	0.63	0.643	0.631	0.633	0.632	0.628	0.6	0.631	0.633	0.638	0.641	0.637	0.648	0.643	0.639	0.638	0.642	0.634	0.636	0.645	0.665	0.641	0.642	0.652	0.637	0.66	0.685	0.64	0.64	0.636
	20:24:10	37.1	0.61	0.622	0.62	0.626	0.628	0.627	0.637	0.632	0.625	0.623	0.748	0.607	0.624	0.659	0.668	0.627	0.622	0.628	0.643	0.63	0.633	0.633	0.629	0.598	0.631	0.634	0.638	0.641	0.637	0.647	0.642	0.64	0.639	0.642	0.635	0.638	0.645	0.665	0.642	0.641	0.648	0.637	0.661	0.686	0.638	0.639	0.637
	20:29:10	37.1	0.606	0.625	0.62	0.627	0.628	0.629	0.639	0.634	0.625	0.622	0.75	0.606	0.623	0.658	0.668	0.629	0.625	0.63	0.644	0.629	0.634	0.632	0.626	0.599	0.631	0.635	0.636	0.642	0.636	0.647	0.641	0.64	0.639	0.642	0.635	0.636	0.643	0.663	0.641	0.642	0.651	0.639	0.662	0.685	0.638	0.642	0.638
	20:34:10	37.1	0.605	0.623	0.618	0.626	0.626	0.627	0.636	0.632	0.626	0.62	0.752	0.606	0.625	0.659	0.668	0.629	0.624	0.628	0.643	0.631	0.635	0.632	0.628	0.596	0.631	0.634	0.636	0.642	0.637	0.647	0.641	0.64	0.637	0.643	0.635	0.637	0.643	0.66	0.641	0.64	0.647	0.637	0.661	0.685	0.638	0.641	0.637
	20:39:10	37	0.607	0.624	0.62	0.627	0.627	0.628	0.636	0.634	0.626	0.622	0.752	0.606	0.625	0.659	0.669	0.628	0.623	0.628	0.645	0.631	0.635	0.633	0.628	0.598	0.632	0.634	0.636	0.641	0.637	0.648	0.643	0.639	0.638	0.643	0.634	0.638	0.646	0.661	0.641	0.641	0.65	0.639	0.662	0.686	0.64	0.641	0.638
	20:44:10	37	0.605	0.625	0.619	0.627	0.629	0.631	0.639	0.633	0.628	0.621	0.755	0.607	0.625	0.66	0.669	0.629	0.624	0.631	0.645	0.632	0.637	0.632	0.628	0.599	0.631	0.635	0.639	0.642	0.637	0.649	0.642	0.641	0.64	0.642	0.635	0.638	0.645	0.664	0.643	0.642	0.651	0.639	0.662	0.686	0.639	0.645	0.639
	20:49:10	37	0.61	0.623	0.619	0.627	0.629	0.63	0.638	0.634	0.628	0.622	0.758	0.607	0.624	0.659	0.67	0.63	0.625	0.632	0.646	0.631	0.635	0.634	0.629	0.599	0.631	0.637	0.639	0.644	0.64	0.648	0.643	0.64	0.639	0.644	0.634	0.636	0.645	0.67	0.645	0.642	0.65	0.639	0.662	0.687	0.639	0.64	0.639
	20:54:10	37.1	0.606	0.624	0.619	0.627	0.628	0.629	0.638	0.635	0.627	0.621	0.758	0.607	0.623	0.659	0.671	0.628	0.623	0.631	0.645	0.632	0.635	0.632	0.63	0.597	0.631	0.635	0.638	0.642	0.638	0.65	0.644	0.641	0.639	0.644	0.635	0.638	0.645	0.664	0.642	0.643	0.65	0.639	0.663	0.686	0.638	0.641	0.637
	20:59:10	37	0.606	0.622	0.62	0.625	0.627	0.628	0.638	0.635	0.628	0.623	0.76	0.606	0.624	0.658	0.668	0.631	0.625	0.63	0.645	0.63	0.635	0.632	0.627	0.597	0.63	0.634	0.639	0.644	0.639	0.65	0.644	0.642	0.639	0.644	0.635	0.637	0.646	0.666	0.643	0.643	0.651	0.64	0.662	0.688	0.639	0.642	0.639
	21:04:10	37.1	0.607	0.623	0.618	0.629	0.63	0.628	0.639	0.635	0.628	0.623	0.763	0.607	0.625	0.661	0.67	0.63	0.623	0.628	0.646	0.633	0.637	0.634	0.628	0.598	0.631	0.635	0.637	0.642	0.637	0.648	0.644	0.642	0.639	0.644	0.635	0.639	0.644	0.662	0.642	0.642	0.651	0.64	0.663	0.688	0.639	0.642	0.637
	21:09:10	37	0.606	0.623	0.62	0.629	0.631	0.63	0.64	0.634	0.628	0.62	0.765	0.607	0.624	0.66	0.671	0.635	0.624	0.631	0.647	0.633	0.635	0.633	0.629	0.6	0.631	0.635	0.639	0.643	0.639	0.65	0.644	0.641	0.639	0.644	0.635	0.638	0.645	0.664	0.642	0.643	0.652	0.639	0.663	0.687	0.64	0.641	0.637
	21:14:10	37	0.607	0.623	0.618	0.626	0.631	0.629	0.639	0.634	0.627	0.622	0.766	0.607	0.623	0.658	0.67	0.635	0.625	0.632	0.645	0.632	0.637	0.633	0.627	0.6	0.63	0.634	0.639	0.645	0.639	0.651	0.643	0.642	0.639	0.644	0.634	0.635	0.645	0.665	0.644	0.643	0.651	0.639	0.663	0.69	0.638	0.641	0.639
	21:19:10	37	0.608	0.623	0.619	0.629	0.629	0.63	0.639	0.634	0.627	0.622	0.769	0.607	0.623	0.661	0.672	0.635	0.627	0.631	0.644	0.634	0.635	0.632	0.628	0.598	0.63	0.636	0.639	0.645	0.641	0.651	0.643	0.643	0.639	0.643	0.636	0.637	0.645	0.67	0.648	0.643	0.652	0.641	0.663	0.69	0.64	0.642	0.638
	21:24:10	37.1	0.605	0.624	0.618	0.628	0.628	0.629	0.638	0.633	0.627	0.622	0.769	0.606	0.624	0.661	0.671	0.638	0.626	0.63	0.647	0.633	0.634	0.632	0.625	0.599	0.629	0.634	0.638	0.644	0.638	0.65	0.645	0.641	0.64	0.643	0.635	0.635	0.643	0.662	0.642	0.642	0.652	0.64	0.663	0.69	0.637	0.642	0.639
	21:29:10	37.1	0.605	0.624	0.618	0.628	0.629	0.63	0.64	0.635	0.628	0.622	0.773	0.608	0.623	0.66	0.672	0.641	0.626	0.632	0.646	0.633	0.636	0.633	0.628	0.601	0.631	0.636	0.641	0.646	0.64	0.651	0.644	0.642	0.64	0.645	0.636	0.639	0.645	0.668	0.644	0.643	0.652	0.64	0.665	0.69	0.639	0.642	0.638
	21:34:10	37	0.607	0.624	0.617	0.627	0.628	0.63	0.637	0.634	0.626	0.622	0.773	0.608	0.623	0.66	0.672	0.64	0.627	0.63	0.646	0.633	0.638	0.632	0.629	0.599	0.63	0.634	0.638	0.644	0.638	0.651	0.644	0.643	0.64	0.643	0.635	0.637	0.643	0.664	0.643	0.642	0.651	0.639	0.666	0.691	0.639	0.642	0.639
	21:39:10	37	0.606	0.625	0.619	0.628	0.631	0.631	0.641	0.635	0.628	0.621	0.776	0.609	0.624	0.661	0.673	0.641	0.627	0.632	0.647	0.634	0.637	0.634	0.628	0.6	0.631	0.637	0.639	0.644	0.64	0.653	0.644	0.642	0.641	0.643	0.636	0.638	0.644	0.668	0.644	0.643	0.653	0.64	0.663	0.691	0.638	0.642	0.637
	21:44:10	37.1	0.605	0.624	0.617	0.626	0.628	0.628	0.638	0.634	0.626	0.622	0.776	0.609	0.624	0.66	0.674	0.64	0.627	0.631	0.646	0.633	0.636	0.632	0.629	0.599	0.629	0.635	0.64	0.644	0.64	0.65	0.644	0.641	0.639	0.643	0.636	0.637	0.644	0.665	0.644	0.643	0.653	0.641	0.664	0.69	0.639	0.642	0.637
	21:49:10	37	0.607	0.624	0.619	0.627	0.627	0.63	0.64	0.635	0.627	0.621	0.778	0.609	0.622	0.662	0.672	0.641	0.628	0.632	0.647	0.633	0.636	0.634	0.629	0.601	0.632	0.635	0.638	0.644	0.639	0.651	0.646	0.642	0.64	0.644	0.636	0.636	0.644	0.664	0.642	0.642	0.652	0.639	0.664	0.692	0.638	0.641	0.637
	21:54:10	37.1	0.607	0.625	0.619	0.629	0.63	0.633	0.64	0.634	0.628	0.623	0.781	0.611	0.624	0.663	0.673	0.64	0.627	0.633	0.648	0.633	0.637	0.634	0.63	0.602	0.631	0.636	0.639	0.644	0.641	0.651	0.646	0.643	0.64	0.644	0.635	0.636	0.645	0.666	0.642	0.643	0.652	0.641	0.665	0.693	0.639	0.643	0.637
	21:59:10	37	0.609	0.624	0.62	0.626	0.628	0.631	0.638	0.634	0.626	0.622	0.781	0.61	0.623	0.661	0.673	0.642	0.628	0.632	0.645	0.633	0.637	0.632	0.629	0.603	0.63	0.635	0.639	0.646	0.64	0.651	0.645	0.641	0.64	0.644	0.637	0.635	0.644	0.667	0.642	0.642	0.653	0.639	0.664	0.693	0.637	0.641	0.639
	22:04:10	37.1	0.609	0.625	0.619	0.627	0.629	0.632	0.64	0.634	0.627	0.622	0.782	0.611	0.623	0.663	0.673	0.641	0.627	0.632	0.648	0.633	0.637	0.636	0.631	0.602	0.632	0.636	0.64	0.644	0.639	0.65	0.645	0.642	0.64	0.644	0.634	0.637	0.644	0.667	0.644	0.642	0.652	0.639	0.664	0.692	0.639	0.642	0.639
	22:09:10	37.1	0.608	0.625	0.618	0.628	0.629	0.632	0.639	0.634	0.628	0.62	0.784	0.612	0.625	0.662	0.674	0.643	0.628	0.633	0.648	0.633	0.637	0.633	0.628	0.601	0.631	0.635	0.639	0.644	0.64	0.651	0.646	0.642	0.64	0.645	0.636	0.638	0.645	0.669	0.644	0.643	0.651	0.641	0.665	0.693	0.639	0.641	0.638
	22:14:10	37	0.609	0.625	0.62	0.627	0.63	0.635	0.639	0.633	0.627	0.622	0.785	0.612	0.624	0.663	0.676	0.64	0.627	0.633	0.647	0.634	0.636	0.635	0.629	0.602	0.63	0.635	0.64	0.644	0.64	0.65	0.644	0.643	0.641	0.644	0.634	0.638	0.646	0.671	0.644	0.642	0.652	0.641	0.664	0.694	0.638	0.642	0.637
	22:19:10	37	0.609	0.625	0.622	0.627	0.628	0.632	0.639	0.633	0.628	0.623	0.788	0.613	0.624	0.66	0.675	0.642	0.627	0.633	0.645	0.632	0.636	0.635	0.63	0.603	0.631	0.635	0.64	0.644	0.641	0.65	0.644	0.641	0.639	0.643	0.635	0.638	0.645	0.67	0.644	0.643	0.65	0.639	0.666	0.694	0.637	0.642	0.638
	22:24:10	37.1	0.61	0.623	0.621	0.626	0.631	0.635	0.638	0.634	0.628	0.622	0.79	0.613	0.625	0.662	0.674	0.642	0.628	0.633	0.645	0.633	0.637	0.636	0.632	0.603	0.631	0.637	0.64	0.644	0.64	0.651	0.646	0.642	0.638	0.644	0.636	0.636	0.646	0.67	0.645	0.642	0.651	0.641	0.663	0.694	0.638	0.64	0.639
	22:29:10	37.1	0.611	0.624	0.623	0.628	0.631	0.635	0.641	0.633	0.629	0.623	0.79	0.613	0.626	0.664	0.675	0.641	0.628	0.633	0.645	0.633	0.637	0.636	0.63	0.604	0.633	0.635	0.64	0.646	0.64	0.652	0.644	0.641	0.64	0.644	0.636	0.637	0.646	0.674	0.645	0.645	0.651	0.639	0.665	0.695	0.639	0.641	0.637
	22:34:10	37.1	0.614	0.626	0.621	0.628	0.626	0.632	0.636	0.633	0.626	0.623	0.79	0.615	0.625	0.666	0.674	0.637	0.627	0.629	0.644	0.633	0.638	0.635	0.632	0.604	0.635	0.635	0.636	0.638	0.637	0.647	0.644	0.641	0.64	0.643	0.636	0.637	0.644	0.661	0.641	0.64	0.65	0.639	0.665	0.696	0.641	0.641	0.639
	22:39:10	37	0.61	0.627	0.622	0.628	0.63	0.634	0.64	0.633	0.627	0.622	0.794	0.615	0.626	0.662	0.676	0.641	0.627	0.632	0.646	0.633	0.637	0.635	0.633	0.605	0.634	0.635	0.64	0.644	0.639	0.651	0.645	0.642	0.64	0.644	0.636	0.636	0.647	0.672	0.642	0.643	0.651	0.639	0.665	0.697	0.64	0.641	0.638
	22:44:10	37.1	0.608	0.627	0.624	0.629	0.631	0.635	0.64	0.635	0.628	0.624	0.794	0.614	0.624	0.663	0.677	0.641	0.627	0.634	0.646	0.633	0.636	0.636	0.634	0.606	0.633	0.636	0.641	0.643	0.638	0.651	0.645	0.642	0.639	0.643	0.636	0.64	0.646	0.669	0.643	0.643	0.652	0.639	0.665	0.697	0.639	0.641	0.638
	22:49:10	37	0.612	0.628	0.624	0.63	0.63	0.635	0.64	0.635	0.628	0.622	0.798	0.616	0.627	0.666	0.675	0.64	0.627	0.633	0.645	0.634	0.637	0.635	0.633	0.607	0.634	0.637	0.639	0.643	0.64	0.65	0.644	0.642	0.64	0.644	0.635	0.638	0.646	0.665	0.642	0.644	0.652	0.639	0.666	0.696	0.639	0.641	0.637
	22:54:10	37	0.61	0.626	0.622	0.63	0.63	0.636	0.639	0.635	0.628	0.625	0.799	0.616	0.626	0.665	0.677	0.641	0.628	0.633	0.647	0.633	0.637	0.635	0.634	0.607	0.633	0.636	0.638	0.641	0.638	0.651	0.645	0.643	0.641	0.645	0.636	0.639	0.647	0.665	0.643	0.642	0.652	0.639	0.665	0.698	0.64	0.643	0.639
	22:59:10	37	0.611	0.628	0.624	0.63	0.63	0.637	0.64	0.634	0.628	0.625	0.798	0.617	0.627	0.664	0.676	0.64	0.628	0.633	0.647	0.633	0.638	0.635	0.633	0.606	0.635	0.635	0.639	0.644	0.64	0.651	0.645	0.642	0.639	0.645	0.638	0.64	0.647	0.669	0.643	0.643	0.653	0.641	0.666	0.695	0.64	0.642	0.637
	23:04:10	37	0.613	0.628	0.623	0.631	0.629	0.635	0.639	0.635	0.628	0.625	0.803	0.616	0.625	0.665	0.678	0.642	0.628	0.635	0.647	0.633	0.638	0.637	0.635	0.608	0.633	0.637	0.64	0.644	0.639	0.65	0.645	0.641	0.64	0.645	0.638	0.641	0.647	0.669	0.643	0.643	0.652	0.639	0.665	0.697	0.64	0.643	0.641
	23:09:10	37	0.613	0.629	0.625	0.629	0.632	0.639	0.641	0.634	0.63	0.625	0.806	0.617	0.626	0.665	0.679	0.643	0.63	0.634	0.648	0.633	0.638	0.639	0.634	0.61	0.633	0.637	0.642	0.646	0.641	0.652	0.645	0.643	0.641	0.644	0.638	0.639	0.647	0.674	0.644	0.644	0.653	0.639	0.666	0.699	0.64	0.643	0.639
	23:14:10	37.1	0.613	0.628	0.623	0.63	0.631	0.639	0.642	0.636	0.629	0.625	0.806	0.617	0.627	0.664	0.679	0.643	0.631	0.635	0.646	0.633	0.636	0.637	0.633	0.608	0.634	0.636	0.641	0.645	0.639	0.651	0.645	0.641	0.64	0.644	0.637	0.639	0.647	0.675	0.645	0.643	0.653	0.639	0.667	0.699	0.639	0.643	0.638
	23:19:10	37.1	0.614	0.629	0.624	0.63	0.631	0.638	0.64	0.637	0.629	0.625	0.809	0.617	0.628	0.665	0.678	0.642	0.63	0.633	0.646	0.632	0.637	0.637	0.634	0.608	0.636	0.636	0.639	0.643	0.64	0.65	0.645	0.641	0.641	0.646	0.637	0.64	0.647	0.674	0.644	0.643	0.652	0.64	0.667	0.698	0.641	0.644	0.641
	23:24:10	37	0.613	0.629	0.626	0.632	0.633	0.64	0.642	0.637	0.63	0.626	0.811	0.618	0.627	0.665	0.68	0.643	0.63	0.636	0.648	0.635	0.639	0.639	0.635	0.61	0.633	0.638	0.641	0.647	0.642	0.65	0.645	0.642	0.641	0.645	0.638	0.642	0.647	0.678	0.646	0.644	0.653	0.64	0.666	0.698	0.64	0.643	0.639
	23:29:10	37.1	0.613	0.629	0.624	0.63	0.632	0.638	0.64	0.635	0.629	0.626	0.812	0.618	0.627	0.665	0.679	0.643	0.631	0.635	0.646	0.632	0.637	0.638	0.635	0.609	0.634	0.638	0.642	0.644	0.641	0.65	0.645	0.642	0.64	0.646	0.638	0.64	0.647	0.677	0.645	0.644	0.652	0.641	0.667	0.699	0.64	0.646	0.639
	23:34:10	37	0.613	0.631	0.625	0.633	0.633	0.641	0.641	0.637	0.63	0.625	0.813	0.619	0.628	0.666	0.679	0.642	0.63	0.636	0.648	0.633	0.64	0.638	0.635	0.61	0.636	0.637	0.641	0.644	0.641	0.652	0.646	0.644	0.641	0.646	0.639	0.643	0.648	0.676	0.645	0.643	0.653	0.639	0.667	0.699	0.642	0.644	0.639
	23:39:10	37.1	0.612	0.629	0.626	0.631	0.63	0.639	0.643	0.636	0.631	0.625	0.814	0.62	0.627	0.666	0.678	0.643	0.631	0.634	0.649	0.633	0.639	0.639	0.635	0.61	0.634	0.637	0.64	0.644	0.638	0.65	0.644	0.643	0.641	0.645	0.638	0.641	0.646	0.67	0.644	0.642	0.653	0.639	0.665	0.697	0.642	0.644	0.639
	23:44:10	37	0.614	0.631	0.625	0.633	0.633	0.642	0.642	0.637	0.63	0.627	0.817	0.618	0.629	0.667	0.68	0.643	0.631	0.637	0.648	0.633	0.638	0.638	0.634	0.611	0.635	0.639	0.643	0.646	0.641	0.652	0.647	0.643	0.642	0.646	0.639	0.641	0.649	0.677	0.645	0.643	0.654	0.64	0.668	0.698	0.64	0.645	0.638
	23:49:10	37.1	0.615	0.633	0.625	0.634	0.635	0.64	0.644	0.636	0.631	0.626	0.819	0.621	0.628	0.667	0.681	0.642	0.631	0.637	0.648	0.634	0.639	0.64	0.636	0.613	0.636	0.64	0.645	0.647	0.643	0.651	0.646	0.642	0.641	0.646	0.639	0.642	0.648	0.679	0.647	0.643	0.654	0.64	0.666	0.698	0.64	0.644	0.639
	23:54:10	37	0.616	0.63	0.626	0.634	0.634	0.641	0.642	0.635	0.631	0.625	0.819	0.621	0.629	0.666	0.68	0.642	0.631	0.636	0.648	0.633	0.64	0.637	0.636	0.611	0.635	0.639	0.643	0.647	0.643	0.651	0.643	0.642	0.64	0.648	0.64	0.64	0.648	0.678	0.651	0.645	0.654	0.64	0.666	0.697	0.641	0.644	0.64
	23:59:10	37.1	0.616	0.633	0.627	0.633	0.637	0.643	0.645	0.638	0.633	0.627	0.821	0.623	0.629	0.666	0.682	0.643	0.632	0.639	0.647	0.635	0.64	0.64	0.636	0.613	0.635	0.64	0.646	0.648	0.643	0.652	0.646	0.643	0.642	0.647	0.639	0.64	0.649	0.679	0.651	0.645	0.653	0.638	0.666	0.698	0.641	0.643	0.639
	24:04:10	37	0.615	0.632	0.626	0.632	0.635	0.641	0.643	0.637	0.63	0.627	0.822	0.622	0.627	0.668	0.68	0.643	0.632	0.637	0.648	0.634	0.639	0.641	0.636	0.612	0.635	0.639	0.643	0.646	0.64	0.652	0.646	0.642	0.642	0.647	0.639	0.641	0.648	0.678	0.646	0.643	0.653	0.641	0.667	0.699	0.64	0.644	0.642
	24:09:10	37.1	0.616	0.633	0.626	0.633	0.632	0.639	0.643	0.635	0.63	0.626	0.822	0.622	0.628	0.668	0.68	0.641	0.63	0.634	0.647	0.635	0.639	0.64	0.638	0.612	0.637	0.636	0.64	0.644	0.639	0.65	0.646	0.643	0.643	0.646	0.638	0.641	0.649	0.666	0.644	0.641	0.652	0.64	0.667	0.699	0.641	0.644	0.639
	24:14:10	37	0.616	0.63	0.628	0.632	0.633	0.643	0.644	0.637	0.632	0.628	0.823	0.623	0.628	0.666	0.681	0.645	0.633	0.638	0.648	0.634	0.639	0.641	0.637	0.613	0.636	0.638	0.645	0.648	0.642	0.651	0.645	0.643	0.642	0.647	0.639	0.641	0.649	0.676	0.649	0.643	0.654	0.64	0.667	0.698	0.64	0.645	0.638
	24:19:10	37	0.617	0.633	0.627	0.634	0.635	0.644	0.645	0.638	0.632	0.627	0.828	0.623	0.629	0.668	0.683	0.644	0.632	0.639	0.648	0.635	0.64	0.641	0.637	0.614	0.637	0.64	0.644	0.647	0.642	0.651	0.646	0.644	0.641	0.648	0.639	0.64	0.649	0.681	0.646	0.644	0.654	0.641	0.667	0.701	0.642	0.646	0.64
	24:24:10	37.1	0.613	0.633	0.625	0.635	0.635	0.642	0.644	0.637	0.631	0.627	0.826	0.623	0.628	0.668	0.681	0.643	0.633	0.637	0.648	0.635	0.641	0.639	0.637	0.613	0.635	0.639	0.642	0.645	0.641	0.653	0.646	0.644	0.642	0.646	0.639	0.642	0.648	0.679	0.645	0.643	0.654	0.641	0.667	0.7	0.642	0.644	0.64
	24:29:10	37	0.615	0.634	0.629	0.634	0.637	0.641	0.645	0.638	0.631	0.628	0.828	0.625	0.629	0.669	0.682	0.646	0.633	0.638	0.649	0.636	0.641	0.642	0.637	0.614	0.636	0.639	0.644	0.646	0.642	0.652	0.646	0.644	0.641	0.646	0.639	0.642	0.648	0.681	0.646	0.644	0.654	0.64	0.666	0.699	0.643	0.644	0.641
	0:00:00
	0:00:00
	0:00:00
	0:00:00
	0:00:00
	0:00:00
	0:00:00
	0:00:00
	0:00:00
	0:00:00
	0:00:00
	0:00:00
	0:00:00
	0:00:00
	0:00:00
	0:00:00
	0:00:00
	0:00:00
	0:00:00
	0:00:00
	0:00:00
	0:00:00
	0:00:00
	0:00:00
	0:00:00
	0:00:00
	0:00:00
	0:00:00
	0:00:00
	0:00:00
	0:00:00
	0:00:00
	0:00:00
	0:00:00
	0:00:00
	0:00:00
	0:00:00
	0:00:00
	0:00:00
	0:00:00
	0:00:00
	0:00:00
	0:00:00
	0:00:00
	0:00:00
	0:00:00
	0:00:00
	0:00:00
	0:00:00
	0:00:00
	0:00:00
	0:00:00
	0:00:00
	0:00:00
	0:00:00
	0:00:00
	0:00:00
	0:00:00
	0:00:00
	0:00:00
	0:00:00
	0:00:00
	0:00:00
	0:00:00
	0:00:00
	0:00:00
	0:00:00
	0:00:00
	0:00:00
	0:00:00
	0:00:00
	0:00:00
	0:00:00
	0:00:00
	0:00:00
	0:00:00
	0:00:00
	0:00:00
	0:00:00
	0:00:00
	0:00:00
	0:00:00
	0:00:00
	0:00:00
	0:00:00
	0:00:00
	0:00:00
	0:00:00
	0:00:00
	0:00:00
	0:00:00
	0:00:00
	0:00:00
	0:00:00
	0:00:00
	0:00:00
	0:00:00
	0:00:00
	0:00:00
	0:00:00
	0:00:00
	0:00:00
	0:00:00
	0:00:00
	0:00:00
	0:00:00
	0:00:00
	0:00:00
	0:00:00
	0:00:00
	0:00:00
	0:00:00
	0:00:00
	0:00:00
	0:00:00
	0:00:00
	0:00:00
	0:00:00
	0:00:00
	0:00:00
	0:00:00
	0:00:00
	0:00:00
	0:00:00
	0:00:00
	0:00:00
	0:00:00
	0:00:00
	0:00:00
	0:00:00
	0:00:00
	0:00:00
	0:00:00
	0:00:00
	0:00:00
	0:00:00
	0:00:00
	0:00:00
	0:00:00
	0:00:00
	0:00:00
	0:00:00
	0:00:00
	0:00:00
	0:00:00
	0:00:00
	0:00:00
	0:00:00
	0:00:00
	0:00:00
	0:00:00
	0:00:00
	0:00:00
	0:00:00
	0:00:00
	0:00:00
	0:00:00
	0:00:00
	0:00:00
	0:00:00
	0:00:00
	0:00:00
	0:00:00
	0:00:00
	0:00:00
	0:00:00
	0:00:00
	0:00:00
	0:00:00
	0:00:00
	0:00:00
	0:00:00
	0:00:00
	0:00:00
	0:00:00
	0:00:00
	0:00:00
	0:00:00
	0:00:00
	0:00:00
	0:00:00
	0:00:00
	0:00:00
	0:00:00
	0:00:00
	0:00:00
	0:00:00
	0:00:00
	0:00:00
	0:00:00
	0:00:00
	0:00:00
	0:00:00
	0:00:00
	0:00:00
	0:00:00
	0:00:00
	0:00:00
	0:00:00
	0:00:00
	0:00:00
	0:00:00
	0:00:00
	0:00:00
	0:00:00
	0:00:00
	0:00:00
	0:00:00
	0:00:00
	0:00:00
	0:00:00
	0:00:00
	0:00:00
	0:00:00
	0:00:00
	0:00:00
	0:00:00
	0:00:00
	0:00:00
	0:00:00
	0:00:00
	0:00:00
	0:00:00
	0:00:00
	0:00:00
	0:00:00
	0:00:00
	0:00:00
	0:00:00
	0:00:00
	0:00:00
	0:00:00
	0:00:00
	0:00:00
	0:00:00
	0:00:00
	0:00:00
	0:00:00
	0:00:00
	0:00:00
	0:00:00
	0:00:00
	0:00:00
	0:00:00
	0:00:00
	0:00:00
	0:00:00
	0:00:00
	0:00:00
	0:00:00
	0:00:00
	0:00:00
	0:00:00
	0:00:00
	0:00:00
	0:00:00
	0:00:00
	0:00:00
	0:00:00
	0:00:00
	0:00:00
	0:00:00
	0:00:00
	0:00:00
	0:00:00
	0:00:00
	0:00:00
	0:00:00
	0:00:00
	0:00:00
	0:00:00
	0:00:00
	0:00:00
	0:00:00
	0:00:00
	0:00:00
	0:00:00
	0:00:00
	0:00:00
	0:00:00
	0:00:00
	0:00:00
	0:00:00
Results
		1	2	3	4	5	6	7	8	9	10	11	12
	A	1.81	1.75	1.736	1.748	1.776	1.76	1.764	1.742	1.796	1.704	1.922	1.654	Max V [OD 600:600]
		0.998	0.999	1	0.997	0.998	1	0.999	0.998	0.997	1	1	0.999	R-Squared [OD 600:600]
		11:44:10	11:34:10	11:24:10	11:44:10	11:29:10	11:54:10	11:34:10	11:29:10	11:29:10	11:24:10	11:44:10	11:19:10	t at Max V [OD 600:600]
		9:36:08	9:26:04	9:21:12	9:26:14	9:20:40	9:27:59	9:24:49	9:21:12	9:24:43	9:19:39	9:32:44	9:25:04	Lagtime [OD 600:600]
	B	1.756	1.802	1.842	1.766	1.698	1.72	1.714	1.696	1.812	1.784	1.712	1.694	Max V [OD 600:600]
		0.999	1	1	1	1	0.999	0.999	1	0.999	0.998	1	1	R-Squared [OD 600:600]
		11:34:10	11:34:10	11:24:10	11:09:10	10:59:10	11:44:10	11:09:10	11:04:10	11:14:10	11:14:10	11:14:10	11:29:10	t at Max V [OD 600:600]
		9:20:46	9:20:14	9:19:23	9:16:07	9:15:37	9:25:49	9:17:03	9:19:36	9:25:02	9:19:38	9:17:55	9:29:04	Lagtime [OD 600:600]
	C	1.774	1.768	1.788	1.762	1.738	1.768	1.76	1.73	1.738	1.736	1.836	1.712	Max V [OD 600:600]
		1	1	0.999	1	1	0.998	1	1	1	1	0.998	0.999	R-Squared [OD 600:600]
		11:29:10	11:14:10	11:19:10	11:14:10	11:29:10	11:14:10	11:14:10	11:34:10	11:29:10	11:44:10	11:34:10	11:39:10	t at Max V [OD 600:600]
		9:21:27	9:17:53	9:16:20	9:14:12	9:11:58	9:26:51	9:18:02	9:18:59	9:18:37	9:18:08	9:23:54	9:27:54	Lagtime [OD 600:600]
	D	1.768	1.802	1.778	1.778	1.834	1.744	1.782	1.896	1.726	2.068	1.772	1.816	Max V [OD 600:600]
		1	1	0.999	1	0.999	0.999	0.997	1	0.999	0.97	0.999	0.998	R-Squared [OD 600:600]
		11:04:10	11:19:10	11:19:10	11:09:10	11:14:10	11:24:10	11:34:10	11:29:10	11:39:10	11:44:10	11:14:10	11:59:10	t at Max V [OD 600:600]
		9:15:36	9:15:20	9:15:46	9:12:26	9:18:26	9:27:28	9:17:45	9:27:55	9:16:27	9:39:19	9:19:36	9:36:37	Lagtime [OD 600:600]
	E	1.834	1.836	1.87	1.82	1.864	1.74	1.754	1.87	1.834	1.876	1.716	1.738	Max V [OD 600:600]
		1	1	1	1	1	0.999	1	0.999	0.999	0.999	1	0.999	R-Squared [OD 600:600]
		11:14:10	11:09:10	11:09:10	11:14:10	11:29:10	11:19:10	11:29:10	11:29:10	11:44:10	11:44:10	11:09:10	11:34:10	t at Max V [OD 600:600]
		9:19:32	9:18:28	9:17:34	9:15:06	9:18:09	9:24:04	9:20:28	9:25:43	9:26:18	9:26:58	9:18:57	9:28:48	Lagtime [OD 600:600]
	F	1.884	1.824	1.802	1.822	1.762	1.77	1.782	1.806	1.818	1.736	1.716	1.764	Max V [OD 600:600]
		0.999	0.999	1	1	0.999	1	0.999	0.999	0.999	0.999	0.999	0.998	R-Squared [OD 600:600]
		11:09:10	11:14:10	11:29:10	11:19:10	11:04:10	11:39:10	11:44:10	11:49:10	11:44:10	11:14:10	11:14:10	11:59:10	t at Max V [OD 600:600]
		9:21:33	9:20:43	9:17:50	9:16:48	9:16:06	9:30:06	9:26:06	9:27:04	9:29:16	9:23:04	9:22:24	9:36:32	Lagtime [OD 600:600]
	G	1.762	1.808	1.8	1.772	1.824	1.808	2.004	1.764	1.914	1.818	1.782	1.822	Max V [OD 600:600]
		1	0.999	1	1	1	0.999	0.984	0.999	0.999	1	0.998	1	R-Squared [OD 600:600]
		11:19:10	11:14:10	11:39:10	11:24:10	11:19:10	11:29:10	11:39:10	11:39:10	11:44:10	11:19:10	11:14:10	11:29:10	t at Max V [OD 600:600]
		9:17:37	9:21:33	9:20:00	9:18:43	9:17:31	9:31:11	9:40:08	9:28:24	9:35:53	9:30:15	9:26:36	9:43:18	Lagtime [OD 600:600]
	H	1.804	1.856	1.812	1.72	1.768	1.782	1.794	1.754	1.758	1.914	1.738	1.786	Max V [OD 600:600]
		0.999	1	1	1	0.999	0.999	0.999	1	1	0.999	1	1	R-Squared [OD 600:600]
		11:09:10	11:19:10	11:19:10	11:24:10	11:29:10	11:44:10	11:34:10	11:19:10	11:19:10	11:39:10	11:19:10	11:49:10	t at Max V [OD 600:600]
		9:21:04	9:28:16	9:25:47	9:15:27	9:18:26	9:35:00	9:28:11	9:30:08	9:27:21	9:37:25	9:26:20	9:45:40	Lagtime [OD 600:600]
[truncated: 49 more columns]
