# Supplementary material for: A universal surface functionalization technique to chemically enhance live microbial cells
Source: Mol Syst Biol. 2026 Mar 16;22(6):962–78. doi: 10.1038/s44320-026-00202-z (PMC13230988; doi:10.1038/s44320-026-00202-z)
Supplement: Supplementary file 5 — Source data Fig. 2 [file 44320_2026_202_MOESM5_ESM.zip › SD figure 2/2E/Ecoli_sytox_viability.csv]

	0	1	2	3	4	5
0	1.0	0.9972533749258649	0.9993939381771594	0.9581485130543972	0.939719763594726	0.9069076669172711
1	1.0	0.9896321899342172	0.9745546356447262	0.9488911507807617	0.9254751172888468	0.8515910504630106
2	1.0	0.9952264626379574	0.9943249078474622	0.9939597953690908	0.9921788108283135	0.9613702655420145
