# Supplementary material for: A universal surface functionalization technique to chemically enhance live microbial cells
Source: Mol Syst Biol. 2026 Mar 16;22(6):962–78. doi: 10.1038/s44320-026-00202-z (PMC13230988; doi:10.1038/s44320-026-00202-z)
Supplement: Supplementary file 5 — Source data Fig. 2 [file 44320_2026_202_MOESM5_ESM.zip › SD figure 2/2E/Ecoli_efficiency.csv]

	0.0	1.6	8.0	40.0	200.0	1000.0	ID
0	-279.79874082811875	8092.554327052727	19315.49207510414	43028.0869000172	92763.12212161072	186890.27880482379	1
1	-279.79874082811875	6946.871239761038	19188.967224019736	39783.88804055266	86184.14617016057	196180.25838012956	1
2	-279.79874082811875	6083.33072027409	18373.615043108846	48048.88721214966	85257.13690804623	196951.14527537095	1
3	-279.79874082811875	15678.819171875597	40861.37793962863	81167.57859321132	143414.44099238832	246251.8363057802	2
4	-279.79874082811875	16682.270711238813	39755.50686102939	72041.3127033136	150793.57067243222	234429.76093109482	2
5	-279.79874082811875	16939.330297383833	36623.12754848694	72425.2206342306	139420.4297731156	237431.75934779696	2
6	-279.79874082811875	6342.891990936359	13982.997687369521	28583.219597953917	72852.34157080876	194407.36344624643	3
7	-279.79874082811875	5852.2678057374715	13238.532318779553	28460.898727058266	72705.70835210467	195991.4875925568	3
8	-279.79874082811875	5644.640571115951	11343.343831245475	28051.09117263913	74685.72551101931	199602.74683168944	3
