# Supplementary material for: A universal surface functionalization technique to chemically enhance live microbial cells
Source: Mol Syst Biol. 2026 Mar 16;22(6):962–78. doi: 10.1038/s44320-026-00202-z (PMC13230988; doi:10.1038/s44320-026-00202-z)
Supplement: Supplementary file 5 — Source data Fig. 2 [file 44320_2026_202_MOESM5_ESM.zip › SD figure 2/2E/Ecoli37C_viability.csv]

	0.0	1.6	8.0	40.0	200.0	1000.0	ID
1	1.0	0.9769022781298308	0.9936673975775353	0.9558088661418258	0.9836772717081668	1.1990238013167787	1
2	1.0	1.0505277856326916	0.9909809725236964	1.0269292341753853	0.930716113330437	0.845411487716548	1
3	1.0	0.9428427698888033	0.9952423661596939	0.9726315363498326	0.9398984886817563	0.7695804157325821	2
4	1.0	0.9081585280099241	0.9268007297858014	0.9339613235775048	0.8781477215310641	0.7870904872835567	2
5	1.0	0.9678414037268741	0.9482973402687436	0.8946172039078407	0.8750525539908761	0.8269558159568344	3
6	1.0	0.9151596287894774	0.8965860233400873	0.9142296409245811	0.9357659952075685	0.759119849410868	3
7	1.0	1.1160347388917673	1.0707127028592587	1.2526976214716288	1.0652406741961655	0.9856394181302827	4
8	1.0	1.0521281580598123	1.0152966948351203	1.0310501773378176	1.1795559676186622	0.8581995112967652	4
