# Supplementary material for: A universal surface functionalization technique to chemically enhance live microbial cells
Source: Mol Syst Biol. 2026 Mar 16;22(6):962–78. doi: 10.1038/s44320-026-00202-z (PMC13230988; doi:10.1038/s44320-026-00202-z)
Supplement: Supplementary file 6 — Source data Fig. 5 [file 44320_2026_202_MOESM6_ESM.zip]

Archive with 54 entries (47 files):
- SD figure 5/
- SD figure 5/5G/
- SD figure 5/5F/
- SD figure 5/5H/
- SD figure 5/.DS_Store
- __MACOSX/SD figure 5/._.DS_Store
- SD figure 5/5C/
- SD figure 5/5D/
- SD figure 5/5B,E/
- SD figure 5/5G/random_3_Simple Segmentation.h5
- SD figure 5/5G/.DS_Store
- __MACOSX/SD figure 5/5G/._.DS_Store
- SD figure 5/5G/random_1_Simple Segmentation.h5
- SD figure 5/5G/checkerboard_2.tif
- __MACOSX/SD figure 5/5G/._checkerboard_2.tif
- SD figure 5/5G/checkerboard_3.tif
- SD figure 5/5G/checkerboard_1.tif
- __MACOSX/SD figure 5/5G/._checkerboard_1.tif
- SD figure 5/5G/random_2_Simple Segmentation.h5
- SD figure 5/5G/random_3.tif
- __MACOSX/SD figure 5/5G/._random_3.tif
- SD figure 5/5G/random_2.tif
- __MACOSX/SD figure 5/5G/._random_2.tif
- SD figure 5/5G/random_1.tif
- __MACOSX/SD figure 5/5G/._random_1.tif
- SD figure 5/5G/checkerboard_3_Simple Segmentation.h5
- SD figure 5/5G/checkerboard_2_Simple Segmentation.h5
- SD figure 5/5G/checkerboard_1_Simple Segmentation.h5
- __MACOSX/SD figure 5/5G/._checkerboard_1_Simple Segmentation.h5
- SD figure 5/5F/checkerboard_example.tif
- __MACOSX/SD figure 5/5F/._checkerboard_example.tif
- SD figure 5/5H/timelapse-3.png
- __MACOSX/SD figure 5/5H/._timelapse-3.png
- SD figure 5/5H/timelapse-2.png
- __MACOSX/SD figure 5/5H/._timelapse-2.png
- SD figure 5/5H/timelapse.tif
- __MACOSX/SD figure 5/5H/._timelapse.tif
- SD figure 5/5H/timelapse-1.png
- __MACOSX/SD figure 5/5H/._timelapse-1.png
- SD figure 5/5H/.DS_Store
- __MACOSX/SD figure 5/5H/._.DS_Store
- SD figure 5/5H/t6.tif
- SD figure 5/5H/t12.tif
- __MACOSX/SD figure 5/5H/._t12.tif
- SD figure 5/5H/t0.tif
- __MACOSX/SD figure 5/5H/._t0.tif
- SD figure 5/5H/timelapse_MAX.avi
- __MACOSX/SD figure 5/5H/._timelapse_MAX.avi
- SD figure 5/5C/IMG_6806.HEIC
- __MACOSX/SD figure 5/5C/._IMG_6806.HEIC
- SD figure 5/5D/IMG_6801.HEIC
- __MACOSX/SD figure 5/5D/._IMG_6801.HEIC
- SD figure 5/5B,E/sedimentation_data.csv
- __MACOSX/SD figure 5/5B,E/._sedimentation_data.csv
