# Supplementary material for: A universal surface functionalization technique to chemically enhance live microbial cells
Source: Mol Syst Biol. 2026 Mar 16;22(6):962–78. doi: 10.1038/s44320-026-00202-z (PMC13230988; doi:10.1038/s44320-026-00202-z)
Supplement: Supplementary file 6 — Source data Fig. 5 [file 44320_2026_202_MOESM6_ESM.zip › SD figure 5/5B,E/sedimentation_data.csv]

Time (h)	$40\mu M$ comp	$4\mu M$ comp	$0.4\mu M$ comp	$0\mu M$ comp	$40\mu M$ non-comp
0.0	1.007	1.015	1.013	1.015	1.008
0.08333333333333333	0.967	0.999	1.009	1.012	1.004
0.16666666666666666	0.946	0.986	1.008	1.01	1.002
0.25	0.934	0.976	1.007	1.009	1.002
0.3333333333333333	0.919	0.964	1.005	1.008	1.001
0.41666666666666663	0.897	0.957	1.004	1.002	0.999
0.5	0.831	0.947	1.002	1.002	0.998
0.5833333333333333	0.665	0.935	0.998	1.002	0.995
0.6666666666666666	0.53	0.926	0.996	1.0	0.995
0.75	0.484	0.918	0.996	0.999	0.995
0.8333333333333333	0.435	0.91	0.994	0.994	0.994
0.9166666666666666	0.39	0.905	0.99	0.994	0.993
1.0	0.37	0.899	0.989	0.994	0.991
1.5	0.233	0.841	0.981	0.987	0.986
2.0	0.186	0.675	0.97	0.974	0.973
2.5	0.14	0.56	0.958	0.966	0.966
5.833333333333333	0.047	0.25	0.907	0.924	0.895
7.5	0.031	0.179	0.879	0.9	0.901
12.75	0.018	0.11	0.79	0.828	0.844
