# Supplementary material for: A universal surface functionalization technique to chemically enhance live microbial cells
Source: Mol Syst Biol. 2026 Mar 16;22(6):962–78. doi: 10.1038/s44320-026-00202-z (PMC13230988; doi:10.1038/s44320-026-00202-z)
Supplement: Supplementary file 7 — Source data Fig. 4 [file 44320_2026_202_MOESM7_ESM.zip]

Archive with 20 entries (16 files):
- SD figure 4/
- SD figure 4/.DS_Store
- __MACOSX/SD figure 4/._.DS_Store
- SD figure 4/4B/
- SD figure 4/4C/
- SD figure 4/4D/
- SD figure 4/4B/2024-12-5_EcoliMG1655_MIC_full.xlsx
- __MACOSX/SD figure 4/4B/._2024-12-5_EcoliMG1655_MIC_full.xlsx
- SD figure 4/4C/2024-12-11_MIC_full_plate3_single.xlsx
- __MACOSX/SD figure 4/4C/._2024-12-11_MIC_full_plate3_single.xlsx
- SD figure 4/4C/2024-12-11_MIC_full_plate1.xlsx
- __MACOSX/SD figure 4/4C/._2024-12-11_MIC_full_plate1.xlsx
- SD figure 4/4C/2024-12-11_MIC_full_plate2_single.xlsx
- __MACOSX/SD figure 4/4C/._2024-12-11_MIC_full_plate2_single.xlsx
- SD figure 4/4D/2024-12-14_MIC_full_plate3_single.xlsx
- __MACOSX/SD figure 4/4D/._2024-12-14_MIC_full_plate3_single.xlsx
- SD figure 4/4D/2024-12-14_MIC_full_plate1.xlsx
- __MACOSX/SD figure 4/4D/._2024-12-14_MIC_full_plate1.xlsx
- SD figure 4/4D/2024-12-14_MIC_full_plate2_single.xlsx
- __MACOSX/SD figure 4/4D/._2024-12-14_MIC_full_plate2_single.xlsx
