# Supplementary material for: A universal surface functionalization technique to chemically enhance live microbial cells
Source: Mol Syst Biol. 2026 Mar 16;22(6):962–78. doi: 10.1038/s44320-026-00202-z (PMC13230988; doi:10.1038/s44320-026-00202-z)
Supplement: Supplementary file 7 — Source data Fig. 4 [file 44320_2026_202_MOESM7_ESM.zip › SD figure 4/4B/2024-12-5_EcoliMG1655_MIC_full.xlsx]

## Sheet: Plate 2 - Sheet1
Software Version	3.16.10
Experiment File Path:	C:\Users\Public\Documents\Experiments\2024-12-5_EcoliMG1655_MIC_full.xpt
Protocol File Path:	C:\Users\Public\Documents\Protocols\OD600_fullplate_kinetic.prt
Plate Number	Plate 2
Date	2024-12-05
Time	17:26:14
Reader Type:	Synergy H1
Reader Serial Number:	24090601
Reading Type	Reader
Procedure Details
Plate Type	96 WELL PLATE (Use plate lid)
Eject plate on completion
Set Temperature	Setpoint 37°C
	Preheat before moving to next step
Start Kinetic	Runtime 48:00:00 (HH:MM:SS), Interval 0:05:00, 577 Reads
Shake	Double Orbital: Continuous
	Frequency: 807 cpm (1 mm)
Read	OD 600
	Absorbance Endpoint
	Full Plate
	Wavelengths: 600
	Read Speed: Normal, Delay: 100 msec, Measurements/Data Point: 8
End Kinetic
OD 600:600
	Time	T° OD 600:600	A1	A2	A3	A4	A5	A6	A7	A8	A9	A10	A11	A12	B1	B2	B3	B4	B5	B6	B7	B8	B9	B10	B11	B12	C1	C2	C3	C4	C5	C6	C7	C8	C9	C10	C11	C12	D1	D2	D3	D4	D5	D6	D7	D8	D9	D10	D11
	00:04:10	37.2	0.092	0.087	0.09	0.087	0.088	0.087	0.087	0.09	0.09	0.087	0.087	0.084	0.086	0.087	0.086	0.087	0.087	0.088	0.088	0.087	0.087	0.086	0.089	0.087	0.087	0.086	0.087	0.094	0.086	0.088	0.087	0.087	0.086	0.086	0.085	0.087	0.088	0.089	0.09	0.089	0.088	0.089	0.093	0.088	0.09	0.089	0.091
	00:09:10	37	0.092	0.087	0.092	0.087	0.088	0.087	0.087	0.091	0.09	0.087	0.086	0.084	0.086	0.087	0.086	0.087	0.086	0.089	0.089	0.087	0.087	0.086	0.089	0.086	0.086	0.086	0.086	0.094	0.086	0.088	0.086	0.087	0.086	0.087	0.085	0.087	0.089	0.089	0.09	0.09	0.089	0.088	0.093	0.089	0.089	0.089	0.09
	00:14:10	37.1	0.093	0.087	0.092	0.087	0.088	0.087	0.088	0.09	0.09	0.088	0.086	0.084	0.086	0.087	0.086	0.087	0.087	0.088	0.088	0.087	0.087	0.086	0.089	0.087	0.086	0.087	0.086	0.094	0.087	0.087	0.087	0.087	0.086	0.087	0.085	0.087	0.09	0.09	0.09	0.089	0.09	0.089	0.093	0.09	0.09	0.09	0.091
	00:19:10	37	0.094	0.087	0.092	0.087	0.088	0.087	0.088	0.09	0.091	0.088	0.086	0.084	0.086	0.088	0.086	0.087	0.087	0.088	0.088	0.087	0.087	0.086	0.089	0.086	0.088	0.086	0.086	0.093	0.086	0.087	0.087	0.087	0.087	0.087	0.085	0.087	0.09	0.09	0.09	0.089	0.09	0.089	0.093	0.089	0.09	0.089	0.09
	00:24:10	37	0.093	0.088	0.092	0.088	0.089	0.087	0.088	0.091	0.091	0.088	0.087	0.084	0.086	0.088	0.086	0.087	0.087	0.088	0.088	0.087	0.088	0.086	0.089	0.086	0.088	0.086	0.087	0.093	0.086	0.087	0.087	0.087	0.087	0.086	0.085	0.087	0.09	0.094	0.09	0.09	0.09	0.089	0.093	0.089	0.091	0.09	0.091
	00:29:10	37	0.093	0.088	0.092	0.088	0.088	0.087	0.088	0.091	0.09	0.088	0.088	0.084	0.086	0.088	0.086	0.088	0.087	0.088	0.088	0.088	0.088	0.086	0.089	0.087	0.087	0.086	0.087	0.095	0.086	0.087	0.087	0.087	0.088	0.087	0.085	0.087	0.09	0.09	0.09	0.089	0.091	0.089	0.093	0.089	0.091	0.089	0.092
	00:34:10	37.1	0.093	0.088	0.092	0.088	0.088	0.087	0.088	0.091	0.09	0.088	0.088	0.085	0.087	0.088	0.086	0.088	0.087	0.089	0.089	0.088	0.088	0.086	0.09	0.086	0.087	0.087	0.087	0.095	0.087	0.087	0.087	0.087	0.087	0.086	0.085	0.087	0.09	0.094	0.09	0.09	0.09	0.09	0.093	0.089	0.091	0.089	0.091
	00:39:10	37	0.094	0.089	0.092	0.088	0.088	0.087	0.089	0.091	0.09	0.089	0.089	0.084	0.087	0.088	0.086	0.088	0.087	0.089	0.088	0.088	0.088	0.087	0.09	0.086	0.087	0.087	0.087	0.096	0.087	0.088	0.088	0.087	0.088	0.087	0.086	0.087	0.09	0.09	0.091	0.09	0.09	0.09	0.094	0.089	0.091	0.09	0.091
	00:44:10	37	0.094	0.089	0.093	0.088	0.089	0.087	0.089	0.091	0.091	0.089	0.089	0.085	0.087	0.09	0.087	0.089	0.088	0.089	0.09	0.088	0.089	0.087	0.091	0.087	0.088	0.087	0.087	0.096	0.087	0.089	0.088	0.087	0.087	0.087	0.086	0.087	0.091	0.09	0.091	0.091	0.091	0.09	0.094	0.09	0.091	0.09	0.092
	00:49:10	37	0.094	0.089	0.094	0.089	0.089	0.087	0.091	0.091	0.092	0.089	0.089	0.085	0.088	0.09	0.087	0.089	0.088	0.089	0.089	0.088	0.088	0.087	0.091	0.088	0.088	0.087	0.087	0.097	0.087	0.089	0.088	0.087	0.088	0.087	0.086	0.088	0.09	0.097	0.091	0.09	0.091	0.09	0.094	0.09	0.092	0.091	0.093
	00:54:10	37	0.094	0.09	0.094	0.09	0.089	0.087	0.09	0.092	0.093	0.089	0.089	0.085	0.088	0.089	0.087	0.089	0.088	0.09	0.091	0.089	0.09	0.088	0.092	0.087	0.088	0.088	0.088	0.095	0.087	0.09	0.088	0.088	0.088	0.088	0.087	0.087	0.091	0.091	0.091	0.09	0.091	0.091	0.095	0.09	0.092	0.091	0.092
	00:59:10	37	0.095	0.09	0.094	0.09	0.09	0.088	0.09	0.091	0.093	0.089	0.089	0.085	0.088	0.089	0.088	0.089	0.088	0.09	0.09	0.089	0.09	0.088	0.092	0.087	0.089	0.087	0.088	0.096	0.087	0.089	0.089	0.088	0.088	0.088	0.087	0.087	0.091	0.095	0.091	0.091	0.092	0.091	0.095	0.091	0.092	0.091	0.092
	01:04:10	37	0.095	0.09	0.095	0.089	0.09	0.088	0.09	0.092	0.092	0.09	0.089	0.086	0.088	0.089	0.088	0.09	0.089	0.091	0.091	0.089	0.091	0.089	0.092	0.087	0.089	0.087	0.089	0.096	0.087	0.089	0.089	0.089	0.089	0.088	0.087	0.088	0.091	0.091	0.092	0.091	0.092	0.091	0.095	0.091	0.093	0.091	0.093
	01:09:10	37	0.095	0.09	0.095	0.089	0.089	0.088	0.09	0.093	0.093	0.09	0.09	0.086	0.088	0.09	0.089	0.09	0.089	0.091	0.091	0.089	0.091	0.089	0.093	0.088	0.089	0.088	0.09	0.097	0.088	0.09	0.09	0.089	0.089	0.088	0.086	0.088	0.091	0.092	0.092	0.091	0.092	0.091	0.095	0.091	0.093	0.092	0.093
	01:14:10	37	0.096	0.09	0.095	0.09	0.092	0.089	0.091	0.093	0.093	0.09	0.09	0.086	0.089	0.09	0.088	0.09	0.089	0.091	0.091	0.09	0.091	0.089	0.093	0.089	0.089	0.088	0.09	0.097	0.088	0.09	0.09	0.09	0.09	0.089	0.086	0.089	0.092	0.092	0.092	0.092	0.092	0.092	0.096	0.092	0.093	0.092	0.092
	01:19:10	37.1	0.096	0.091	0.096	0.091	0.092	0.09	0.091	0.094	0.094	0.091	0.09	0.087	0.089	0.09	0.089	0.09	0.089	0.091	0.092	0.09	0.092	0.089	0.093	0.088	0.09	0.088	0.09	0.098	0.089	0.091	0.09	0.09	0.09	0.089	0.087	0.089	0.092	0.092	0.093	0.092	0.093	0.092	0.096	0.092	0.093	0.092	0.093
	01:24:10	37	0.097	0.091	0.097	0.091	0.092	0.09	0.091	0.094	0.094	0.091	0.09	0.086	0.089	0.091	0.089	0.091	0.09	0.092	0.092	0.091	0.091	0.089	0.094	0.088	0.09	0.089	0.09	0.098	0.089	0.091	0.091	0.09	0.09	0.089	0.087	0.09	0.092	0.092	0.093	0.092	0.093	0.092	0.096	0.092	0.093	0.093	0.093
	01:29:10	37.1	0.098	0.092	0.097	0.092	0.092	0.09	0.092	0.094	0.095	0.091	0.091	0.086	0.089	0.091	0.089	0.091	0.09	0.092	0.093	0.091	0.091	0.089	0.094	0.088	0.09	0.089	0.091	0.098	0.089	0.091	0.091	0.091	0.09	0.089	0.087	0.09	0.092	0.093	0.093	0.093	0.094	0.093	0.097	0.093	0.094	0.092	0.094
	01:34:10	37	0.098	0.092	0.098	0.092	0.093	0.091	0.092	0.095	0.095	0.091	0.091	0.086	0.09	0.092	0.09	0.091	0.091	0.092	0.092	0.092	0.092	0.089	0.094	0.088	0.091	0.09	0.091	0.098	0.089	0.091	0.091	0.091	0.09	0.089	0.088	0.09	0.093	0.093	0.094	0.093	0.094	0.094	0.097	0.093	0.094	0.093	0.094
	01:39:10	37.1	0.099	0.093	0.099	0.092	0.093	0.091	0.092	0.095	0.096	0.092	0.091	0.087	0.091	0.092	0.09	0.092	0.091	0.093	0.093	0.092	0.092	0.09	0.094	0.089	0.091	0.09	0.091	0.099	0.089	0.092	0.092	0.091	0.091	0.09	0.088	0.09	0.093	0.093	0.094	0.093	0.094	0.093	0.097	0.093	0.094	0.093	0.094
	01:44:10	37	0.099	0.093	0.1	0.093	0.094	0.091	0.092	0.095	0.096	0.092	0.091	0.087	0.091	0.092	0.09	0.092	0.092	0.093	0.093	0.092	0.092	0.09	0.095	0.09	0.091	0.09	0.092	0.099	0.089	0.092	0.092	0.091	0.091	0.091	0.089	0.09	0.094	0.094	0.094	0.094	0.095	0.094	0.097	0.094	0.095	0.093	0.095
	01:49:10	37.1	0.1	0.094	0.1	0.093	0.094	0.092	0.093	0.096	0.097	0.093	0.092	0.087	0.091	0.093	0.091	0.093	0.092	0.094	0.093	0.093	0.093	0.09	0.096	0.089	0.092	0.09	0.092	0.099	0.09	0.092	0.092	0.092	0.092	0.091	0.089	0.091	0.094	0.094	0.095	0.094	0.095	0.094	0.098	0.094	0.095	0.094	0.095
	01:54:10	37	0.101	0.094	0.101	0.094	0.094	0.092	0.094	0.097	0.097	0.093	0.093	0.087	0.091	0.093	0.09	0.093	0.093	0.094	0.094	0.093	0.094	0.091	0.096	0.09	0.092	0.091	0.092	0.1	0.09	0.092	0.092	0.092	0.092	0.091	0.09	0.091	0.095	0.095	0.095	0.095	0.096	0.095	0.098	0.095	0.096	0.094	0.095
	01:59:10	37	0.101	0.095	0.102	0.094	0.094	0.092	0.094	0.097	0.098	0.094	0.093	0.088	0.092	0.094	0.091	0.093	0.093	0.095	0.094	0.094	0.094	0.092	0.097	0.09	0.093	0.091	0.093	0.1	0.091	0.093	0.093	0.093	0.092	0.092	0.09	0.091	0.095	0.095	0.095	0.095	0.096	0.095	0.099	0.095	0.096	0.095	0.096
	02:04:10	37.1	0.102	0.095	0.103	0.095	0.095	0.093	0.095	0.098	0.098	0.094	0.093	0.088	0.092	0.094	0.092	0.094	0.094	0.095	0.095	0.095	0.095	0.092	0.097	0.091	0.093	0.092	0.093	0.101	0.092	0.093	0.093	0.094	0.093	0.092	0.091	0.092	0.095	0.095	0.096	0.095	0.097	0.095	0.099	0.096	0.096	0.095	0.096
	02:09:10	37	0.102	0.096	0.104	0.096	0.095	0.094	0.096	0.099	0.099	0.095	0.094	0.089	0.093	0.094	0.092	0.095	0.094	0.095	0.095	0.095	0.095	0.093	0.097	0.091	0.094	0.092	0.094	0.101	0.092	0.094	0.094	0.094	0.093	0.093	0.091	0.092	0.096	0.096	0.096	0.096	0.097	0.096	0.1	0.096	0.097	0.095	0.096
	02:14:10	37.1	0.103	0.097	0.105	0.096	0.096	0.094	0.096	0.099	0.1	0.095	0.094	0.089	0.093	0.095	0.093	0.095	0.094	0.096	0.096	0.096	0.095	0.093	0.098	0.091	0.094	0.093	0.095	0.101	0.092	0.094	0.094	0.095	0.093	0.093	0.091	0.093	0.096	0.099	0.097	0.096	0.098	0.097	0.1	0.096	0.097	0.096	0.097
	02:19:10	37	0.104	0.098	0.106	0.097	0.097	0.095	0.097	0.1	0.101	0.096	0.095	0.089	0.094	0.095	0.093	0.096	0.095	0.096	0.097	0.097	0.096	0.094	0.098	0.092	0.095	0.093	0.095	0.102	0.093	0.095	0.095	0.095	0.094	0.094	0.092	0.093	0.097	0.1	0.097	0.097	0.099	0.097	0.101	0.097	0.098	0.097	0.097
	02:24:10	37	0.105	0.099	0.108	0.097	0.098	0.096	0.098	0.101	0.102	0.097	0.096	0.09	0.095	0.096	0.094	0.097	0.095	0.097	0.098	0.097	0.096	0.094	0.098	0.092	0.095	0.094	0.096	0.102	0.093	0.095	0.095	0.095	0.095	0.094	0.092	0.094	0.098	0.098	0.098	0.098	0.099	0.098	0.102	0.098	0.098	0.097	0.098
	02:29:10	37	0.104	0.1	0.109	0.098	0.099	0.096	0.098	0.102	0.103	0.098	0.096	0.09	0.095	0.097	0.095	0.098	0.096	0.098	0.098	0.098	0.097	0.095	0.1	0.093	0.096	0.095	0.096	0.103	0.094	0.096	0.096	0.096	0.095	0.095	0.093	0.094	0.098	0.105	0.099	0.098	0.1	0.099	0.102	0.099	0.099	0.098	0.098
	02:34:10	37	0.103	0.101	0.111	0.099	0.1	0.097	0.098	0.103	0.104	0.099	0.097	0.09	0.096	0.097	0.096	0.098	0.096	0.098	0.099	0.098	0.098	0.096	0.1	0.094	0.097	0.096	0.097	0.103	0.095	0.096	0.097	0.097	0.096	0.095	0.094	0.095	0.099	0.099	0.099	0.099	0.101	0.099	0.103	0.099	0.1	0.098	0.099
	02:39:10	37.1	0.103	0.102	0.113	0.1	0.101	0.098	0.099	0.104	0.105	0.1	0.098	0.09	0.096	0.098	0.097	0.099	0.097	0.099	0.1	0.1	0.099	0.097	0.101	0.094	0.097	0.096	0.098	0.104	0.095	0.097	0.098	0.098	0.097	0.096	0.094	0.095	0.1	0.1	0.1	0.1	0.102	0.101	0.104	0.1	0.1	0.099	0.1
	02:44:10	37	0.103	0.103	0.115	0.101	0.103	0.098	0.099	0.106	0.107	0.101	0.099	0.091	0.096	0.099	0.098	0.1	0.098	0.099	0.1	0.101	0.1	0.097	0.102	0.095	0.098	0.097	0.099	0.105	0.096	0.098	0.099	0.098	0.097	0.097	0.095	0.096	0.101	0.104	0.101	0.101	0.103	0.102	0.105	0.101	0.101	0.1	0.1
	02:49:10	37.1	0.104	0.105	0.116	0.103	0.104	0.099	0.099	0.106	0.108	0.102	0.1	0.091	0.096	0.1	0.099	0.101	0.099	0.1	0.101	0.102	0.101	0.099	0.102	0.095	0.099	0.098	0.1	0.106	0.097	0.099	0.099	0.099	0.098	0.097	0.096	0.097	0.102	0.102	0.102	0.102	0.104	0.102	0.106	0.102	0.102	0.101	0.101
	02:54:10	37.1	0.103	0.106	0.119	0.104	0.105	0.1	0.098	0.108	0.109	0.103	0.101	0.092	0.097	0.101	0.1	0.102	0.099	0.101	0.101	0.103	0.102	0.099	0.103	0.096	0.1	0.099	0.1	0.107	0.098	0.1	0.1	0.1	0.098	0.098	0.097	0.097	0.102	0.102	0.103	0.103	0.105	0.103	0.106	0.103	0.103	0.102	0.101
	02:59:10	37	0.103	0.108	0.122	0.106	0.107	0.101	0.098	0.113	0.111	0.104	0.102	0.092	0.097	0.102	0.101	0.104	0.101	0.102	0.102	0.104	0.103	0.101	0.104	0.097	0.101	0.099	0.102	0.107	0.098	0.101	0.101	0.101	0.099	0.099	0.097	0.098	0.104	0.103	0.104	0.104	0.106	0.104	0.107	0.104	0.104	0.103	0.102
	03:04:10	37.1	0.102	0.109	0.124	0.107	0.108	0.102	0.097	0.128	0.113	0.106	0.103	0.093	0.096	0.103	0.102	0.105	0.102	0.103	0.101	0.106	0.105	0.102	0.106	0.097	0.102	0.1	0.102	0.109	0.099	0.101	0.103	0.102	0.101	0.1	0.098	0.099	0.104	0.104	0.104	0.105	0.108	0.105	0.109	0.105	0.105	0.103	0.103
	03:09:10	37	0.102	0.11	0.127	0.109	0.111	0.102	0.097	0.113	0.115	0.107	0.104	0.094	0.096	0.104	0.103	0.106	0.103	0.105	0.101	0.107	0.107	0.103	0.107	0.098	0.103	0.101	0.104	0.11	0.1	0.102	0.104	0.102	0.102	0.101	0.099	0.1	0.105	0.106	0.106	0.106	0.109	0.106	0.11	0.106	0.106	0.105	0.104
	03:14:10	37	0.101	0.111	0.13	0.111	0.112	0.104	0.096	0.114	0.116	0.109	0.105	0.094	0.096	0.106	0.105	0.108	0.104	0.106	0.1	0.108	0.108	0.105	0.108	0.099	0.104	0.102	0.105	0.111	0.101	0.103	0.105	0.104	0.103	0.102	0.1	0.1	0.107	0.107	0.107	0.108	0.11	0.108	0.111	0.107	0.107	0.106	0.104
	03:19:10	37.1	0.101	0.112	0.133	0.113	0.114	0.104	0.096	0.117	0.118	0.111	0.107	0.095	0.095	0.107	0.106	0.11	0.106	0.107	0.1	0.11	0.11	0.106	0.11	0.1	0.105	0.103	0.106	0.112	0.102	0.104	0.106	0.105	0.104	0.103	0.101	0.101	0.108	0.108	0.108	0.109	0.112	0.109	0.113	0.108	0.108	0.107	0.106
	03:24:10	37.1	0.101	0.113	0.137	0.115	0.116	0.105	0.096	0.117	0.119	0.113	0.108	0.096	0.095	0.11	0.107	0.111	0.107	0.108	0.099	0.112	0.111	0.108	0.111	0.101	0.107	0.104	0.107	0.113	0.103	0.106	0.108	0.106	0.105	0.104	0.102	0.102	0.109	0.109	0.109	0.111	0.113	0.111	0.114	0.11	0.11	0.108	0.106
	03:29:10	37	0.1	0.113	0.14	0.117	0.118	0.107	0.095	0.121	0.122	0.114	0.11	0.097	0.095	0.111	0.109	0.113	0.11	0.109	0.099	0.113	0.113	0.11	0.112	0.102	0.108	0.106	0.109	0.114	0.105	0.107	0.109	0.107	0.106	0.105	0.104	0.104	0.111	0.111	0.111	0.112	0.115	0.113	0.115	0.111	0.111	0.11	0.108
	03:34:10	37	0.1	0.112	0.141	0.119	0.12	0.108	0.095	0.12	0.125	0.118	0.112	0.098	0.095	0.111	0.111	0.115	0.111	0.111	0.099	0.114	0.115	0.111	0.114	0.103	0.11	0.107	0.11	0.116	0.106	0.109	0.111	0.109	0.108	0.106	0.105	0.104	0.113	0.112	0.112	0.114	0.117	0.114	0.116	0.112	0.112	0.111	0.109
	03:39:10	37.1	0.1	0.112	0.145	0.122	0.122	0.11	0.095	0.144	0.127	0.12	0.113	0.099	0.094	0.111	0.112	0.117	0.113	0.113	0.099	0.116	0.117	0.113	0.116	0.104	0.111	0.109	0.112	0.117	0.107	0.11	0.113	0.11	0.11	0.108	0.106	0.105	0.114	0.114	0.114	0.115	0.118	0.116	0.118	0.114	0.114	0.112	0.11
	03:44:10	37	0.1	0.112	0.147	0.123	0.124	0.112	0.095	0.126	0.129	0.123	0.116	0.1	0.094	0.113	0.114	0.12	0.115	0.114	0.099	0.12	0.118	0.115	0.118	0.105	0.113	0.11	0.113	0.119	0.108	0.112	0.114	0.112	0.111	0.109	0.108	0.106	0.116	0.115	0.115	0.117	0.12	0.117	0.119	0.115	0.116	0.114	0.112
	03:49:10	37.1	0.1	0.112	0.151	0.127	0.126	0.114	0.095	0.141	0.132	0.125	0.118	0.101	0.094	0.117	0.116	0.122	0.117	0.116	0.099	0.123	0.121	0.117	0.119	0.106	0.115	0.112	0.115	0.12	0.11	0.114	0.116	0.114	0.113	0.111	0.11	0.108	0.118	0.117	0.117	0.119	0.122	0.119	0.121	0.117	0.117	0.115	0.113
	03:54:10	37	0.099	0.111	0.154	0.129	0.128	0.116	0.095	0.127	0.134	0.128	0.121	0.103	0.094	0.121	0.118	0.125	0.12	0.118	0.099	0.125	0.122	0.119	0.121	0.108	0.117	0.113	0.117	0.122	0.112	0.116	0.118	0.116	0.115	0.113	0.111	0.11	0.119	0.119	0.118	0.121	0.124	0.121	0.124	0.118	0.119	0.117	0.114
	03:59:10	37	0.099	0.111	0.157	0.132	0.13	0.118	0.095	0.139	0.137	0.131	0.122	0.104	0.094	0.12	0.12	0.127	0.122	0.12	0.099	0.124	0.123	0.121	0.122	0.109	0.118	0.115	0.119	0.124	0.114	0.117	0.12	0.118	0.117	0.115	0.113	0.112	0.121	0.121	0.121	0.123	0.126	0.123	0.125	0.12	0.121	0.119	0.116
	04:04:10	37.1	0.099	0.114	0.161	0.135	0.133	0.12	0.095	0.131	0.138	0.134	0.126	0.105	0.094	0.12	0.122	0.131	0.125	0.123	0.099	0.124	0.126	0.123	0.125	0.11	0.121	0.117	0.121	0.126	0.116	0.12	0.123	0.12	0.119	0.117	0.115	0.114	0.124	0.123	0.123	0.125	0.128	0.126	0.127	0.122	0.123	0.121	0.118
	04:09:10	37	0.099	0.11	0.162	0.138	0.136	0.123	0.095	0.153	0.141	0.136	0.128	0.107	0.094	0.121	0.125	0.134	0.128	0.126	0.099	0.125	0.128	0.125	0.127	0.113	0.123	0.12	0.124	0.129	0.118	0.122	0.126	0.123	0.121	0.119	0.117	0.116	0.126	0.126	0.124	0.127	0.131	0.128	0.13	0.124	0.125	0.123	0.12
	04:14:10	37	0.099	0.11	0.167	0.141	0.14	0.125	0.095	0.13	0.144	0.137	0.131	0.108	0.094	0.121	0.127	0.136	0.132	0.128	0.099	0.124	0.131	0.128	0.129	0.114	0.126	0.122	0.126	0.131	0.12	0.125	0.128	0.126	0.124	0.122	0.12	0.118	0.128	0.127	0.127	0.13	0.134	0.13	0.132	0.126	0.128	0.125	0.122
	04:19:10	37	0.099	0.111	0.169	0.144	0.144	0.128	0.094	0.136	0.151	0.136	0.134	0.11	0.094	0.119	0.134	0.139	0.135	0.131	0.098	0.123	0.13	0.129	0.131	0.117	0.129	0.124	0.129	0.133	0.122	0.128	0.131	0.129	0.127	0.124	0.122	0.12	0.131	0.13	0.129	0.133	0.137	0.133	0.135	0.129	0.13	0.128	0.124
	04:24:10	37	0.099	0.111	0.171	0.146	0.148	0.131	0.094	0.121	0.157	0.136	0.138	0.112	0.094	0.12	0.135	0.143	0.138	0.135	0.098	0.124	0.133	0.132	0.133	0.118	0.132	0.128	0.132	0.136	0.125	0.13	0.134	0.132	0.13	0.128	0.125	0.122	0.134	0.133	0.132	0.135	0.14	0.136	0.137	0.13	0.133	0.13	0.126
	04:29:10	37	0.099	0.11	0.173	0.149	0.151	0.135	0.094	0.123	0.157	0.136	0.141	0.114	0.094	0.119	0.129	0.144	0.141	0.138	0.098	0.125	0.136	0.134	0.135	0.12	0.136	0.13	0.135	0.138	0.128	0.133	0.138	0.135	0.133	0.13	0.128	0.124	0.137	0.135	0.134	0.138	0.143	0.139	0.14	0.133	0.135	0.133	0.129
	04:34:10	37.1	0.098	0.11	0.173	0.15	0.154	0.137	0.094	0.137	0.158	0.138	0.145	0.116	0.094	0.118	0.126	0.145	0.144	0.141	0.098	0.126	0.144	0.136	0.137	0.123	0.139	0.133	0.138	0.141	0.131	0.136	0.141	0.139	0.136	0.134	0.131	0.127	0.14	0.138	0.138	0.141	0.147	0.142	0.144	0.136	0.138	0.136	0.131
	04:39:10	37.1	0.098	0.111	0.174	0.145	0.157	0.141	0.094	0.126	0.157	0.141	0.147	0.118	0.093	0.117	0.141	0.147	0.149	0.145	0.098	0.126	0.148	0.138	0.14	0.125	0.143	0.136	0.142	0.145	0.134	0.14	0.145	0.143	0.139	0.137	0.134	0.13	0.143	0.142	0.141	0.144	0.15	0.145	0.147	0.138	0.142	0.138	0.134
	04:44:10	37.1	0.098	0.111	0.176	0.14	0.163	0.145	0.094	0.122	0.156	0.149	0.153	0.12	0.093	0.118	0.142	0.151	0.152	0.149	0.098	0.127	0.148	0.145	0.147	0.128	0.147	0.14	0.145	0.148	0.137	0.143	0.149	0.147	0.143	0.14	0.137	0.133	0.147	0.144	0.144	0.148	0.154	0.149	0.151	0.141	0.145	0.142	0.137
	04:49:10	37	0.097	0.11	0.177	0.149	0.166	0.148	0.093	0.131	0.154	0.158	0.156	0.122	0.093	0.117	0.143	0.148	0.158	0.153	0.097	0.126	0.149	0.146	0.151	0.13	0.152	0.143	0.149	0.151	0.141	0.147	0.153	0.151	0.146	0.144	0.141	0.136	0.15	0.147	0.147	0.151	0.157	0.153	0.154	0.145	0.148	0.145	0.14
	04:54:10	37	0.098	0.11	0.177	0.162	0.17	0.152	0.093	0.121	0.153	0.159	0.158	0.124	0.093	0.118	0.143	0.166	0.163	0.158	0.097	0.125	0.149	0.149	0.157	0.133	0.156	0.147	0.153	0.155	0.145	0.151	0.157	0.155	0.151	0.148	0.144	0.139	0.154	0.151	0.151	0.154	0.161	0.156	0.159	0.148	0.152	0.148	0.143
	04:59:10	37	0.097	0.11	0.179	0.162	0.172	0.155	0.093	0.131	0.154	0.155	0.161	0.127	0.093	0.118	0.14	0.166	0.167	0.163	0.097	0.125	0.145	0.157	0.162	0.136	0.161	0.151	0.157	0.16	0.148	0.155	0.162	0.159	0.154	0.152	0.148	0.142	0.158	0.154	0.154	0.158	0.166	0.16	0.162	0.151	0.156	0.152	0.146
	05:04:10	37	0.097	0.109	0.181	0.165	0.181	0.16	0.093	0.121	0.154	0.156	0.166	0.13	0.093	0.118	0.142	0.172	0.172	0.168	0.097	0.125	0.145	0.16	0.166	0.139	0.166	0.155	0.161	0.164	0.153	0.159	0.167	0.164	0.159	0.156	0.152	0.146	0.163	0.159	0.159	0.162	0.169	0.165	0.167	0.155	0.16	0.156	0.15
	05:09:10	37	0.097	0.11	0.179	0.164	0.183	0.165	0.092	0.127	0.154	0.156	0.172	0.133	0.092	0.118	0.14	0.174	0.174	0.173	0.096	0.124	0.143	0.157	0.171	0.143	0.17	0.159	0.165	0.168	0.157	0.163	0.172	0.169	0.164	0.161	0.157	0.15	0.168	0.163	0.163	0.167	0.174	0.169	0.171	0.159	0.165	0.161	0.153
	05:14:10	37.1	0.096	0.109	0.179	0.165	0.191	0.169	0.092	0.13	0.154	0.157	0.18	0.136	0.092	0.117	0.142	0.175	0.181	0.179	0.096	0.124	0.147	0.157	0.178	0.146	0.177	0.163	0.17	0.172	0.161	0.168	0.176	0.175	0.169	0.165	0.162	0.153	0.172	0.167	0.168	0.171	0.179	0.174	0.176	0.163	0.17	0.166	0.158
	05:19:10	37.1	0.096	0.108	0.178	0.158	0.192	0.174	0.092	0.117	0.153	0.158	0.182	0.139	0.092	0.118	0.144	0.173	0.187	0.183	0.095	0.124	0.148	0.158	0.179	0.15	0.181	0.167	0.175	0.177	0.166	0.171	0.182	0.179	0.173	0.169	0.166	0.157	0.177	0.172	0.172	0.174	0.184	0.179	0.181	0.168	0.174	0.17	0.162
	05:24:10	37.1	0.096	0.108	0.177	0.163	0.194	0.179	0.092	0.145	0.154	0.158	0.182	0.143	0.092	0.117	0.146	0.17	0.188	0.189	0.095	0.123	0.15	0.157	0.187	0.154	0.187	0.172	0.18	0.182	0.171	0.176	0.188	0.186	0.179	0.174	0.171	0.162	0.182	0.176	0.176	0.179	0.189	0.184	0.186	0.172	0.18	0.175	0.167
	05:29:10	37	0.096	0.107	0.174	0.166	0.198	0.184	0.091	0.127	0.153	0.161	0.186	0.145	0.092	0.117	0.146	0.174	0.193	0.196	0.095	0.122	0.149	0.162	0.196	0.159	0.192	0.177	0.185	0.187	0.176	0.182	0.195	0.192	0.185	0.18	0.176	0.167	0.188	0.182	0.181	0.184	0.194	0.189	0.191	0.177	0.185	0.18	0.171
	05:34:10	37	0.095	0.106	0.171	0.17	0.201	0.19	0.091	0.122	0.153	0.164	0.189	0.149	0.091	0.116	0.147	0.177	0.202	0.202	0.094	0.123	0.151	0.163	0.2	0.163	0.199	0.182	0.19	0.192	0.181	0.187	0.202	0.197	0.189	0.184	0.181	0.172	0.193	0.186	0.185	0.189	0.199	0.194	0.197	0.181	0.19	0.186	0.176
	05:39:10	37	0.095	0.106	0.172	0.173	0.204	0.195	0.091	0.136	0.154	0.164	0.193	0.152	0.091	0.116	0.149	0.176	0.208	0.207	0.094	0.122	0.153	0.163	0.2	0.167	0.205	0.188	0.196	0.198	0.186	0.193	0.208	0.202	0.195	0.19	0.187	0.176	0.2	0.191	0.19	0.195	0.205	0.2	0.203	0.186	0.196	0.191	0.182
	05:44:10	37	0.095	0.105	0.17	0.174	0.204	0.201	0.09	0.115	0.153	0.167	0.195	0.157	0.091	0.115	0.15	0.178	0.213	0.214	0.094	0.12	0.155	0.165	0.204	0.172	0.211	0.193	0.201	0.203	0.192	0.199	0.215	0.211	0.201	0.196	0.193	0.182	0.206	0.197	0.196	0.2	0.21	0.206	0.209	0.191	0.202	0.197	0.187
	05:49:10	37.1	0.094	0.105	0.169	0.175	0.21	0.207	0.09	0.138	0.155	0.168	0.201	0.16	0.09	0.115	0.15	0.18	0.214	0.219	0.093	0.119	0.158	0.166	0.208	0.177	0.217	0.199	0.207	0.209	0.197	0.204	0.221	0.217	0.208	0.202	0.199	0.188	0.212	0.202	0.201	0.205	0.217	0.213	0.215	0.196	0.209	0.203	0.193
	05:54:10	37	0.094	0.104	0.169	0.176	0.215	0.213	0.09	0.113	0.156	0.168	0.203	0.165	0.09	0.115	0.15	0.18	0.219	0.226	0.093	0.119	0.159	0.166	0.213	0.183	0.223	0.204	0.213	0.214	0.203	0.208	0.227	0.221	0.214	0.208	0.205	0.194	0.219	0.214	0.207	0.211	0.222	0.219	0.221	0.201	0.216	0.21	0.199
	05:59:10	37.1	0.094	0.103	0.166	0.178	0.215	0.22	0.09	0.132	0.155	0.17	0.204	0.17	0.09	0.115	0.15	0.18	0.224	0.232	0.093	0.118	0.16	0.166	0.221	0.188	0.229	0.21	0.219	0.22	0.208	0.213	0.232	0.229	0.222	0.215	0.212	0.2	0.225	0.213	0.212	0.216	0.229	0.225	0.227	0.206	0.223	0.216	0.205
	06:04:10	37	0.094	0.102	0.165	0.178	0.219	0.226	0.09	0.113	0.154	0.171	0.207	0.176	0.089	0.113	0.149	0.182	0.229	0.239	0.092	0.117	0.16	0.168	0.225	0.194	0.236	0.216	0.225	0.226	0.213	0.217	0.238	0.236	0.227	0.222	0.219	0.206	0.231	0.219	0.218	0.223	0.235	0.231	0.234	0.211	0.229	0.222	0.21
	06:09:10	37	0.094	0.102	0.163	0.179	0.222	0.233	0.09	0.119	0.153	0.171	0.206	0.18	0.089	0.113	0.148	0.181	0.235	0.244	0.092	0.116	0.16	0.168	0.228	0.2	0.243	0.223	0.232	0.232	0.22	0.222	0.244	0.242	0.233	0.227	0.225	0.212	0.237	0.225	0.225	0.229	0.241	0.238	0.241	0.216	0.236	0.228	0.216
	06:14:10	37	0.094	0.1	0.162	0.18	0.224	0.239	0.09	0.129	0.153	0.17	0.21	0.185	0.089	0.112	0.149	0.182	0.238	0.251	0.092	0.114	0.16	0.168	0.228	0.205	0.247	0.23	0.238	0.238	0.225	0.228	0.251	0.252	0.239	0.232	0.231	0.218	0.245	0.231	0.23	0.236	0.248	0.244	0.247	0.222	0.242	0.235	0.222
	06:19:10	37	0.093	0.1	0.162	0.179	0.226	0.246	0.089	0.107	0.152	0.169	0.212	0.191	0.089	0.111	0.146	0.183	0.242	0.258	0.092	0.113	0.157	0.168	0.231	0.211	0.247	0.238	0.246	0.244	0.232	0.233	0.257	0.266	0.247	0.239	0.237	0.226	0.251	0.239	0.237	0.243	0.255	0.251	0.255	0.228	0.25	0.241	0.229
	06:24:10	37.1	0.093	0.099	0.161	0.179	0.229	0.254	0.089	0.119	0.152	0.168	0.214	0.196	0.089	0.111	0.146	0.183	0.244	0.265	0.091	0.112	0.159	0.17	0.232	0.217	0.252	0.243	0.254	0.251	0.238	0.238	0.264	0.273	0.255	0.247	0.244	0.233	0.258	0.244	0.243	0.249	0.263	0.258	0.262	0.234	0.256	0.249	0.236
	06:29:10	37.1	0.093	0.098	0.16	0.179	0.23	0.261	0.089	0.118	0.15	0.166	0.216	0.2	0.089	0.11	0.145	0.183	0.247	0.271	0.091	0.112	0.158	0.169	0.236	0.224	0.26	0.252	0.262	0.258	0.245	0.245	0.271	0.28	0.262	0.255	0.252	0.24	0.264	0.255	0.25	0.257	0.27	0.266	0.269	0.239	0.263	0.256	0.242
	06:34:10	37	0.093	0.097	0.16	0.18	0.232	0.268	0.089	0.106	0.149	0.166	0.218	0.205	0.088	0.109	0.143	0.182	0.249	0.277	0.091	0.11	0.157	0.169	0.238	0.229	0.266	0.262	0.271	0.265	0.252	0.252	0.279	0.286	0.269	0.26	0.259	0.246	0.271	0.262	0.257	0.264	0.278	0.273	0.277	0.245	0.269	0.262	0.248
	06:39:10	37	0.093	0.097	0.158	0.179	0.233	0.276	0.089	0.124	0.147	0.164	0.219	0.21	0.088	0.108	0.143	0.183	0.253	0.285	0.091	0.11	0.158	0.17	0.239	0.235	0.275	0.277	0.279	0.272	0.26	0.26	0.286	0.291	0.278	0.268	0.267	0.253	0.277	0.27	0.265	0.27	0.286	0.28	0.285	0.254	0.277	0.27	0.256
	06:44:10	37	0.093	0.096	0.158	0.178	0.235	0.284	0.089	0.116	0.146	0.163	0.22	0.215	0.088	0.108	0.142	0.183	0.254	0.292	0.091	0.111	0.159	0.17	0.244	0.242	0.282	0.285	0.286	0.279	0.267	0.267	0.293	0.296	0.284	0.275	0.275	0.261	0.284	0.271	0.271	0.277	0.294	0.288	0.292	0.259	0.284	0.275	0.263
	06:49:10	37	0.093	0.096	0.158	0.178	0.236	0.292	0.089	0.106	0.144	0.163	0.22	0.221	0.088	0.106	0.141	0.181	0.258	0.299	0.091	0.108	0.157	0.169	0.246	0.248	0.289	0.293	0.293	0.286	0.275	0.274	0.301	0.305	0.292	0.283	0.283	0.266	0.293	0.278	0.278	0.285	0.304	0.297	0.3	0.266	0.292	0.283	0.271
	06:54:10	37	0.093	0.095	0.155	0.179	0.238	0.3	0.089	0.103	0.144	0.162	0.22	0.228	0.088	0.106	0.14	0.182	0.257	0.306	0.09	0.107	0.155	0.169	0.247	0.256	0.299	0.308	0.298	0.292	0.282	0.281	0.308	0.31	0.3	0.29	0.292	0.273	0.3	0.287	0.285	0.291	0.312	0.304	0.308	0.275	0.3	0.292	0.278
	06:59:10	37	0.093	0.095	0.156	0.177	0.238	0.307	0.089	0.103	0.144	0.163	0.218	0.233	0.088	0.105	0.139	0.181	0.261	0.313	0.09	0.107	0.154	0.169	0.248	0.263	0.306	0.314	0.305	0.299	0.289	0.288	0.316	0.316	0.308	0.299	0.301	0.279	0.307	0.297	0.292	0.299	0.32	0.314	0.316	0.282	0.309	0.298	0.285
	07:04:10	37.1	0.093	0.095	0.155	0.176	0.238	0.315	0.089	0.103	0.143	0.162	0.219	0.24	0.088	0.105	0.138	0.182	0.263	0.32	0.09	0.106	0.154	0.168	0.249	0.271	0.313	0.319	0.313	0.305	0.297	0.296	0.323	0.323	0.315	0.306	0.311	0.285	0.314	0.299	0.3	0.309	0.328	0.321	0.324	0.295	0.32	0.305	0.293
	07:09:10	37.1	0.093	0.094	0.153	0.174	0.239	0.322	0.089	0.103	0.142	0.161	0.219	0.246	0.088	0.104	0.138	0.181	0.264	0.326	0.09	0.106	0.151	0.167	0.252	0.277	0.319	0.323	0.318	0.311	0.303	0.303	0.33	0.328	0.322	0.313	0.318	0.292	0.322	0.312	0.308	0.316	0.337	0.33	0.334	0.304	0.327	0.314	0.299
	07:14:10	37.1	0.092	0.094	0.152	0.174	0.236	0.329	0.089	0.102	0.141	0.161	0.217	0.253	0.088	0.103	0.136	0.179	0.266	0.331	0.09	0.106	0.151	0.165	0.251	0.284	0.325	0.319	0.325	0.318	0.311	0.311	0.336	0.334	0.329	0.32	0.327	0.298	0.329	0.314	0.32	0.324	0.351	0.339	0.346	0.309	0.339	0.324	0.307
	07:19:10	37	0.093	0.094	0.151	0.174	0.236	0.337	0.089	0.101	0.141	0.16	0.218	0.259	0.088	0.103	0.135	0.18	0.268	0.337	0.09	0.105	0.15	0.165	0.25	0.29	0.329	0.32	0.332	0.324	0.32	0.319	0.343	0.342	0.336	0.327	0.335	0.306	0.336	0.327	0.328	0.332	0.36	0.353	0.35	0.313	0.348	0.334	0.316
	07:24:10	37	0.093	0.093	0.148	0.173	0.233	0.345	0.089	0.101	0.139	0.16	0.217	0.265	0.088	0.103	0.134	0.178	0.267	0.344	0.09	0.111	0.148	0.162	0.25	0.296	0.334	0.319	0.339	0.33	0.325	0.325	0.351	0.346	0.343	0.335	0.343	0.311	0.344	0.337	0.338	0.336	0.362	0.363	0.361	0.323	0.354	0.34	0.322
	07:29:10	37	0.092	0.093	0.146	0.173	0.233	0.35	0.089	0.1	0.136	0.16	0.217	0.271	0.088	0.103	0.133	0.178	0.269	0.349	0.09	0.107	0.147	0.162	0.248	0.303	0.342	0.319	0.345	0.336	0.33	0.333	0.358	0.351	0.35	0.342	0.351	0.318	0.352	0.344	0.346	0.345	0.374	0.366	0.368	0.328	0.361	0.349	0.329
	07:34:10	37.1	0.092	0.093	0.145	0.17	0.23	0.356	0.088	0.099	0.133	0.156	0.217	0.277	0.088	0.103	0.13	0.177	0.266	0.357	0.09	0.107	0.146	0.16	0.248	0.308	0.347	0.322	0.352	0.342	0.334	0.339	0.365	0.36	0.357	0.347	0.359	0.324	0.361	0.352	0.351	0.351	0.382	0.374	0.377	0.333	0.369	0.355	0.341
	07:39:10	37.1	0.092	0.093	0.144	0.168	0.229	0.364	0.089	0.099	0.133	0.156	0.216	0.283	0.087	0.103	0.129	0.175	0.261	0.363	0.09	0.109	0.144	0.158	0.248	0.314	0.352	0.331	0.358	0.346	0.342	0.344	0.369	0.366	0.366	0.355	0.366	0.329	0.367	0.359	0.357	0.364	0.389	0.382	0.381	0.337	0.375	0.359	0.349
	07:44:10	37.1	0.092	0.093	0.143	0.165	0.224	0.368	0.089	0.099	0.132	0.154	0.213	0.29	0.088	0.102	0.128	0.172	0.25	0.369	0.09	0.103	0.141	0.155	0.25	0.319	0.357	0.337	0.362	0.351	0.348	0.348	0.374	0.37	0.373	0.364	0.372	0.334	0.377	0.363	0.363	0.37	0.395	0.39	0.388	0.342	0.382	0.366	0.355
	07:49:10	37	0.092	0.092	0.143	0.164	0.219	0.376	0.088	0.099	0.132	0.153	0.213	0.294	0.087	0.101	0.128	0.171	0.234	0.373	0.09	0.1	0.136	0.153	0.247	0.323	0.362	0.35	0.368	0.355	0.353	0.354	0.381	0.374	0.378	0.368	0.383	0.341	0.383	0.367	0.367	0.375	0.401	0.395	0.393	0.346	0.387	0.372	0.359
	07:54:10	37.1	0.092	0.092	0.142	0.162	0.216	0.386	0.088	0.099	0.131	0.15	0.209	0.3	0.087	0.098	0.128	0.167	0.231	0.378	0.09	0.1	0.133	0.15	0.246	0.328	0.367	0.36	0.372	0.359	0.358	0.359	0.387	0.378	0.382	0.373	0.391	0.347	0.387	0.376	0.373	0.378	0.407	0.401	0.4	0.352	0.393	0.377	0.368
	07:59:10	37	0.092	0.092	0.141	0.159	0.211	0.392	0.089	0.099	0.131	0.146	0.206	0.305	0.087	0.098	0.127	0.167	0.232	0.383	0.09	0.1	0.13	0.148	0.24	0.335	0.372	0.36	0.378	0.363	0.362	0.363	0.393	0.384	0.387	0.378	0.396	0.351	0.394	0.377	0.378	0.383	0.413	0.407	0.406	0.357	0.399	0.383	0.373
	08:04:10	37.1	0.092	0.091	0.14	0.156	0.21	0.396	0.088	0.097	0.13	0.143	0.204	0.31	0.087	0.098	0.126	0.165	0.232	0.39	0.09	0.1	0.13	0.145	0.235	0.341	0.377	0.361	0.381	0.367	0.367	0.368	0.397	0.389	0.392	0.383	0.4	0.355	0.398	0.39	0.383	0.388	0.418	0.413	0.411	0.362	0.406	0.388	0.377
	08:09:10	37	0.092	0.091	0.139	0.154	0.208	0.401	0.088	0.096	0.129	0.14	0.203	0.316	0.087	0.098	0.125	0.165	0.234	0.393	0.09	0.107	0.127	0.144	0.224	0.346	0.381	0.363	0.387	0.372	0.373	0.375	0.402	0.395	0.398	0.389	0.406	0.361	0.405	0.393	0.388	0.392	0.425	0.418	0.418	0.366	0.41	0.394	0.381
	08:14:10	37	0.092	0.091	0.139	0.151	0.207	0.405	0.088	0.096	0.129	0.138	0.192	0.324	0.087	0.098	0.125	0.165	0.233	0.399	0.09	0.102	0.126	0.142	0.226	0.35	0.386	0.366	0.393	0.376	0.377	0.379	0.407	0.401	0.404	0.395	0.413	0.368	0.408	0.399	0.393	0.397	0.429	0.424	0.423	0.372	0.416	0.398	0.386
	08:19:10	37	0.092	0.091	0.137	0.15	0.208	0.411	0.088	0.096	0.128	0.137	0.183	0.33	0.087	0.097	0.124	0.163	0.234	0.403	0.09	0.1	0.125	0.14	0.224	0.357	0.39	0.368	0.399	0.379	0.382	0.383	0.412	0.405	0.41	0.401	0.42	0.372	0.411	0.404	0.398	0.402	0.437	0.43	0.429	0.377	0.422	0.405	0.39
	08:24:10	37	0.092	0.09	0.136	0.149	0.207	0.417	0.088	0.096	0.127	0.136	0.181	0.335	0.087	0.097	0.123	0.163	0.234	0.406	0.09	0.099	0.126	0.141	0.223	0.36	0.394	0.373	0.401	0.383	0.385	0.387	0.414	0.41	0.415	0.405	0.426	0.377	0.414	0.408	0.402	0.406	0.441	0.436	0.433	0.377	0.426	0.41	0.394
	08:29:10	37	0.092	0.09	0.135	0.149	0.206	0.422	0.088	0.096	0.126	0.135	0.181	0.341	0.087	0.098	0.122	0.164	0.235	0.411	0.09	0.099	0.124	0.139	0.221	0.365	0.398	0.377	0.409	0.388	0.388	0.391	0.42	0.415	0.42	0.412	0.433	0.383	0.423	0.409	0.407	0.412	0.447	0.44	0.439	0.383	0.431	0.416	0.402
	08:34:10	37	0.092	0.09	0.133	0.148	0.205	0.427	0.088	0.095	0.125	0.135	0.179	0.348	0.087	0.097	0.121	0.162	0.235	0.414	0.09	0.099	0.124	0.139	0.22	0.372	0.401	0.381	0.411	0.391	0.392	0.393	0.424	0.418	0.425	0.417	0.439	0.387	0.429	0.416	0.411	0.418	0.451	0.447	0.446	0.387	0.44	0.427	0.408
	08:39:10	37	0.092	0.09	0.132	0.147	0.205	0.429	0.088	0.095	0.124	0.135	0.178	0.353	0.087	0.097	0.122	0.161	0.234	0.418	0.09	0.099	0.123	0.139	0.221	0.376	0.405	0.386	0.415	0.395	0.395	0.398	0.428	0.423	0.43	0.422	0.446	0.391	0.434	0.421	0.416	0.426	0.454	0.454	0.45	0.392	0.452	0.439	0.417
	08:44:10	37	0.092	0.09	0.132	0.146	0.204	0.432	0.088	0.095	0.124	0.134	0.178	0.358	0.087	0.097	0.122	0.162	0.235	0.422	0.09	0.098	0.124	0.138	0.22	0.38	0.408	0.388	0.415	0.398	0.398	0.403	0.43	0.427	0.434	0.425	0.45	0.394	0.437	0.429	0.421	0.435	0.46	0.463	0.457	0.396	0.464	0.445	0.421
	08:49:10	37	0.092	0.09	0.13	0.146	0.203	0.436	0.088	0.095	0.123	0.134	0.178	0.362	0.087	0.097	0.12	0.161	0.234	0.427	0.089	0.1	0.123	0.138	0.22	0.384	0.413	0.392	0.418	0.402	0.402	0.406	0.441	0.431	0.439	0.43	0.456	0.399	0.443	0.428	0.424	0.445	0.473	0.479	0.466	0.4	0.482	0.455	0.43
	08:54:10	37	0.092	0.09	0.127	0.145	0.203	0.439	0.088	0.095	0.122	0.133	0.177	0.365	0.087	0.097	0.12	0.161	0.234	0.43	0.089	0.098	0.122	0.138	0.219	0.387	0.416	0.395	0.423	0.405	0.405	0.412	0.466	0.435	0.443	0.434	0.459	0.403	0.452	0.435	0.427	0.455	0.471	0.486	0.482	0.407	0.487	0.459	0.441
	08:59:10	37	0.092	0.09	0.126	0.145	0.202	0.444	0.088	0.094	0.122	0.133	0.177	0.37	0.087	0.096	0.118	0.161	0.234	0.434	0.089	0.105	0.121	0.137	0.22	0.391	0.42	0.398	0.425	0.409	0.408	0.413	0.466	0.438	0.446	0.437	0.464	0.407	0.464	0.436	0.433	0.459	0.477	0.49	0.493	0.415	0.491	0.462	0.449
	09:04:10	37	0.092	0.089	0.125	0.145	0.201	0.447	0.088	0.094	0.121	0.133	0.177	0.376	0.087	0.096	0.119	0.16	0.233	0.438	0.089	0.098	0.122	0.138	0.22	0.395	0.425	0.401	0.43	0.413	0.412	0.417	0.448	0.442	0.449	0.441	0.468	0.411	0.476	0.443	0.437	0.474	0.485	0.497	0.506	0.426	0.49	0.464	0.453
	09:09:10	37	0.092	0.089	0.124	0.144	0.202	0.453	0.088	0.094	0.121	0.132	0.176	0.383	0.087	0.096	0.117	0.159	0.232	0.442	0.089	0.097	0.121	0.137	0.22	0.399	0.427	0.403	0.433	0.415	0.415	0.42	0.418	0.444	0.453	0.444	0.473	0.415	0.486	0.446	0.442	0.477	0.497	0.499	0.504	0.439	0.49	0.467	0.459
	09:14:10	37	0.092	0.089	0.124	0.144	0.202	0.456	0.088	0.094	0.12	0.132	0.175	0.39	0.087	0.096	0.118	0.159	0.231	0.446	0.089	0.099	0.121	0.137	0.221	0.404	0.431	0.407	0.438	0.42	0.418	0.423	0.411	0.447	0.456	0.449	0.476	0.418	0.495	0.453	0.45	0.482	0.514	0.504	0.51	0.438	0.493	0.472	0.465
	09:19:10	37.1	0.092	0.089	0.124	0.143	0.201	0.46	0.088	0.094	0.12	0.132	0.175	0.395	0.087	0.096	0.117	0.157	0.231	0.451	0.089	0.102	0.121	0.136	0.221	0.407	0.434	0.41	0.442	0.423	0.42	0.426	0.406	0.452	0.461	0.452	0.479	0.423	0.494	0.453	0.458	0.484	0.513	0.51	0.511	0.443	0.497	0.476	0.467
	09:24:10	37.1	0.092	0.089	0.124	0.143	0.201	0.464	0.088	0.093	0.119	0.131	0.175	0.399	0.087	0.095	0.117	0.156	0.23	0.453	0.089	0.096	0.12	0.137	0.22	0.411	0.437	0.411	0.444	0.427	0.423	0.43	0.403	0.455	0.464	0.455	0.485	0.426	0.493	0.457	0.46	0.488	0.507	0.515	0.516	0.447	0.5	0.48	0.473
	09:29:10	37.1	0.092	0.089	0.123	0.143	0.201	0.468	0.088	0.093	0.119	0.132	0.174	0.405	0.087	0.095	0.117	0.155	0.229	0.457	0.089	0.096	0.12	0.137	0.219	0.415	0.441	0.415	0.446	0.43	0.427	0.433	0.405	0.459	0.468	0.459	0.488	0.43	0.496	0.468	0.469	0.495	0.47	0.522	0.522	0.451	0.498	0.484	0.48
	09:34:10	37.1	0.092	0.089	0.123	0.143	0.2	0.471	0.088	0.093	0.118	0.131	0.175	0.412	0.087	0.095	0.117	0.154	0.23	0.461	0.089	0.096	0.12	0.137	0.218	0.418	0.445	0.418	0.449	0.433	0.429	0.437	0.408	0.46	0.471	0.462	0.492	0.435	0.506	0.482	0.48	0.496	0.465	0.527	0.527	0.444	0.498	0.489	0.484
	09:39:10	37	0.092	0.089	0.122	0.142	0.199	0.474	0.088	0.093	0.118	0.131	0.173	0.419	0.087	0.095	0.116	0.154	0.232	0.463	0.089	0.099	0.12	0.137	0.22	0.422	0.447	0.42	0.452	0.437	0.432	0.44	0.41	0.464	0.475	0.465	0.496	0.438	0.503	0.476	0.504	0.502	0.452	0.532	0.528	0.44	0.5	0.491	0.487
	09:44:10	37	0.092	0.089	0.122	0.142	0.2	0.478	0.088	0.093	0.117	0.131	0.174	0.424	0.087	0.095	0.115	0.151	0.231	0.466	0.089	0.095	0.12	0.136	0.218	0.426	0.451	0.422	0.455	0.441	0.434	0.443	0.413	0.466	0.478	0.467	0.5	0.441	0.504	0.483	0.494	0.506	0.45	0.536	0.531	0.438	0.505	0.495	0.494
	09:49:10	37	0.092	0.089	0.122	0.142	0.199	0.481	0.088	0.093	0.117	0.13	0.173	0.428	0.087	0.094	0.116	0.149	0.236	0.47	0.089	0.095	0.12	0.135	0.218	0.43	0.456	0.426	0.458	0.444	0.437	0.446	0.416	0.469	0.482	0.471	0.503	0.445	0.513	0.49	0.509	0.512	0.444	0.54	0.534	0.437	0.509	0.5	0.497
	09:54:10	37	0.092	0.089	0.121	0.142	0.199	0.484	0.088	0.093	0.117	0.129	0.174	0.433	0.087	0.094	0.116	0.147	0.237	0.473	0.089	0.095	0.12	0.136	0.219	0.433	0.463	0.428	0.461	0.448	0.44	0.45	0.419	0.472	0.484	0.474	0.506	0.448	0.516	0.503	0.512	0.515	0.432	0.543	0.536	0.431	0.512	0.504	0.501
	09:59:10	37.1	0.092	0.089	0.121	0.143	0.199	0.487	0.088	0.093	0.116	0.13	0.173	0.438	0.087	0.094	0.116	0.147	0.236	0.476	0.089	0.095	0.12	0.135	0.219	0.436	0.47	0.431	0.463	0.45	0.443	0.452	0.42	0.475	0.488	0.476	0.51	0.454	0.518	0.507	0.505	0.518	0.43	0.544	0.539	0.43	0.516	0.507	0.506
	10:04:10	37	0.092	0.089	0.12	0.142	0.199	0.491	0.088	0.093	0.116	0.129	0.172	0.439	0.087	0.094	0.116	0.146	0.234	0.478	0.089	0.095	0.12	0.134	0.219	0.439	0.475	0.434	0.465	0.454	0.446	0.454	0.422	0.477	0.489	0.479	0.513	0.455	0.523	0.509	0.508	0.521	0.431	0.546	0.543	0.43	0.519	0.511	0.51
	10:09:10	37	0.092	0.089	0.12	0.141	0.198	0.493	0.088	0.093	0.115	0.129	0.171	0.44	0.087	0.093	0.115	0.144	0.235	0.481	0.089	0.095	0.119	0.135	0.22	0.445	0.48	0.436	0.469	0.456	0.446	0.456	0.422	0.479	0.492	0.484	0.517	0.461	0.524	0.504	0.507	0.524	0.429	0.549	0.542	0.425	0.521	0.514	0.515
	10:14:10	37	0.092	0.089	0.119	0.142	0.197	0.495	0.088	0.093	0.115	0.129	0.171	0.438	0.087	0.094	0.115	0.144	0.234	0.484	0.089	0.094	0.119	0.136	0.22	0.451	0.487	0.439	0.473	0.459	0.449	0.459	0.424	0.483	0.496	0.486	0.519	0.468	0.528	0.512	0.512	0.527	0.423	0.551	0.542	0.427	0.524	0.518	0.521
	10:19:10	37	0.092	0.089	0.118	0.142	0.198	0.499	0.088	0.093	0.115	0.13	0.171	0.43	0.087	0.093	0.115	0.143	0.234	0.486	0.089	0.094	0.119	0.135	0.219	0.456	0.485	0.442	0.474	0.462	0.451	0.462	0.426	0.485	0.498	0.487	0.524	0.471	0.531	0.517	0.515	0.53	0.425	0.555	0.54	0.43	0.528	0.521	0.523
	10:24:10	37	0.092	0.089	0.118	0.143	0.198	0.502	0.088	0.093	0.115	0.129	0.171	0.428	0.087	0.093	0.115	0.143	0.234	0.489	0.089	0.094	0.119	0.135	0.222	0.461	0.491	0.443	0.477	0.465	0.454	0.465	0.428	0.487	0.501	0.49	0.526	0.477	0.534	0.523	0.516	0.531	0.422	0.551	0.536	0.432	0.531	0.524	0.528
	10:29:10	37	0.092	0.089	0.117	0.143	0.198	0.505	0.088	0.093	0.114	0.129	0.17	0.426	0.087	0.093	0.116	0.142	0.234	0.492	0.089	0.094	0.118	0.135	0.221	0.469	0.472	0.444	0.481	0.469	0.455	0.466	0.43	0.49	0.504	0.494	0.53	0.483	0.536	0.525	0.52	0.535	0.426	0.541	0.538	0.435	0.531	0.528	0.532
	10:34:10	37	0.092	0.089	0.117	0.142	0.197	0.506	0.088	0.093	0.115	0.128	0.169	0.422	0.087	0.093	0.115	0.141	0.234	0.495	0.089	0.094	0.119	0.134	0.221	0.474	0.462	0.446	0.484	0.471	0.457	0.47	0.433	0.493	0.507	0.496	0.532	0.488	0.54	0.527	0.525	0.538	0.428	0.531	0.541	0.438	0.533	0.529	0.535
	10:39:10	37.1	0.092	0.089	0.116	0.142	0.198	0.509	0.088	0.093	0.115	0.128	0.169	0.415	0.087	0.093	0.115	0.141	0.234	0.499	0.089	0.094	0.119	0.135	0.221	0.482	0.46	0.448	0.487	0.475	0.46	0.472	0.435	0.496	0.51	0.5	0.535	0.493	0.543	0.533	0.528	0.54	0.428	0.531	0.544	0.442	0.535	0.532	0.538
	10:44:10	37.1	0.092	0.089	0.115	0.141	0.197	0.512	0.088	0.093	0.115	0.129	0.168	0.409	0.087	0.093	0.115	0.14	0.234	0.504	0.089	0.094	0.118	0.134	0.222	0.488	0.463	0.45	0.491	0.479	0.461	0.474	0.437	0.498	0.513	0.502	0.536	0.497	0.544	0.531	0.53	0.543	0.433	0.537	0.544	0.444	0.539	0.535	0.54
	10:49:10	37.1	0.092	0.089	0.115	0.141	0.198	0.515	0.088	0.093	0.115	0.128	0.168	0.41	0.087	0.093	0.115	0.14	0.234	0.517	0.089	0.094	0.118	0.134	0.222	0.493	0.454	0.451	0.494	0.483	0.462	0.477	0.44	0.5	0.514	0.505	0.54	0.499	0.546	0.535	0.533	0.543	0.433	0.542	0.547	0.445	0.54	0.538	0.544
	10:54:10	37.1	0.092	0.089	0.114	0.141	0.197	0.516	0.088	0.093	0.115	0.128	0.168	0.408	0.087	0.093	0.115	0.14	0.234	0.527	0.089	0.094	0.118	0.134	0.224	0.497	0.45	0.453	0.497	0.487	0.465	0.479	0.442	0.504	0.516	0.508	0.543	0.501	0.549	0.541	0.536	0.545	0.437	0.545	0.55	0.448	0.543	0.54	0.546
	10:59:10	37	0.092	0.089	0.114	0.141	0.198	0.519	0.088	0.093	0.116	0.128	0.167	0.409	0.087	0.093	0.115	0.139	0.235	0.534	0.089	0.094	0.119	0.134	0.224	0.5	0.447	0.454	0.503	0.49	0.466	0.48	0.445	0.507	0.519	0.511	0.547	0.504	0.547	0.539	0.534	0.544	0.439	0.544	0.551	0.451	0.545	0.543	0.551
	11:04:10	37.1	0.092	0.089	0.113	0.14	0.196	0.521	0.088	0.093	0.117	0.128	0.167	0.411	0.087	0.093	0.115	0.139	0.234	0.546	0.089	0.094	0.118	0.134	0.224	0.505	0.447	0.456	0.505	0.491	0.469	0.482	0.446	0.509	0.523	0.515	0.548	0.499	0.548	0.541	0.538	0.544	0.441	0.542	0.554	0.452	0.548	0.546	0.553
	11:09:10	37	0.092	0.089	0.112	0.141	0.197	0.525	0.088	0.093	0.116	0.129	0.167	0.413	0.087	0.093	0.115	0.139	0.235	0.544	0.089	0.094	0.118	0.134	0.223	0.509	0.45	0.457	0.507	0.491	0.47	0.487	0.449	0.51	0.524	0.517	0.549	0.49	0.545	0.547	0.538	0.546	0.444	0.545	0.554	0.455	0.551	0.548	0.556
	11:14:10	37	0.092	0.089	0.112	0.141	0.197	0.527	0.088	0.093	0.117	0.128	0.167	0.413	0.087	0.093	0.116	0.138	0.234	0.545	0.089	0.093	0.118	0.134	0.224	0.512	0.451	0.46	0.514	0.489	0.473	0.492	0.452	0.513	0.528	0.522	0.554	0.487	0.547	0.542	0.54	0.543	0.445	0.546	0.555	0.457	0.553	0.55	0.558
	11:19:10	37	0.092	0.089	0.111	0.141	0.197	0.529	0.088	0.093	0.116	0.128	0.167	0.414	0.087	0.093	0.116	0.138	0.234	0.542	0.089	0.093	0.119	0.133	0.224	0.515	0.454	0.461	0.529	0.492	0.474	0.504	0.454	0.516	0.537	0.527	0.561	0.488	0.546	0.552	0.541	0.54	0.446	0.549	0.557	0.459	0.556	0.553	0.561
	11:24:10	37.1	0.092	0.089	0.111	0.14	0.196	0.531	0.088	0.093	0.116	0.127	0.167	0.417	0.087	0.093	0.115	0.137	0.234	0.54	0.089	0.094	0.118	0.134	0.225	0.518	0.455	0.462	0.523	0.49	0.476	0.504	0.457	0.519	0.549	0.532	0.559	0.488	0.547	0.549	0.544	0.54	0.448	0.551	0.558	0.461	0.559	0.555	0.566
	11:29:10	37	0.092	0.089	0.111	0.14	0.195	0.533	0.088	0.093	0.116	0.127	0.167	0.416	0.087	0.093	0.115	0.137	0.234	0.534	0.089	0.093	0.118	0.134	0.225	0.521	0.458	0.464	0.527	0.489	0.479	0.506	0.46	0.528	0.553	0.539	0.564	0.491	0.549	0.547	0.545	0.541	0.45	0.553	0.56	0.463	0.561	0.557	0.566
	11:34:10	37.1	0.092	0.089	0.111	0.141	0.196	0.537	0.088	0.093	0.115	0.128	0.166	0.42	0.087	0.093	0.116	0.138	0.236	0.535	0.089	0.093	0.118	0.132	0.224	0.524	0.455	0.466	0.506	0.486	0.479	0.51	0.462	0.532	0.551	0.545	0.567	0.493	0.554	0.548	0.547	0.541	0.451	0.556	0.561	0.464	0.564	0.559	0.57
	11:39:10	37	0.092	0.089	0.11	0.141	0.196	0.539	0.088	0.093	0.114	0.128	0.167	0.421	0.087	0.093	0.115	0.135	0.235	0.535	0.089	0.093	0.118	0.133	0.225	0.526	0.456	0.467	0.487	0.477	0.481	0.511	0.465	0.536	0.554	0.551	0.571	0.495	0.555	0.549	0.548	0.543	0.449	0.555	0.563	0.465	0.566	0.562	0.57
	11:44:10	37	0.092	0.088	0.11	0.14	0.179	0.543	0.088	0.092	0.114	0.128	0.165	0.42	0.087	0.093	0.115	0.135	0.235	0.542	0.089	0.093	0.117	0.132	0.224	0.528	0.456	0.467	0.479	0.477	0.481	0.512	0.467	0.539	0.559	0.558	0.582	0.497	0.555	0.55	0.549	0.543	0.45	0.553	0.565	0.467	0.568	0.564	0.576
	11:49:10	37	0.091	0.088	0.109	0.14	0.179	0.547	0.088	0.092	0.113	0.128	0.165	0.423	0.087	0.093	0.115	0.134	0.233	0.545	0.089	0.093	0.117	0.132	0.225	0.53	0.458	0.47	0.478	0.473	0.486	0.511	0.468	0.544	0.57	0.562	0.59	0.499	0.557	0.553	0.55	0.544	0.451	0.555	0.568	0.469	0.571	0.567	0.574
	11:54:10	37.1	0.092	0.088	0.109	0.14	0.172	0.547	0.088	0.092	0.112	0.128	0.165	0.422	0.087	0.093	0.115	0.134	0.234	0.545	0.089	0.093	0.117	0.132	0.225	0.531	0.459	0.471	0.481	0.47	0.487	0.515	0.471	0.548	0.579	0.566	0.601	0.499	0.557	0.555	0.551	0.547	0.453	0.557	0.57	0.471	0.573	0.568	0.578
	11:59:10	37.1	0.092	0.088	0.109	0.139	0.173	0.55	0.088	0.092	0.112	0.128	0.165	0.424	0.087	0.093	0.115	0.134	0.235	0.546	0.089	0.093	0.117	0.131	0.225	0.532	0.461	0.472	0.477	0.469	0.486	0.518	0.472	0.553	0.577	0.571	0.606	0.502	0.557	0.553	0.551	0.548	0.455	0.553	0.571	0.472	0.575	0.57	0.578
	12:04:10	37	0.092	0.089	0.108	0.139	0.17	0.553	0.088	0.092	0.112	0.127	0.163	0.425	0.087	0.093	0.115	0.133	0.234	0.551	0.089	0.093	0.117	0.132	0.225	0.535	0.461	0.474	0.473	0.469	0.487	0.519	0.476	0.559	0.584	0.579	0.618	0.504	0.563	0.556	0.555	0.549	0.456	0.553	0.573	0.474	0.577	0.572	0.58
	12:09:10	37	0.091	0.088	0.108	0.139	0.169	0.554	0.088	0.092	0.11	0.127	0.163	0.426	0.087	0.092	0.114	0.133	0.232	0.55	0.089	0.093	0.117	0.132	0.225	0.536	0.462	0.476	0.473	0.465	0.489	0.517	0.477	0.562	0.589	0.585	0.627	0.505	0.562	0.558	0.553	0.552	0.457	0.555	0.576	0.476	0.579	0.575	0.581
	12:14:10	37.1	0.092	0.089	0.108	0.139	0.17	0.558	0.088	0.092	0.111	0.127	0.165	0.427	0.087	0.093	0.114	0.133	0.234	0.553	0.089	0.093	0.117	0.132	0.225	0.538	0.462	0.477	0.476	0.462	0.49	0.521	0.479	0.569	0.585	0.59	0.636	0.507	0.559	0.56	0.554	0.553	0.458	0.556	0.578	0.477	0.581	0.577	0.586
	12:19:10	37	0.092	0.088	0.108	0.138	0.17	0.561	0.088	0.092	0.11	0.127	0.165	0.429	0.087	0.093	0.114	0.133	0.232	0.556	0.089	0.093	0.116	0.131	0.225	0.541	0.464	0.478	0.476	0.462	0.492	0.523	0.482	0.576	0.591	0.593	0.644	0.509	0.56	0.561	0.555	0.555	0.459	0.562	0.58	0.478	0.583	0.578	0.585
	12:24:10	37	0.091	0.088	0.108	0.139	0.17	0.566	0.088	0.092	0.11	0.127	0.164	0.43	0.087	0.093	0.114	0.134	0.234	0.558	0.089	0.093	0.116	0.132	0.224	0.542	0.463	0.481	0.478	0.449	0.493	0.524	0.483	0.575	0.582	0.597	0.647	0.51	0.561	0.562	0.553	0.557	0.459	0.56	0.582	0.479	0.584	0.579	0.587
	12:29:10	37	0.092	0.088	0.107	0.138	0.169	0.568	0.088	0.092	0.108	0.128	0.162	0.431	0.087	0.093	0.114	0.133	0.234	0.559	0.089	0.093	0.116	0.131	0.224	0.542	0.465	0.485	0.481	0.44	0.494	0.525	0.485	0.579	0.578	0.6	0.651	0.513	0.561	0.563	0.553	0.559	0.462	0.56	0.584	0.48	0.586	0.581	0.588
	12:34:10	37	0.092	0.088	0.107	0.137	0.168	0.571	0.088	0.092	0.108	0.127	0.163	0.432	0.087	0.093	0.114	0.134	0.234	0.561	0.089	0.093	0.116	0.131	0.223	0.544	0.466	0.491	0.484	0.436	0.495	0.518	0.486	0.583	0.571	0.604	0.656	0.514	0.557	0.564	0.556	0.558	0.463	0.562	0.585	0.481	0.587	0.583	0.59
	12:39:10	37.1	0.091	0.088	0.107	0.137	0.169	0.574	0.088	0.092	0.108	0.127	0.164	0.434	0.087	0.093	0.113	0.133	0.234	0.561	0.089	0.093	0.116	0.131	0.224	0.542	0.469	0.494	0.483	0.436	0.496	0.516	0.488	0.584	0.57	0.607	0.66	0.515	0.558	0.564	0.556	0.562	0.463	0.564	0.587	0.481	0.589	0.585	0.591
	12:44:10	37.1	0.091	0.088	0.107	0.138	0.168	0.577	0.088	0.092	0.108	0.128	0.163	0.436	0.087	0.092	0.113	0.133	0.235	0.566	0.089	0.093	0.116	0.131	0.224	0.546	0.47	0.5	0.484	0.432	0.497	0.516	0.49	0.586	0.565	0.612	0.666	0.517	0.559	0.562	0.557	0.563	0.465	0.566	0.59	0.483	0.59	0.587	0.593
	12:49:10	37	0.091	0.088	0.107	0.138	0.168	0.578	0.088	0.092	0.108	0.128	0.164	0.437	0.087	0.093	0.113	0.133	0.236	0.567	0.089	0.093	0.115	0.131	0.223	0.547	0.467	0.503	0.486	0.426	0.498	0.515	0.491	0.589	0.563	0.615	0.671	0.517	0.55	0.566	0.56	0.563	0.465	0.569	0.592	0.484	0.592	0.59	0.594
	12:54:10	37	0.092	0.088	0.107	0.136	0.168	0.58	0.088	0.092	0.107	0.128	0.163	0.44	0.087	0.092	0.112	0.133	0.236	0.567	0.089	0.093	0.115	0.131	0.224	0.549	0.468	0.507	0.488	0.425	0.5	0.515	0.493	0.591	0.561	0.618	0.676	0.519	0.549	0.564	0.56	0.565	0.467	0.571	0.594	0.485	0.593	0.592	0.596
	12:59:10	37	0.092	0.088	0.106	0.137	0.168	0.582	0.088	0.092	0.107	0.127	0.163	0.441	0.087	0.092	0.113	0.133	0.238	0.57	0.089	0.093	0.115	0.132	0.224	0.551	0.464	0.511	0.489	0.427	0.501	0.516	0.495	0.594	0.56	0.621	0.679	0.521	0.55	0.565	0.558	0.565	0.468	0.575	0.595	0.486	0.594	0.591	0.597
	13:04:10	37.1	0.091	0.088	0.106	0.136	0.167	0.584	0.088	0.092	0.107	0.127	0.163	0.442	0.087	0.092	0.112	0.133	0.239	0.571	0.089	0.095	0.115	0.131	0.223	0.551	0.467	0.511	0.49	0.427	0.501	0.517	0.496	0.595	0.555	0.625	0.685	0.522	0.549	0.562	0.55	0.569	0.467	0.576	0.597	0.485	0.594	0.593	0.6
	13:09:10	37.1	0.091	0.088	0.106	0.136	0.168	0.586	0.088	0.092	0.106	0.127	0.163	0.444	0.087	0.092	0.112	0.133	0.239	0.574	0.089	0.093	0.114	0.131	0.224	0.553	0.467	0.517	0.491	0.43	0.502	0.517	0.498	0.598	0.547	0.628	0.689	0.523	0.552	0.565	0.549	0.571	0.469	0.577	0.597	0.487	0.595	0.594	0.602
	13:14:10	37	0.091	0.088	0.106	0.135	0.167	0.588	0.088	0.092	0.106	0.128	0.162	0.444	0.087	0.092	0.112	0.132	0.241	0.574	0.089	0.093	0.114	0.13	0.223	0.553	0.47	0.517	0.489	0.43	0.503	0.518	0.499	0.598	0.539	0.631	0.693	0.524	0.553	0.554	0.551	0.571	0.469	0.579	0.599	0.487	0.597	0.596	0.604
	13:19:10	37	0.091	0.088	0.106	0.136	0.167	0.591	0.088	0.092	0.106	0.128	0.163	0.446	0.087	0.092	0.111	0.132	0.242	0.575	0.089	0.099	0.114	0.131	0.226	0.555	0.471	0.518	0.487	0.431	0.504	0.519	0.501	0.6	0.536	0.635	0.697	0.527	0.551	0.553	0.552	0.573	0.471	0.581	0.601	0.487	0.598	0.597	0.605
	13:24:10	37.1	0.091	0.088	0.106	0.136	0.167	0.592	0.088	0.092	0.106	0.128	0.163	0.448	0.087	0.092	0.111	0.132	0.243	0.577	0.089	0.093	0.114	0.131	0.225	0.555	0.474	0.52	0.473	0.432	0.505	0.521	0.502	0.602	0.512	0.637	0.701	0.528	0.556	0.556	0.555	0.573	0.472	0.583	0.601	0.487	0.599	0.597	0.609
	13:29:10	37	0.091	0.088	0.105	0.136	0.166	0.595	0.088	0.092	0.106	0.128	0.162	0.449	0.087	0.092	0.111	0.131	0.243	0.574	0.089	0.093	0.114	0.131	0.225	0.555	0.475	0.522	0.474	0.433	0.506	0.519	0.504	0.604	0.508	0.64	0.706	0.528	0.555	0.561	0.54	0.577	0.473	0.585	0.603	0.489	0.602	0.597	0.609
	13:34:10	37.1	0.091	0.088	0.106	0.135	0.167	0.597	0.088	0.092	0.106	0.128	0.161	0.45	0.087	0.092	0.111	0.131	0.244	0.569	0.089	0.093	0.114	0.13	0.226	0.556	0.476	0.524	0.475	0.434	0.507	0.518	0.505	0.607	0.495	0.642	0.71	0.529	0.559	0.558	0.534	0.581	0.474	0.586	0.605	0.489	0.602	0.597	0.61
	13:39:10	37	0.091	0.088	0.106	0.135	0.167	0.6	0.088	0.092	0.106	0.129	0.162	0.451	0.087	0.092	0.111	0.132	0.245	0.57	0.089	0.093	0.114	0.131	0.225	0.559	0.479	0.526	0.475	0.435	0.508	0.521	0.507	0.608	0.492	0.644	0.716	0.531	0.561	0.559	0.535	0.584	0.475	0.587	0.605	0.49	0.603	0.598	0.612
	13:44:10	37.1	0.091	0.088	0.105	0.134	0.166	0.598	0.088	0.092	0.106	0.129	0.162	0.453	0.087	0.092	0.111	0.131	0.246	0.572	0.089	0.093	0.114	0.13	0.226	0.561	0.48	0.528	0.475	0.436	0.509	0.521	0.508	0.61	0.49	0.646	0.719	0.53	0.559	0.56	0.527	0.588	0.477	0.587	0.607	0.491	0.604	0.598	0.61
	13:49:10	37	0.091	0.088	0.105	0.134	0.166	0.601	0.088	0.092	0.106	0.129	0.163	0.453	0.087	0.092	0.111	0.13	0.245	0.573	0.089	0.092	0.113	0.132	0.227	0.56	0.482	0.53	0.476	0.436	0.51	0.516	0.51	0.612	0.49	0.648	0.724	0.533	0.558	0.563	0.526	0.585	0.48	0.587	0.608	0.494	0.605	0.6	0.611
	13:54:10	37	0.091	0.088	0.105	0.132	0.166	0.6	0.088	0.092	0.105	0.128	0.162	0.454	0.087	0.092	0.111	0.131	0.247	0.573	0.089	0.093	0.112	0.131	0.229	0.561	0.482	0.53	0.477	0.437	0.511	0.512	0.511	0.614	0.486	0.65	0.728	0.534	0.559	0.563	0.528	0.586	0.48	0.589	0.61	0.493	0.606	0.597	0.611
	13:59:10	37.1	0.091	0.088	0.105	0.132	0.165	0.602	0.088	0.092	0.105	0.128	0.162	0.455	0.087	0.092	0.11	0.13	0.247	0.573	0.089	0.093	0.113	0.132	0.229	0.563	0.484	0.532	0.477	0.438	0.511	0.514	0.513	0.616	0.487	0.653	0.73	0.535	0.563	0.561	0.523	0.59	0.482	0.59	0.611	0.493	0.606	0.6	0.611
	14:04:10	37.1	0.091	0.088	0.105	0.132	0.166	0.603	0.088	0.092	0.105	0.129	0.162	0.456	0.087	0.092	0.109	0.13	0.248	0.566	0.089	0.093	0.113	0.132	0.231	0.564	0.484	0.533	0.478	0.438	0.512	0.517	0.514	0.619	0.489	0.654	0.734	0.537	0.563	0.56	0.518	0.591	0.486	0.593	0.611	0.494	0.607	0.601	0.614
	14:09:10	37.1	0.091	0.088	0.105	0.131	0.165	0.602	0.088	0.092	0.105	0.129	0.162	0.457	0.087	0.092	0.109	0.13	0.248	0.566	0.089	0.093	0.113	0.13	0.231	0.565	0.485	0.534	0.477	0.439	0.513	0.521	0.514	0.621	0.49	0.655	0.737	0.537	0.563	0.564	0.517	0.587	0.486	0.595	0.611	0.495	0.606	0.601	0.611
	14:14:10	37.1	0.091	0.088	0.105	0.132	0.165	0.604	0.088	0.092	0.105	0.128	0.162	0.458	0.087	0.092	0.109	0.13	0.249	0.567	0.089	0.093	0.112	0.13	0.233	0.566	0.486	0.536	0.475	0.44	0.513	0.523	0.516	0.624	0.491	0.659	0.741	0.537	0.567	0.562	0.521	0.586	0.489	0.595	0.613	0.495	0.606	0.598	0.614
	14:19:10	37	0.091	0.088	0.105	0.131	0.165	0.603	0.088	0.092	0.105	0.129	0.162	0.459	0.087	0.092	0.109	0.129	0.248	0.568	0.089	0.093	0.112	0.13	0.233	0.566	0.488	0.536	0.472	0.441	0.514	0.524	0.517	0.626	0.493	0.66	0.745	0.538	0.57	0.561	0.524	0.589	0.492	0.597	0.615	0.496	0.606	0.599	0.615
	14:24:10	37	0.091	0.088	0.105	0.13	0.164	0.604	0.088	0.092	0.105	0.127	0.163	0.459	0.087	0.092	0.109	0.129	0.249	0.569	0.089	0.094	0.112	0.13	0.233	0.568	0.489	0.538	0.47	0.442	0.514	0.523	0.518	0.627	0.494	0.661	0.748	0.539	0.567	0.552	0.526	0.59	0.494	0.6	0.615	0.497	0.606	0.6	0.617
	14:29:10	37	0.091	0.088	0.104	0.13	0.164	0.605	0.088	0.092	0.105	0.128	0.162	0.46	0.087	0.092	0.108	0.13	0.249	0.57	0.089	0.1	0.111	0.13	0.234	0.568	0.49	0.539	0.471	0.444	0.516	0.526	0.519	0.629	0.479	0.663	0.752	0.539	0.568	0.548	0.525	0.592	0.495	0.6	0.618	0.5	0.607	0.597	0.617
	14:34:10	37.1	0.091	0.088	0.105	0.13	0.164	0.604	0.088	0.092	0.104	0.128	0.162	0.461	0.087	0.092	0.108	0.129	0.249	0.57	0.089	0.093	0.111	0.131	0.234	0.569	0.491	0.541	0.474	0.45	0.516	0.527	0.519	0.63	0.478	0.664	0.754	0.54	0.57	0.549	0.528	0.592	0.499	0.601	0.62	0.501	0.606	0.6	0.617
	14:39:10	37.1	0.091	0.088	0.105	0.129	0.164	0.604	0.088	0.092	0.104	0.128	0.161	0.461	0.087	0.092	0.108	0.129	0.251	0.571	0.089	0.092	0.111	0.129	0.235	0.57	0.492	0.543	0.475	0.453	0.517	0.529	0.52	0.631	0.481	0.666	0.757	0.54	0.572	0.55	0.528	0.593	0.5	0.599	0.62	0.503	0.606	0.596	0.62
	14:44:10	37.1	0.091	0.088	0.104	0.13	0.164	0.606	0.088	0.092	0.104	0.127	0.163	0.462	0.087	0.092	0.108	0.129	0.252	0.568	0.089	0.092	0.111	0.131	0.236	0.57	0.493	0.544	0.477	0.456	0.518	0.534	0.522	0.632	0.482	0.667	0.76	0.54	0.575	0.551	0.519	0.593	0.504	0.599	0.622	0.503	0.605	0.597	0.621
	14:49:10	37	0.091	0.088	0.104	0.13	0.164	0.607	0.088	0.092	0.104	0.128	0.163	0.462	0.087	0.092	0.108	0.129	0.251	0.568	0.089	0.092	0.111	0.131	0.237	0.57	0.493	0.546	0.48	0.459	0.518	0.534	0.522	0.634	0.484	0.669	0.762	0.541	0.575	0.553	0.521	0.59	0.503	0.598	0.622	0.505	0.605	0.596	0.62
	14:54:10	37	0.091	0.088	0.104	0.13	0.164	0.605	0.088	0.092	0.104	0.127	0.163	0.462	0.087	0.092	0.108	0.128	0.251	0.57	0.089	0.092	0.111	0.131	0.236	0.571	0.495	0.547	0.482	0.461	0.519	0.534	0.524	0.635	0.487	0.67	0.765	0.541	0.578	0.555	0.521	0.588	0.503	0.599	0.623	0.506	0.602	0.597	0.622
	14:59:10	37.1	0.091	0.088	0.104	0.129	0.163	0.606	0.088	0.092	0.104	0.128	0.163	0.466	0.087	0.092	0.107	0.128	0.252	0.569	0.089	0.092	0.11	0.13	0.237	0.572	0.495	0.549	0.485	0.469	0.52	0.532	0.523	0.633	0.49	0.672	0.766	0.542	0.577	0.556	0.522	0.587	0.507	0.599	0.625	0.507	0.601	0.597	0.621
	15:04:10	37.1	0.091	0.088	0.104	0.128	0.163	0.607	0.088	0.092	0.104	0.127	0.163	0.464	0.087	0.092	0.107	0.129	0.253	0.571	0.089	0.093	0.11	0.13	0.237	0.573	0.494	0.552	0.487	0.47	0.522	0.534	0.525	0.632	0.493	0.673	0.767	0.542	0.578	0.561	0.524	0.589	0.509	0.6	0.625	0.51	0.599	0.6	0.622
	15:09:10	37	0.091	0.088	0.104	0.129	0.163	0.607	0.088	0.092	0.104	0.127	0.164	0.464	0.087	0.092	0.107	0.129	0.253	0.572	0.089	0.092	0.11	0.13	0.237	0.573	0.496	0.553	0.49	0.474	0.523	0.535	0.525	0.632	0.494	0.673	0.769	0.543	0.576	0.56	0.524	0.589	0.512	0.598	0.625	0.507	0.599	0.599	0.623
	15:14:10	37	0.091	0.088	0.104	0.128	0.163	0.608	0.088	0.092	0.104	0.126	0.164	0.464	0.087	0.092	0.107	0.128	0.254	0.573	0.089	0.092	0.11	0.129	0.238	0.574	0.496	0.545	0.492	0.479	0.523	0.537	0.525	0.627	0.496	0.674	0.769	0.544	0.575	0.564	0.524	0.589	0.513	0.597	0.628	0.508	0.599	0.599	0.623
	15:19:10	37	0.091	0.088	0.104	0.128	0.163	0.61	0.088	0.092	0.104	0.126	0.165	0.465	0.087	0.092	0.107	0.128	0.255	0.574	0.089	0.092	0.109	0.13	0.238	0.574	0.498	0.547	0.494	0.482	0.525	0.538	0.526	0.623	0.496	0.675	0.771	0.543	0.571	0.564	0.525	0.588	0.514	0.597	0.63	0.508	0.598	0.599	0.623
	15:24:10	37	0.091	0.088	0.104	0.128	0.163	0.609	0.088	0.092	0.104	0.128	0.164	0.464	0.087	0.092	0.107	0.128	0.254	0.577	0.089	0.092	0.109	0.13	0.238	0.575	0.5	0.551	0.497	0.486	0.526	0.538	0.527	0.623	0.498	0.677	0.757	0.544	0.571	0.571	0.526	0.587	0.514	0.597	0.628	0.51	0.594	0.599	0.624
	15:29:10	37	0.091	0.088	0.104	0.128	0.163	0.61	0.088	0.092	0.104	0.126	0.165	0.465	0.087	0.092	0.106	0.128	0.254	0.575	0.089	0.092	0.11	0.131	0.239	0.573	0.501	0.553	0.501	0.487	0.529	0.535	0.527	0.624	0.5	0.677	0.749	0.545	0.571	0.567	0.526	0.583	0.517	0.597	0.63	0.509	0.592	0.6	0.625
	15:34:10	37.1	0.091	0.088	0.104	0.127	0.163	0.609	0.088	0.092	0.104	0.125	0.165	0.466	0.087	0.092	0.106	0.127	0.255	0.576	0.089	0.092	0.11	0.13	0.239	0.574	0.502	0.556	0.503	0.49	0.531	0.534	0.528	0.623	0.502	0.678	0.726	0.544	0.57	0.57	0.526	0.578	0.517	0.596	0.632	0.51	0.582	0.6	0.625
	15:39:10	37	0.091	0.088	0.104	0.127	0.163	0.611	0.088	0.092	0.103	0.125	0.166	0.466	0.087	0.092	0.106	0.127	0.255	0.577	0.089	0.092	0.109	0.13	0.239	0.574	0.503	0.558	0.506	0.495	0.532	0.533	0.528	0.625	0.503	0.679	0.722	0.544	0.57	0.571	0.527	0.576	0.52	0.596	0.633	0.512	0.581	0.601	0.627
	15:44:10	37	0.091	0.088	0.104	0.127	0.171	0.612	0.088	0.094	0.104	0.126	0.165	0.467	0.087	0.092	0.106	0.127	0.255	0.577	0.089	0.092	0.11	0.128	0.24	0.575	0.503	0.561	0.507	0.498	0.577	0.531	0.529	0.625	0.504	0.68	0.706	0.546	0.571	0.57	0.528	0.574	0.521	0.597	0.634	0.513	0.581	0.601	0.628
	15:49:10	37.1	0.091	0.088	0.104	0.127	0.163	0.612	0.088	0.092	0.104	0.126	0.166	0.467	0.087	0.092	0.106	0.128	0.256	0.582	0.089	0.092	0.11	0.128	0.241	0.574	0.503	0.565	0.51	0.501	0.547	0.529	0.529	0.626	0.504	0.681	0.696	0.546	0.571	0.572	0.529	0.571	0.522	0.597	0.636	0.514	0.58	0.601	0.629
	15:54:10	37	0.091	0.088	0.104	0.126	0.164	0.612	0.088	0.092	0.103	0.125	0.166	0.467	0.087	0.092	0.106	0.127	0.256	0.579	0.089	0.092	0.11	0.129	0.241	0.575	0.504	0.566	0.512	0.503	0.552	0.527	0.529	0.626	0.506	0.682	0.68	0.545	0.572	0.572	0.53	0.569	0.523	0.597	0.635	0.516	0.576	0.6	0.63
	15:59:10	37.1	0.091	0.088	0.103	0.127	0.164	0.613	0.088	0.092	0.103	0.125	0.166	0.468	0.087	0.092	0.106	0.127	0.256	0.58	0.089	0.092	0.109	0.13	0.241	0.576	0.505	0.571	0.513	0.505	0.556	0.518	0.53	0.627	0.506	0.682	0.675	0.546	0.573	0.573	0.531	0.569	0.525	0.596	0.637	0.516	0.573	0.601	0.63
	16:04:10	37	0.091	0.088	0.104	0.127	0.163	0.613	0.088	0.092	0.103	0.125	0.166	0.468	0.087	0.092	0.107	0.126	0.257	0.584	0.089	0.092	0.11	0.129	0.242	0.574	0.506	0.571	0.517	0.508	0.558	0.517	0.529	0.626	0.508	0.684	0.663	0.547	0.572	0.573	0.532	0.569	0.526	0.596	0.638	0.518	0.568	0.602	0.629
	16:09:10	37	0.091	0.088	0.103	0.126	0.164	0.614	0.088	0.092	0.103	0.126	0.167	0.469	0.087	0.092	0.106	0.127	0.256	0.583	0.089	0.092	0.109	0.129	0.241	0.574	0.506	0.574	0.518	0.511	0.562	0.516	0.53	0.624	0.513	0.686	0.646	0.547	0.569	0.571	0.533	0.57	0.526	0.596	0.641	0.52	0.567	0.602	0.63
	16:14:10	37.1	0.091	0.088	0.103	0.126	0.163	0.615	0.088	0.092	0.103	0.124	0.166	0.468	0.087	0.092	0.107	0.126	0.256	0.583	0.089	0.092	0.11	0.129	0.241	0.574	0.506	0.575	0.52	0.514	0.528	0.501	0.531	0.625	0.516	0.684	0.642	0.547	0.568	0.548	0.533	0.568	0.528	0.596	0.641	0.522	0.566	0.602	0.63
	16:19:10	37	0.091	0.088	0.103	0.126	0.163	0.615	0.088	0.092	0.103	0.124	0.166	0.469	0.087	0.092	0.107	0.125	0.257	0.584	0.089	0.092	0.109	0.129	0.242	0.574	0.506	0.579	0.521	0.518	0.524	0.502	0.53	0.622	0.516	0.684	0.637	0.547	0.569	0.532	0.533	0.568	0.529	0.595	0.644	0.523	0.565	0.599	0.63
	16:24:10	37.1	0.091	0.088	0.103	0.126	0.164	0.615	0.088	0.092	0.103	0.124	0.167	0.469	0.087	0.092	0.107	0.126	0.257	0.583	0.089	0.092	0.109	0.128	0.241	0.573	0.507	0.581	0.522	0.522	0.524	0.503	0.53	0.62	0.516	0.675	0.631	0.556	0.569	0.507	0.533	0.567	0.533	0.595	0.646	0.526	0.564	0.601	0.631
	16:29:10	37.1	0.091	0.088	0.103	0.126	0.164	0.617	0.088	0.092	0.103	0.124	0.167	0.47	0.087	0.092	0.107	0.127	0.257	0.584	0.089	0.092	0.109	0.128	0.242	0.574	0.507	0.584	0.523	0.525	0.518	0.503	0.53	0.62	0.518	0.677	0.63	0.558	0.569	0.507	0.534	0.565	0.534	0.594	0.616	0.528	0.564	0.602	0.634
	16:34:10	37	0.091	0.088	0.103	0.127	0.163	0.618	0.088	0.092	0.103	0.123	0.168	0.47	0.087	0.092	0.107	0.127	0.257	0.585	0.089	0.092	0.109	0.128	0.242	0.574	0.508	0.587	0.524	0.527	0.511	0.503	0.531	0.621	0.518	0.677	0.63	0.551	0.569	0.506	0.537	0.562	0.535	0.593	0.607	0.531	0.563	0.597	0.634
	16:39:10	37	0.091	0.088	0.103	0.126	0.164	0.618	0.088	0.092	0.103	0.123	0.167	0.47	0.087	0.092	0.106	0.126	0.259	0.585	0.089	0.092	0.109	0.128	0.243	0.574	0.508	0.591	0.526	0.527	0.507	0.503	0.531	0.619	0.518	0.668	0.63	0.554	0.569	0.508	0.538	0.562	0.537	0.593	0.596	0.532	0.565	0.596	0.633
	16:44:10	37	0.091	0.088	0.103	0.126	0.164	0.621	0.088	0.094	0.103	0.124	0.169	0.47	0.087	0.092	0.107	0.126	0.257	0.584	0.089	0.092	0.11	0.128	0.243	0.573	0.509	0.593	0.526	0.528	0.507	0.502	0.53	0.619	0.519	0.665	0.632	0.56	0.568	0.509	0.537	0.562	0.537	0.594	0.593	0.534	0.566	0.591	0.635
	16:49:10	37	0.091	0.088	0.103	0.126	0.164	0.623	0.088	0.092	0.103	0.122	0.168	0.471	0.087	0.092	0.107	0.127	0.258	0.586	0.089	0.092	0.109	0.128	0.244	0.575	0.509	0.594	0.527	0.528	0.507	0.503	0.531	0.62	0.52	0.659	0.634	0.551	0.568	0.51	0.539	0.561	0.538	0.594	0.592	0.535	0.57	0.586	0.622
	16:54:10	37.1	0.091	0.088	0.103	0.125	0.164	0.625	0.088	0.092	0.103	0.123	0.168	0.471	0.087	0.092	0.106	0.127	0.26	0.583	0.089	0.092	0.109	0.129	0.244	0.575	0.51	0.595	0.529	0.527	0.508	0.504	0.531	0.62	0.521	0.644	0.634	0.547	0.567	0.511	0.539	0.561	0.537	0.594	0.592	0.537	0.573	0.568	0.617
	16:59:10	37	0.091	0.088	0.103	0.126	0.164	0.626	0.088	0.092	0.103	0.123	0.168	0.471	0.087	0.092	0.107	0.127	0.26	0.584	0.089	0.092	0.109	0.128	0.245	0.577	0.51	0.597	0.53	0.528	0.508	0.505	0.531	0.621	0.523	0.62	0.634	0.555	0.567	0.512	0.539	0.56	0.536	0.595	0.592	0.539	0.58	0.564	0.614
	17:04:10	37	0.091	0.088	0.103	0.126	0.165	0.628	0.088	0.092	0.103	0.123	0.168	0.472	0.087	0.092	0.106	0.127	0.26	0.583	0.089	0.092	0.109	0.128	0.245	0.579	0.51	0.598	0.531	0.529	0.51	0.505	0.531	0.623	0.525	0.614	0.635	0.547	0.567	0.512	0.542	0.561	0.535	0.595	0.589	0.541	0.581	0.557	0.598
	17:09:10	37	0.091	0.088	0.103	0.126	0.164	0.63	0.088	0.092	0.103	0.123	0.169	0.473	0.087	0.092	0.106	0.127	0.26	0.583	0.089	0.092	0.109	0.128	0.245	0.578	0.51	0.6	0.532	0.53	0.513	0.505	0.53	0.623	0.527	0.614	0.635	0.547	0.566	0.514	0.542	0.561	0.534	0.594	0.589	0.542	0.582	0.551	0.594
	17:14:10	37.1	0.091	0.088	0.103	0.126	0.165	0.631	0.088	0.092	0.103	0.123	0.169	0.473	0.087	0.092	0.106	0.125	0.261	0.585	0.089	0.092	0.108	0.128	0.245	0.58	0.51	0.601	0.533	0.53	0.515	0.504	0.53	0.623	0.529	0.598	0.637	0.549	0.567	0.516	0.544	0.561	0.533	0.593	0.589	0.545	0.582	0.547	0.589
	17:19:10	37	0.091	0.088	0.103	0.126	0.165	0.633	0.088	0.092	0.103	0.123	0.169	0.474	0.087	0.092	0.107	0.125	0.261	0.584	0.089	0.092	0.109	0.128	0.246	0.579	0.51	0.603	0.534	0.533	0.515	0.505	0.531	0.624	0.53	0.585	0.638	0.549	0.568	0.517	0.546	0.56	0.533	0.593	0.588	0.545	0.581	0.544	0.576
	17:24:10	37	0.091	0.088	0.103	0.126	0.165	0.635	0.088	0.092	0.103	0.122	0.17	0.474	0.087	0.092	0.106	0.126	0.261	0.584	0.089	0.092	0.108	0.128	0.246	0.575	0.511	0.604	0.534	0.533	0.516	0.505	0.53	0.624	0.531	0.558	0.64	0.549	0.567	0.518	0.545	0.56	0.534	0.592	0.589	0.546	0.579	0.543	0.569
	17:29:10	37.1	0.091	0.088	0.103	0.125	0.165	0.635	0.088	0.092	0.103	0.122	0.17	0.474	0.087	0.092	0.106	0.125	0.261	0.586	0.089	0.094	0.108	0.127	0.246	0.579	0.51	0.605	0.533	0.533	0.516	0.505	0.53	0.624	0.531	0.553	0.644	0.549	0.567	0.52	0.546	0.56	0.534	0.592	0.588	0.547	0.58	0.542	0.561
	17:34:10	37.1	0.091	0.088	0.103	0.126	0.165	0.636	0.088	0.092	0.103	0.122	0.171	0.475	0.087	0.092	0.107	0.126	0.262	0.586	0.089	0.092	0.109	0.128	0.247	0.573	0.51	0.606	0.532	0.533	0.512	0.504	0.53	0.623	0.531	0.552	0.644	0.55	0.569	0.521	0.547	0.559	0.534	0.59	0.588	0.548	0.579	0.54	0.558
	17:39:10	37.1	0.091	0.088	0.103	0.126	0.165	0.637	0.088	0.092	0.102	0.122	0.171	0.476	0.087	0.092	0.106	0.124	0.263	0.588	0.089	0.092	0.109	0.126	0.247	0.572	0.51	0.608	0.531	0.532	0.513	0.505	0.53	0.621	0.53	0.55	0.644	0.55	0.569	0.522	0.548	0.558	0.534	0.591	0.588	0.547	0.577	0.537	0.548
	17:44:10	37	0.091	0.088	0.103	0.126	0.166	0.638	0.088	0.092	0.102	0.121	0.171	0.476	0.087	0.092	0.106	0.126	0.264	0.587	0.089	0.092	0.108	0.127	0.247	0.572	0.51	0.608	0.53	0.533	0.516	0.504	0.53	0.608	0.532	0.546	0.644	0.552	0.569	0.523	0.548	0.558	0.535	0.589	0.589	0.548	0.576	0.536	0.546
	17:49:10	37.1	0.091	0.088	0.103	0.126	0.166	0.64	0.088	0.092	0.102	0.123	0.171	0.476	0.087	0.092	0.106	0.125	0.264	0.589	0.089	0.092	0.108	0.127	0.248	0.571	0.51	0.61	0.53	0.532	0.514	0.504	0.53	0.595	0.532	0.529	0.647	0.552	0.568	0.523	0.549	0.557	0.536	0.59	0.588	0.548	0.576	0.535	0.541
	17:54:10	37.1	0.091	0.088	0.103	0.126	0.166	0.641	0.088	0.092	0.102	0.122	0.171	0.477	0.087	0.092	0.106	0.125	0.264	0.587	0.089	0.092	0.108	0.127	0.249	0.573	0.51	0.611	0.531	0.532	0.514	0.505	0.529	0.593	0.533	0.527	0.644	0.552	0.568	0.524	0.549	0.557	0.538	0.589	0.589	0.549	0.574	0.534	0.54
	17:59:10	37	0.091	0.088	0.103	0.126	0.166	0.644	0.088	0.092	0.102	0.122	0.171	0.477	0.087	0.092	0.106	0.126	0.265	0.588	0.089	0.092	0.108	0.127	0.25	0.572	0.51	0.613	0.53	0.531	0.514	0.504	0.529	0.592	0.533	0.524	0.643	0.552	0.569	0.524	0.549	0.557	0.537	0.589	0.589	0.549	0.574	0.533	0.538
	18:04:10	37.1	0.091	0.088	0.103	0.125	0.166	0.645	0.088	0.092	0.102	0.122	0.172	0.478	0.087	0.092	0.105	0.125	0.265	0.588	0.089	0.092	0.109	0.127	0.25	0.572	0.51	0.614	0.529	0.528	0.514	0.503	0.529	0.591	0.533	0.525	0.644	0.553	0.57	0.525	0.55	0.556	0.538	0.588	0.591	0.55	0.573	0.533	0.537
	18:09:10	37.1	0.091	0.088	0.103	0.125	0.166	0.646	0.088	0.092	0.102	0.121	0.172	0.479	0.087	0.092	0.106	0.125	0.265	0.588	0.089	0.092	0.108	0.127	0.249	0.571	0.511	0.615	0.529	0.528	0.512	0.503	0.528	0.588	0.532	0.524	0.645	0.553	0.57	0.526	0.55	0.556	0.539	0.588	0.59	0.549	0.575	0.533	0.535
	18:14:10	37	0.091	0.088	0.103	0.125	0.166	0.648	0.088	0.092	0.102	0.121	0.172	0.481	0.087	0.092	0.106	0.124	0.265	0.587	0.089	0.092	0.108	0.127	0.25	0.57	0.51	0.614	0.529	0.529	0.51	0.503	0.529	0.587	0.532	0.525	0.644	0.553	0.57	0.526	0.549	0.556	0.541	0.587	0.588	0.549	0.576	0.533	0.534
	18:19:10	37	0.091	0.088	0.103	0.125	0.167	0.648	0.088	0.092	0.102	0.121	0.172	0.482	0.087	0.092	0.106	0.125	0.267	0.586	0.089	0.092	0.108	0.128	0.251	0.571	0.511	0.612	0.529	0.528	0.509	0.502	0.528	0.586	0.533	0.522	0.644	0.552	0.569	0.527	0.549	0.556	0.541	0.588	0.585	0.55	0.579	0.532	0.533
	18:24:10	37	0.091	0.088	0.103	0.126	0.167	0.649	0.088	0.092	0.102	0.121	0.173	0.482	0.087	0.092	0.106	0.125	0.267	0.586	0.089	0.092	0.108	0.127	0.252	0.57	0.51	0.609	0.529	0.528	0.508	0.502	0.528	0.579	0.534	0.523	0.64	0.555	0.569	0.528	0.549	0.555	0.541	0.587	0.583	0.551	0.579	0.531	0.532
	18:29:10	37	0.091	0.088	0.103	0.125	0.167	0.65	0.088	0.092	0.102	0.121	0.172	0.483	0.087	0.092	0.106	0.125	0.268	0.585	0.089	0.092	0.108	0.126	0.252	0.571	0.51	0.607	0.528	0.528	0.506	0.502	0.528	0.577	0.534	0.528	0.641	0.557	0.569	0.528	0.549	0.554	0.541	0.587	0.583	0.553	0.579	0.532	0.532
	18:34:10	37	0.091	0.088	0.102	0.126	0.167	0.65	0.088	0.092	0.102	0.121	0.173	0.485	0.087	0.092	0.105	0.124	0.268	0.586	0.089	0.092	0.108	0.127	0.251	0.571	0.51	0.605	0.528	0.528	0.506	0.502	0.527	0.574	0.536	0.52	0.641	0.557	0.569	0.53	0.549	0.553	0.54	0.586	0.582	0.554	0.578	0.534	0.532
	18:39:10	37	0.091	0.088	0.103	0.125	0.167	0.651	0.088	0.092	0.102	0.122	0.173	0.485	0.087	0.092	0.105	0.124	0.268	0.587	0.089	0.092	0.108	0.126	0.252	0.571	0.511	0.603	0.527	0.529	0.505	0.503	0.527	0.575	0.537	0.519	0.642	0.556	0.57	0.529	0.548	0.552	0.54	0.586	0.583	0.554	0.579	0.534	0.531
	18:44:10	37	0.091	0.088	0.102	0.126	0.167	0.652	0.088	0.092	0.102	0.121	0.173	0.485	0.087	0.092	0.105	0.124	0.268	0.587	0.089	0.092	0.107	0.126	0.252	0.571	0.511	0.601	0.526	0.528	0.503	0.502	0.527	0.575	0.536	0.52	0.642	0.556	0.568	0.529	0.548	0.552	0.541	0.585	0.582	0.554	0.578	0.532	0.531
	18:49:10	37	0.091	0.088	0.103	0.126	0.168	0.653	0.088	0.092	0.102	0.12	0.172	0.486	0.087	0.092	0.106	0.124	0.268	0.588	0.089	0.092	0.108	0.128	0.253	0.571	0.511	0.597	0.526	0.53	0.502	0.5	0.526	0.576	0.536	0.52	0.636	0.557	0.568	0.53	0.547	0.551	0.54	0.585	0.582	0.554	0.578	0.532	0.53
	18:54:10	37.1	0.091	0.088	0.103	0.126	0.168	0.654	0.088	0.092	0.102	0.121	0.174	0.486	0.087	0.092	0.105	0.124	0.269	0.588	0.089	0.092	0.108	0.127	0.253	0.571	0.51	0.597	0.525	0.53	0.503	0.501	0.526	0.576	0.536	0.525	0.639	0.557	0.567	0.531	0.547	0.55	0.54	0.585	0.581	0.554	0.578	0.532	0.531
	18:59:10	37	0.091	0.088	0.102	0.124	0.168	0.66	0.088	0.092	0.102	0.121	0.173	0.486	0.087	0.092	0.105	0.124	0.269	0.585	0.089	0.092	0.108	0.127	0.254	0.57	0.511	0.596	0.524	0.53	0.502	0.501	0.525	0.572	0.537	0.519	0.637	0.556	0.566	0.533	0.546	0.55	0.54	0.584	0.58	0.555	0.578	0.531	0.531
	19:04:10	37	0.091	0.088	0.102	0.125	0.169	0.664	0.088	0.092	0.102	0.12	0.174	0.486	0.087	0.092	0.105	0.124	0.27	0.582	0.089	0.092	0.108	0.126	0.253	0.562	0.511	0.592	0.524	0.53	0.503	0.5	0.526	0.571	0.537	0.519	0.637	0.558	0.566	0.534	0.545	0.548	0.539	0.583	0.58	0.555	0.578	0.531	0.532
	19:09:10	37	0.091	0.088	0.102	0.125	0.169	0.669	0.088	0.093	0.102	0.121	0.174	0.487	0.087	0.092	0.105	0.124	0.271	0.578	0.089	0.092	0.107	0.126	0.254	0.56	0.51	0.588	0.524	0.529	0.502	0.5	0.525	0.568	0.536	0.519	0.638	0.555	0.565	0.534	0.545	0.547	0.539	0.583	0.579	0.555	0.578	0.53	0.532
	19:14:10	37.1	0.091	0.088	0.102	0.125	0.169	0.673	0.088	0.092	0.102	0.12	0.175	0.486	0.087	0.092	0.105	0.124	0.27	0.578	0.089	0.092	0.107	0.126	0.255	0.56	0.51	0.586	0.523	0.527	0.502	0.499	0.525	0.562	0.536	0.521	0.635	0.557	0.565	0.534	0.544	0.547	0.539	0.582	0.578	0.554	0.578	0.529	0.531
	19:19:10	37.1	0.091	0.088	0.102	0.125	0.169	0.675	0.088	0.094	0.102	0.119	0.175	0.487	0.087	0.092	0.105	0.124	0.27	0.578	0.089	0.092	0.108	0.125	0.256	0.56	0.511	0.586	0.522	0.528	0.502	0.499	0.524	0.552	0.536	0.518	0.637	0.556	0.564	0.535	0.544	0.546	0.539	0.581	0.578	0.555	0.577	0.529	0.53
	19:24:10	37.1	0.091	0.088	0.102	0.125	0.169	0.677	0.088	0.092	0.102	0.12	0.176	0.486	0.087	0.092	0.105	0.124	0.27	0.578	0.089	0.092	0.107	0.126	0.256	0.559	0.511	0.586	0.523	0.526	0.5	0.498	0.523	0.548	0.535	0.518	0.636	0.557	0.563	0.535	0.543	0.546	0.538	0.582	0.577	0.555	0.577	0.529	0.529
	19:29:10	37	0.091	0.088	0.102	0.125	0.17	0.679	0.088	0.092	0.102	0.121	0.176	0.487	0.087	0.092	0.105	0.125	0.271	0.577	0.089	0.092	0.108	0.125	0.256	0.559	0.511	0.584	0.522	0.526	0.5	0.498	0.523	0.547	0.535	0.517	0.634	0.556	0.563	0.535	0.543	0.545	0.538	0.581	0.577	0.554	0.576	0.528	0.529
	19:34:10	37	0.091	0.088	0.102	0.125	0.17	0.681	0.088	0.092	0.102	0.118	0.176	0.492	0.087	0.092	0.105	0.124	0.271	0.578	0.089	0.092	0.108	0.126	0.256	0.557	0.51	0.582	0.523	0.525	0.499	0.497	0.523	0.547	0.536	0.519	0.634	0.555	0.562	0.534	0.541	0.545	0.537	0.581	0.577	0.554	0.576	0.527	0.529
	19:39:10	37.1	0.091	0.088	0.102	0.125	0.171	0.682	0.088	0.092	0.102	0.12	0.177	0.487	0.087	0.092	0.105	0.124	0.272	0.577	0.089	0.096	0.107	0.126	0.256	0.555	0.509	0.569	0.521	0.525	0.497	0.497	0.523	0.544	0.534	0.519	0.636	0.557	0.562	0.534	0.541	0.544	0.537	0.579	0.575	0.554	0.576	0.527	0.528
	19:44:10	37	0.091	0.088	0.102	0.124	0.171	0.684	0.088	0.092	0.102	0.12	0.177	0.487	0.087	0.092	0.105	0.124	0.272	0.578	0.089	0.092	0.107	0.126	0.257	0.555	0.509	0.567	0.521	0.525	0.497	0.496	0.522	0.543	0.535	0.518	0.633	0.554	0.561	0.534	0.541	0.542	0.536	0.579	0.575	0.555	0.575	0.526	0.527
	19:49:10	37	0.091	0.088	0.102	0.125	0.171	0.686	0.088	0.092	0.102	0.119	0.178	0.486	0.086	0.092	0.105	0.124	0.273	0.577	0.089	0.092	0.107	0.126	0.258	0.554	0.509	0.563	0.52	0.524	0.496	0.497	0.521	0.542	0.534	0.524	0.635	0.554	0.56	0.534	0.54	0.542	0.535	0.579	0.575	0.554	0.576	0.525	0.526
	19:54:10	37.1	0.091	0.088	0.102	0.125	0.172	0.686	0.088	0.092	0.101	0.121	0.178	0.489	0.087	0.092	0.105	0.124	0.274	0.577	0.089	0.092	0.107	0.126	0.259	0.549	0.508	0.56	0.52	0.523	0.497	0.495	0.521	0.541	0.535	0.518	0.635	0.553	0.56	0.533	0.539	0.541	0.535	0.578	0.574	0.554	0.575	0.525	0.526
	19:59:10	37.1	0.091	0.088	0.102	0.125	0.173	0.688	0.088	0.092	0.102	0.119	0.179	0.492	0.087	0.092	0.104	0.124	0.273	0.578	0.089	0.092	0.107	0.126	0.259	0.543	0.507	0.559	0.52	0.523	0.496	0.495	0.521	0.541	0.534	0.517	0.636	0.553	0.559	0.533	0.539	0.541	0.536	0.578	0.573	0.554	0.575	0.524	0.526
	20:04:10	37	0.091	0.088	0.102	0.125	0.172	0.687	0.088	0.092	0.102	0.12	0.179	0.486	0.087	0.092	0.105	0.124	0.273	0.576	0.089	0.092	0.107	0.125	0.259	0.54	0.507	0.558	0.52	0.522	0.495	0.493	0.519	0.538	0.534	0.516	0.631	0.554	0.558	0.533	0.538	0.54	0.535	0.577	0.573	0.554	0.574	0.523	0.526
	20:09:10	37	0.091	0.088	0.102	0.125	0.173	0.689	0.088	0.092	0.102	0.12	0.18	0.485	0.087	0.092	0.105	0.124	0.276	0.576	0.089	0.092	0.107	0.125	0.26	0.54	0.507	0.555	0.519	0.521	0.495	0.493	0.519	0.537	0.534	0.516	0.63	0.552	0.558	0.533	0.537	0.54	0.535	0.576	0.573	0.554	0.574	0.523	0.525
	20:14:10	37	0.091	0.088	0.102	0.124	0.174	0.691	0.088	0.092	0.101	0.119	0.18	0.485	0.087	0.092	0.105	0.124	0.274	0.575	0.089	0.092	0.107	0.126	0.26	0.538	0.506	0.549	0.519	0.52	0.494	0.492	0.519	0.535	0.533	0.518	0.625	0.552	0.556	0.533	0.536	0.539	0.535	0.576	0.571	0.554	0.574	0.522	0.525
	20:19:10	37	0.091	0.088	0.102	0.124	0.175	0.691	0.088	0.093	0.102	0.119	0.181	0.493	0.087	0.091	0.105	0.124	0.275	0.573	0.089	0.092	0.107	0.125	0.261	0.536	0.506	0.547	0.519	0.52	0.494	0.493	0.519	0.534	0.533	0.516	0.621	0.551	0.556	0.532	0.536	0.538	0.534	0.575	0.571	0.553	0.574	0.521	0.525
	20:24:10	37	0.091	0.088	0.102	0.124	0.175	0.692	0.088	0.092	0.101	0.12	0.182	0.485	0.087	0.092	0.105	0.124	0.276	0.575	0.089	0.092	0.106	0.126	0.261	0.535	0.505	0.545	0.519	0.52	0.494	0.491	0.519	0.532	0.532	0.516	0.625	0.551	0.556	0.531	0.535	0.537	0.534	0.575	0.57	0.553	0.574	0.52	0.524
	20:29:10	37.1	0.091	0.088	0.102	0.125	0.176	0.693	0.088	0.092	0.101	0.119	0.183	0.485	0.087	0.092	0.104	0.124	0.277	0.576	0.089	0.092	0.107	0.125	0.262	0.53	0.504	0.541	0.52	0.519	0.495	0.491	0.518	0.53	0.533	0.516	0.623	0.55	0.555	0.531	0.534	0.536	0.534	0.574	0.57	0.552	0.572	0.52	0.523
	20:34:10	37.1	0.091	0.088	0.102	0.124	0.177	0.692	0.088	0.092	0.101	0.12	0.184	0.489	0.087	0.092	0.104	0.124	0.276	0.575	0.089	0.092	0.106	0.125	0.262	0.527	0.504	0.539	0.52	0.518	0.494	0.49	0.517	0.528	0.532	0.516	0.626	0.548	0.555	0.53	0.533	0.535	0.533	0.573	0.569	0.552	0.571	0.52	0.523
	20:39:10	37	0.091	0.088	0.102	0.124	0.178	0.694	0.088	0.092	0.101	0.119	0.185	0.491	0.087	0.092	0.105	0.124	0.277	0.574	0.089	0.092	0.107	0.126	0.261	0.525	0.503	0.538	0.519	0.517	0.495	0.489	0.517	0.525	0.533	0.517	0.625	0.547	0.553	0.529	0.533	0.534	0.533	0.572	0.569	0.551	0.571	0.519	0.522
	20:44:10	37	0.091	0.088	0.102	0.124	0.179	0.694	0.088	0.092	0.101	0.119	0.187	0.486	0.086	0.092	0.104	0.125	0.277	0.573	0.089	0.093	0.106	0.125	0.261	0.524	0.503	0.537	0.519	0.518	0.495	0.489	0.516	0.523	0.534	0.518	0.619	0.548	0.553	0.529	0.532	0.534	0.533	0.572	0.568	0.55	0.571	0.519	0.521
	20:49:10	37.1	0.091	0.088	0.102	0.124	0.179	0.694	0.088	0.092	0.102	0.12	0.188	0.485	0.087	0.092	0.105	0.125	0.277	0.571	0.089	0.092	0.106	0.125	0.262	0.522	0.502	0.535	0.519	0.517	0.496	0.488	0.517	0.521	0.534	0.519	0.619	0.546	0.552	0.529	0.532	0.533	0.533	0.571	0.567	0.55	0.57	0.518	0.52
	00:00:00
	00:00:00
	00:00:00
	00:00:00
	00:00:00
	00:00:00
	00:00:00
	00:00:00
	00:00:00
	00:00:00
	00:00:00
	00:00:00
	00:00:00
	00:00:00
	00:00:00
	00:00:00
	00:00:00
	00:00:00
	00:00:00
	00:00:00
	00:00:00
	00:00:00
	00:00:00
	00:00:00
	00:00:00
	00:00:00
	00:00:00
	00:00:00
	00:00:00
	00:00:00
	00:00:00
	00:00:00
	00:00:00
	00:00:00
	00:00:00
	00:00:00
	00:00:00
	00:00:00
	00:00:00
	00:00:00
	00:00:00
	00:00:00
	00:00:00
	00:00:00
	00:00:00
	00:00:00
	00:00:00
	00:00:00
	00:00:00
	00:00:00
	00:00:00
	00:00:00
	00:00:00
	00:00:00
	00:00:00
	00:00:00
	00:00:00
	00:00:00
	00:00:00
	00:00:00
	00:00:00
	00:00:00
	00:00:00
	00:00:00
	00:00:00
	00:00:00
	00:00:00
	00:00:00
	00:00:00
	00:00:00
	00:00:00
	00:00:00
	00:00:00
	00:00:00
	00:00:00
	00:00:00
	00:00:00
	00:00:00
	00:00:00
	00:00:00
	00:00:00
	00:00:00
	00:00:00
	00:00:00
	00:00:00
	00:00:00
	00:00:00
	00:00:00
	00:00:00
	00:00:00
	00:00:00
	00:00:00
	00:00:00
	00:00:00
	00:00:00
	00:00:00
	00:00:00
	00:00:00
	00:00:00
	00:00:00
	00:00:00
	00:00:00
	00:00:00
	00:00:00
	00:00:00
	00:00:00
	00:00:00
	00:00:00
	00:00:00
	00:00:00
	00:00:00
	00:00:00
	00:00:00
	00:00:00
	00:00:00
	00:00:00
	00:00:00
	00:00:00
	00:00:00
	00:00:00
	00:00:00
	00:00:00
	00:00:00
	00:00:00
	00:00:00
	00:00:00
	00:00:00
	00:00:00
	00:00:00
	00:00:00
	00:00:00
	00:00:00
	00:00:00
	00:00:00
	00:00:00
	00:00:00
	00:00:00
	00:00:00
	00:00:00
	00:00:00
	00:00:00
	00:00:00
	00:00:00
	00:00:00
	00:00:00
	00:00:00
	00:00:00
	00:00:00
	00:00:00
	00:00:00
	00:00:00
	00:00:00
	00:00:00
	00:00:00
	00:00:00
	00:00:00
	00:00:00
	00:00:00
	00:00:00
	00:00:00
	00:00:00
	00:00:00
	00:00:00
	00:00:00
	00:00:00
	00:00:00
	00:00:00
	00:00:00
	00:00:00
	00:00:00
	00:00:00
	00:00:00
	00:00:00
	00:00:00
	00:00:00
	00:00:00
	00:00:00
	00:00:00
	00:00:00
	00:00:00
	00:00:00
	00:00:00
	00:00:00
	00:00:00
	00:00:00
	00:00:00
	00:00:00
	00:00:00
	00:00:00
	00:00:00
	00:00:00
	00:00:00
	00:00:00
	00:00:00
	00:00:00
	00:00:00
	00:00:00
	00:00:00
	00:00:00
	00:00:00
	00:00:00
	00:00:00
	00:00:00
	00:00:00
	00:00:00
	00:00:00
	00:00:00
	00:00:00
	00:00:00
	00:00:00
	00:00:00
	00:00:00
	00:00:00
	00:00:00
	00:00:00
	00:00:00
	00:00:00
	00:00:00
	00:00:00
	00:00:00
	00:00:00
	00:00:00
	00:00:00
	00:00:00
	00:00:00
	00:00:00
	00:00:00
	00:00:00
	00:00:00
	00:00:00
	00:00:00
	00:00:00
	00:00:00
	00:00:00
	00:00:00
	00:00:00
	00:00:00
	00:00:00
	00:00:00
	00:00:00
	00:00:00
	00:00:00
	00:00:00
	00:00:00
	00:00:00
	00:00:00
	00:00:00
	00:00:00
	00:00:00
	00:00:00
	00:00:00
	00:00:00
	00:00:00
	00:00:00
	00:00:00
	00:00:00
	00:00:00
	00:00:00
	00:00:00
	00:00:00
	00:00:00
	00:00:00
	00:00:00
	00:00:00
	00:00:00
	00:00:00
	00:00:00
	00:00:00
	00:00:00
	00:00:00
	00:00:00
	00:00:00
	00:00:00
	00:00:00
	00:00:00
	00:00:00
	00:00:00
	00:00:00
	00:00:00
	00:00:00
	00:00:00
	00:00:00
	00:00:00
	00:00:00
	00:00:00
	00:00:00
	00:00:00
	00:00:00
	00:00:00
	00:00:00
	00:00:00
	00:00:00
	00:00:00
	00:00:00
	00:00:00
	00:00:00
	00:00:00
	00:00:00
	00:00:00
	00:00:00
	00:00:00
	00:00:00
	00:00:00
	00:00:00
	00:00:00
	00:00:00
	00:00:00
	00:00:00
	00:00:00
	00:00:00
	00:00:00
	00:00:00
	00:00:00
	00:00:00
	00:00:00
	00:00:00
	00:00:00
	00:00:00
	00:00:00
	00:00:00
	00:00:00
	00:00:00
	00:00:00
	00:00:00
	00:00:00
	00:00:00
	00:00:00
Results
		1	2	3	4	5	6	7	8	9	10	11	12
	A	0.17	0.3	0.658	1.274	-1.344	1.598	0.136	-1.362	0.968	1.162	-1.32	1.302	Max V [OD 600:600]
		0.991	0.999	1	0.873	0.878	0.999	0.999	0.711	0.975	0.951	0.946	0.999	R-Squared [OD 600:600]
		02:14:10	02:54:10	03:54:10	04:54:10	11:44:10	06:44:10	02:14:10	04:19:10	04:14:10	04:44:10	08:14:10	07:09:10	t at Max V [OD 600:600]
		01:07:21	01:48:58	02:17:14	04:00:19	12:55:53	04:40:40	01:07:24	04:50:04	03:15:55	03:50:57	09:34:32	05:04:12	Lagtime [OD 600:600]
	B	0.136	0.534	0.914	1.236	-1.93	2.056	0.162	0.582	0.976	0.87	1.212	1.456	Max V [OD 600:600]
		0.99	0.905	0.76	0.835	0.959	0.993	0.99	0.986	0.972	0.943	0.957	0.999	R-Squared [OD 600:600]
		02:14:10	03:49:10	04:39:10	04:54:10	07:44:10	10:54:10	02:14:10	03:44:10	04:29:10	04:49:10	05:24:10	06:54:10	t at Max V [OD 600:600]
		01:19:19	02:54:47	03:44:12	03:54:29	09:07:58	07:21:25	01:21:49	02:48:03	03:37:08	03:39:13	04:02:10	04:57:51	Lagtime [OD 600:600]
	C	1.61	2.168	-2.562	-1.494	-2.142	1.542	-3.154	1.946	-2.276	-3.202	-2.618	1.4	Max V [OD 600:600]
		0.993	0.98	0.906	0.928	0.781	1	0.921	0.984	0.937	0.972	0.967	0.999	R-Squared [OD 600:600]
		06:44:10	06:44:10	11:34:10	12:24:10	16:14:10	07:09:10	09:04:10	06:19:10	13:24:10	17:19:10	15:29:10	06:19:10	t at Max V [OD 600:600]
		04:43:00	05:12:31	14:17:08	16:22:21	19:45:42	04:49:28	10:56:46	04:48:56	16:33:48	19:53:49	19:41:15	04:39:49	Lagtime [OD 600:600]
	D	2.212	-3.386	2.232	1.87	-3.318	2.13	-2.72	1.926	2.536	1.91	-1.712	-1.992	Max V [OD 600:600]
		0.996	0.949	0.893	0.977	0.921	0.991	0.913	0.985	0.982	0.99	0.985	0.857	R-Squared [OD 600:600]
		08:59:10	16:14:10	09:29:10	08:54:10	09:29:10	07:14:10	16:29:10	08:59:10	08:39:10	08:39:10	17:19:10	09:14:10	t at Max V [OD 600:600]
		06:09:10	18:29:10	06:37:10	05:39:08	11:27:40	05:16:03	19:43:34	06:08:03	06:15:51	05:37:20	?????	12:12:41	Lagtime [OD 600:600]
	E	2.188	2.172	1.988	2.16	2.06	1.922	2.094	1.898	2.022	1.912	1.824	1.908	Max V [OD 600:600]
		0.996	0.999	1	1	1	1	1	0.997	1	1	1	0.999	R-Squared [OD 600:600]
		08:34:10	07:29:10	07:34:10	07:59:10	07:54:10	09:14:10	09:19:10	07:44:10	07:29:10	07:49:10	07:44:10	07:54:10	t at Max V [OD 600:600]
		06:22:03	05:28:43	05:42:42	05:44:52	06:04:29	07:10:04	07:21:54	05:36:08	05:38:46	05:43:14	05:40:32	05:53:46	Lagtime [OD 600:600]
	F	-14.506	10.876	16.748	3.444	5.922	4.736	5.964	5.058	2.424	2.05	2.582	2.092	Max V [OD 600:600]
		0.892	0.941	0.87	0.954	0.796	0.904	0.783	0.634	0.982	1	0.993	1	R-Squared [OD 600:600]
		08:59:10	08:39:10	08:59:10	08:39:10	08:54:10	08:49:10	08:29:10	08:44:10	08:34:10	07:29:10	08:19:10	08:14:10	t at Max V [OD 600:600]
		09:39:18	08:00:41	08:32:34	06:58:06	07:39:56	07:33:38	07:29:05	07:24:32	06:01:46	05:15:05	05:41:48	05:27:03	Lagtime [OD 600:600]
	G	0.108	0.34	0.784	1.034	1.418	1.736	0.1	0.328	1.542	-0.934	0.886	1.71	Max V [OD 600:600]
		0.943	0.961	0.983	0.996	0.984	0.998	0.962	0.972	0.867	0.7	0.996	0.996	R-Squared [OD 600:600]
		01:34:10	03:14:10	04:04:10	04:39:10	04:59:10	07:14:10	02:39:10	03:24:10	04:19:10	08:09:10	04:54:10	07:34:10	t at Max V [OD 600:600]
		01:00:17	02:18:31	02:56:46	03:31:57	03:49:43	04:55:19	01:14:10	02:24:17	03:31:32	09:36:00	03:39:16	05:14:27	Lagtime [OD 600:600]
	H	-1.742	-2.924	2.828	-1.902	2.334	-1.844	1.796	1.668	1.716	1.706	1.776	1.72	Max V [OD 600:600]
		0.944	0.964	0.988	0.899	0.967	0.986	0.989	0.987	0.999	1	1	0.999	R-Squared [OD 600:600]
		16:29:10	17:49:10	07:09:10	18:49:10	07:19:10	17:49:10	06:54:10	07:34:10	07:49:10	07:24:10	07:34:10	07:49:10	t at Max V [OD 600:600]
		?????	?????	05:36:19	?????	05:25:02	?????	04:45:16	05:06:49	04:54:46	05:19:38	05:10:49	05:49:42	Lagtime [OD 600:600]
[truncated: 49 more columns]
