# Supplementary material for: A universal surface functionalization technique to chemically enhance live microbial cells
Source: Mol Syst Biol. 2026 Mar 16;22(6):962–78. doi: 10.1038/s44320-026-00202-z (PMC13230988; doi:10.1038/s44320-026-00202-z)
Supplement: Supplementary file 7 — Source data Fig. 4 [file 44320_2026_202_MOESM7_ESM.zip › SD figure 4/4C/2024-12-11_MIC_full_plate3_single.xlsx]

## Sheet: Result sheet
Method name: GabrielV_singleOD
Application: SparkControl				V2.3
Device: Spark				Serial number: 1806011180
Firmware:				LUM:V5.2.3|ABS:V4.3.2|ABS_MEX:V5.0.7|MTP:V13.1.5|FLUOR:V5.1.3|FLUOR_FP:V5.0.2|FLUOR_BOTTOM:V5.0.2|FLUOR_MEM:V5.0.7|FLUOR_MEX:V5.0.7|STACKER:V1.0.3
Date:				2024-12-11
Time:				10:08 PM
System				DESKTOP-894FVBB
User				DESKTOP-894FVBB\Platereader
Plate				[GRE96ft] - Greiner 96 Flat Transparent Cat. No.: 655101/655161/655192
Lid lifter				Lid
Humidity Cassette				No humidity cassette
Smooth mode				Not selected
List of actions in this measurement script:
Plate
	Shaking
	Absorbance					OD 600
Name				GRE96ft
Plate layout
Plate area				A1-H12
Start Time				2024-12-11 22:07:01
Shaking (Double Orbital) Duration				30	s
Shaking (Double Orbital) Position				Current
Shaking (Double Orbital) Amplitude				1	mm
Shaking (Double Orbital) Frequency				270	rpm
End Time				2024-12-11 22:07:32
Mode	Absorbance
Name	OD 600
Measurement wavelength				600	nm
Number of flashes				10
Settle time				50	ms
Part of Plate				A1-H12
Start Time				2024-12-11 22:07:34
Temperature				23.7	°C
<>	1	2	3	4	5	6	7	8	9	10	11	12		1	2	3	4	5	6	7	8	9	10	11	12
A	0.0922	0.0822	0.0823	0.0854	0.0857	0.0828	0.095	0.0914	0.0976	0.1043	0.1783	0.4844		0.0092	-0.0008	-0.0007	0.0024	0.0027	-0.0002	0.012	0.0084	0.0146	0.0213	0.0953	0.4014
B	0.086	0.0816	0.0805	0.0861	0.0834	0.086	0.0846	0.091	0.0992	0.11	0.2647	0.5326		0.003	-0.0014	-0.0025	0.0031	0.0004	0.003	0.0016	0.008	0.0162	0.027	0.1817	0.4496
C	0.0822	0.0812	0.1131	0.2914	0.5018	0.4907	0.5021	0.4907	0.5184	0.5148	0.5116	0.5091		-0.0008	-0.0018	0.0301	0.2084	0.4188	0.4077	0.4191	0.4077	0.4354	0.4318	0.4286	0.4261
D	0.0828	0.081	0.0809	0.0835	0.0796	0.0833	0.0893	0.0957	0.1176	0.252	0.3842	0.5022		-0.0002	-0.002	-0.0021	0.0005	-0.0034	0.0003	0.0063	0.0127	0.0346	0.169	0.3012	0.4192
E	0.0832	0.0814	0.0825	0.0823	0.0827	0.0835	0.0841	0.087	0.0977	0.1172	0.2071	0.4822		0.0002	-0.0016	-0.0005	-0.0007	-0.0003	0.0005	0.0011	0.004	0.0147	0.0342	0.1241	0.3992
F	0.0818	0.0792	0.081	0.0816	0.0829	0.0814	0.0841	0.086	0.0948	0.1016	0.2805	0.5348		-0.0012	-0.0038	-0.002	-0.0014	-0.0001	-0.0016	0.0011	0.003	0.0118	0.0186	0.1975	0.4518
G	0.0766	0.0771	0.0774	0.0777	0.0787	0.0781	0.078	0.0771	0.0768	0.0784	0.0787	0.0768		-0.0064	-0.0059	-0.0056	-0.0053	-0.0043	-0.0049	-0.005	-0.0059	-0.0062	-0.0046	-0.0043	-0.0062
H	0.0776	0.0776	0.0769	0.0777	0.078	0.0836	0.0781	0.0767	0.0766	0.0777	0.0788	0.0774		-0.0054	-0.0054	-0.0061	-0.0053	-0.005	0.0006	-0.0049	-0.0063	-0.0064	-0.0053	-0.0042	-0.0056
End Time				2024-12-11 22:08:02
