# Supplementary material for: A universal surface functionalization technique to chemically enhance live microbial cells
Source: Mol Syst Biol. 2026 Mar 16;22(6):962–78. doi: 10.1038/s44320-026-00202-z (PMC13230988; doi:10.1038/s44320-026-00202-z)
Supplement: Supplementary file 7 — Source data Fig. 4 [file 44320_2026_202_MOESM7_ESM.zip › SD figure 4/4C/2024-12-11_MIC_full_plate1.xlsx]

## Sheet: Result sheet
Method name: GabrielV_Ecoli (Modified)
Application: SparkControl				V2.3
Device: Spark				Serial number: 1806011180
Firmware:				LUM:V5.2.3|ABS:V4.3.2|ABS_MEX:V5.0.7|MTP:V13.1.5|FLUOR:V5.1.3|FLUOR_FP:V5.0.2|FLUOR_BOTTOM:V5.0.2|FLUOR_MEM:V5.0.7|FLUOR_MEX:V5.0.7|STACKER:V1.0.3
Date:				2024-12-11
Time:				9:56 PM
System				DESKTOP-894FVBB
User				DESKTOP-894FVBB\Platereader
Plate				[GRE96ft] - Greiner 96 Flat Transparent Cat. No.: 655101/655161/655192
Lid lifter				Lid
Humidity Cassette				No humidity cassette
Smooth mode				Not selected
List of actions in this measurement script:
Plate
	Temperature
	Kinetic
		Absorbance				OD 600
		Shaking
Name				GRE96ft
Plate layout
Plate area				A1-H12
Start Time				2024-12-10 18:51:41
Temperature control				On
Target temperature				25	°C
Wait minimum				24.5	°C
Wait maximum				25.5	°C
Mode	Kinetic
Kinetic cycles				700
Interval time				00:05:00	hh:mm:ss
Mode	Absorbance
Name	OD 600
Measurement wavelength				600	nm
Number of flashes				10
Settle time				50	ms
Part of Plate				A1-H12
Shaking (Double Orbital) Duration				Continuous
Shaking (Double Orbital) Position				Incubation
Shaking (Double Orbital) Amplitude				1	mm
Shaking (Double Orbital) Frequency				270	rpm
Start Time				2024-12-10 18:51:41
OD 600
Cycle Nr.	Time [s]	Temp. [°C]	A1	A2	A3	A4	A5	A6	A7	A8	A9	A10	A11	A12	B1	B2	B3	B4	B5	B6	B7	B8	B9	B10	B11	B12	C1	C2	C3	C4	C5	C6	C7	C8	C9	C10	C11	C12	D1	D2	D3	D4	D5	D6	D7	D8	D9	D10	D11
1	0	25.5	0.0979	0.0969	0.0965	0.0984	0.0965	0.0964	0.0958	0.0961	0.0947	0.0948	0.0947	0.0958	0.0974	0.136	0.1204	0.1214	0.1029	0.0949	0.0967	0.095	0.0957	0.0952	0.1185	0.0952	0.0971	0.1247	0.1245	0.1459	0.1266	0.1305	0.1388	0.0959	0.0966	0.1022	0.12	0.0967	0.0987	0.1257	0.1257	0.1432	0.1326	0.1396	0.1408	0.1076	0.1109	0.1142	0.122
2	299.181	24.6	0.0981	0.0962	0.0954	0.0987	0.0974	0.0969	0.0964	0.0967	0.0951	0.095	0.1099	0.116	0.0979	0.0984	0.0979	0.098	0.0962	0.0956	0.0964	0.0952	0.0964	0.1127	0.1198	0.1212	0.0954	0.0945	0.0954	0.1013	0.096	0.1005	0.0967	0.096	0.1025	0.1129	0.1153	0.1146	0.0981	0.0971	0.0957	0.0976	0.0979	0.097	0.0959	0.0958	0.1041	0.1098	0.1109
3	599.191	25.2	0.0982	0.0958	0.096	0.0982	0.0975	0.0966	0.0962	0.0961	0.0948	0.0942	0.094	0.0987	0.0971	0.0979	0.0949	0.0973	0.0954	0.0954	0.0965	0.0949	0.0955	0.1069	0.127	0.1292	0.0946	0.0961	0.0967	0.1017	0.0956	0.1005	0.0969	0.0955	0.096	0.1108	0.1188	0.111	0.0977	0.0963	0.0961	0.0969	0.0986	0.0968	0.096	0.0954	0.0961	0.1056	0.1075
4	899.197	24.9	0.0978	0.0957	0.0961	0.0993	0.0979	0.0972	0.0969	0.0969	0.0951	0.0951	0.0948	0.0954	0.0973	0.0982	0.095	0.0975	0.0956	0.0962	0.0971	0.0955	0.096	0.0973	0.1013	0.0972	0.0965	0.0947	0.0971	0.1017	0.0961	0.1009	0.0965	0.0958	0.0962	0.0958	0.0942	0.0958	0.0979	0.0963	0.0958	0.0973	0.0983	0.0966	0.0961	0.0954	0.0964	0.0947	0.0942
5	1199.26	25	0.0978	0.0957	0.0962	0.0986	0.0979	0.0971	0.0967	0.0966	0.0954	0.0958	0.095	0.0951	0.0974	0.0979	0.0944	0.0971	0.0951	0.0961	0.0974	0.0954	0.0959	0.0976	0.0969	0.0959	0.095	0.0943	0.0946	0.101	0.0958	0.1006	0.0961	0.0954	0.0958	0.0957	0.0937	0.0954	0.0974	0.096	0.0953	0.0966	0.0975	0.0961	0.0958	0.0953	0.0962	0.0945	0.0943
6	1499.2	25	0.0979	0.0959	0.096	0.0988	0.0978	0.0972	0.0969	0.0968	0.0953	0.0964	0.0947	0.0978	0.0973	0.0982	0.0948	0.0971	0.0955	0.0966	0.0974	0.0957	0.0964	0.098	0.0981	0.0969	0.0947	0.0948	0.0953	0.1009	0.096	0.1005	0.0962	0.0956	0.0959	0.0957	0.094	0.0955	0.0976	0.0962	0.0959	0.0963	0.0978	0.0966	0.0962	0.0956	0.0966	0.0949	0.0942
7	1799.18	24.6	0.098	0.0961	0.0962	0.0991	0.0981	0.0974	0.0968	0.0968	0.0953	0.0969	0.0953	0.0958	0.0973	0.0981	0.0961	0.0973	0.0954	0.0965	0.0975	0.0956	0.0967	0.0975	0.0975	0.0975	0.0966	0.0952	0.0954	0.101	0.0965	0.101	0.0962	0.096	0.096	0.096	0.0938	0.0953	0.0974	0.0964	0.0957	0.0967	0.0976	0.0965	0.0963	0.0957	0.0968	0.0951	0.0948
8	2099.17	24.9	0.0978	0.0961	0.0967	0.0987	0.0984	0.0976	0.097	0.0969	0.0954	0.0965	0.0956	0.095	0.0976	0.0985	0.0955	0.0978	0.0957	0.0963	0.0974	0.096	0.0971	0.0975	0.0977	0.0979	0.0954	0.0949	0.0958	0.1012	0.0965	0.1008	0.0962	0.0958	0.0958	0.0954	0.0936	0.0951	0.0978	0.0961	0.0957	0.0967	0.0978	0.0966	0.0963	0.0957	0.0969	0.0951	0.0952
9	2399.15	25	0.0981	0.0964	0.0969	0.0989	0.0982	0.0978	0.0968	0.0972	0.0952	0.0967	0.096	0.0959	0.0976	0.0983	0.0957	0.0981	0.0966	0.0964	0.0975	0.096	0.0977	0.0981	0.0977	0.0978	0.0963	0.0948	0.0962	0.1013	0.0966	0.1007	0.0962	0.096	0.0958	0.0958	0.0935	0.096	0.0975	0.0961	0.0959	0.0966	0.0981	0.0965	0.0964	0.0957	0.0969	0.0953	0.0956
10	2699.15	25	0.0982	0.0963	0.0965	0.0984	0.0986	0.0978	0.0972	0.0972	0.0957	0.0972	0.0961	0.0956	0.0971	0.0985	0.0954	0.0976	0.096	0.0968	0.0976	0.0958	0.0974	0.0975	0.0978	0.0981	0.0964	0.0949	0.0953	0.1011	0.0963	0.101	0.0961	0.0957	0.0959	0.0958	0.0939	0.0954	0.097	0.0957	0.0956	0.0959	0.098	0.0961	0.0961	0.0956	0.0969	0.0951	0.095
11	2999.15	25	0.0981	0.0964	0.0968	0.0985	0.0986	0.098	0.0973	0.0972	0.0959	0.0974	0.0969	0.0963	0.0971	0.0986	0.0958	0.0982	0.0962	0.0968	0.0976	0.0962	0.0981	0.0983	0.0977	0.0991	0.0968	0.0957	0.0963	0.1014	0.0967	0.1012	0.0964	0.0961	0.0964	0.0958	0.094	0.0956	0.0978	0.0964	0.0957	0.0964	0.0974	0.0968	0.0965	0.0962	0.0972	0.0954	0.0954
12	3299.13	24.7	0.0985	0.0966	0.097	0.0988	0.0986	0.0979	0.0973	0.0975	0.0959	0.0978	0.0973	0.096	0.0975	0.0987	0.0959	0.0979	0.0961	0.0968	0.0977	0.0961	0.0981	0.0986	0.0976	0.0995	0.0969	0.0956	0.0959	0.1014	0.0968	0.1012	0.0964	0.0962	0.0964	0.0959	0.0943	0.0959	0.0974	0.0962	0.0958	0.0964	0.0973	0.0967	0.0966	0.0959	0.0971	0.0953	0.0956
13	3599.13	25	0.0986	0.0978	0.0975	0.0988	0.0986	0.0979	0.0976	0.0974	0.0966	0.0979	0.0975	0.0963	0.0979	0.099	0.0963	0.0985	0.0962	0.0967	0.0976	0.0964	0.0987	0.0982	0.098	0.0992	0.0968	0.0948	0.096	0.1007	0.0966	0.1003	0.0959	0.0956	0.0961	0.0957	0.094	0.0956	0.098	0.0966	0.0958	0.0965	0.0979	0.0968	0.0968	0.0961	0.0972	0.0958	0.0955
14	3899.13	25	0.099	0.0975	0.0975	0.0988	0.0988	0.0979	0.0977	0.0974	0.0966	0.0983	0.0973	0.0965	0.0983	0.0989	0.0964	0.0988	0.0974	0.0972	0.0981	0.0966	0.0987	0.099	0.0982	0.1002	0.0965	0.0952	0.0961	0.101	0.0969	0.1009	0.0963	0.0962	0.0963	0.0958	0.0942	0.0957	0.0978	0.097	0.0967	0.0979	0.0984	0.0974	0.0969	0.0963	0.0977	0.0961	0.0963
15	4199.12	25	0.0989	0.0968	0.097	0.0994	0.0989	0.0984	0.0978	0.0977	0.0968	0.0983	0.0972	0.0959	0.098	0.0991	0.0965	0.0985	0.0974	0.097	0.0978	0.0966	0.0989	0.0984	0.0985	0.0996	0.097	0.0951	0.0961	0.1011	0.097	0.1009	0.0964	0.096	0.0964	0.0959	0.094	0.0957	0.098	0.0962	0.0962	0.0969	0.0987	0.0971	0.0965	0.0961	0.0975	0.0956	0.0958
16	4499.12	25	0.0992	0.098	0.0977	0.099	0.099	0.0982	0.098	0.0976	0.0967	0.0982	0.0977	0.0972	0.0981	0.0991	0.0961	0.0986	0.0968	0.0968	0.0981	0.0968	0.0994	0.1006	0.0987	0.1004	0.0967	0.0954	0.0959	0.1015	0.0973	0.1016	0.0966	0.0963	0.0966	0.0961	0.0944	0.0959	0.0976	0.0964	0.0962	0.0966	0.0983	0.0971	0.0968	0.0963	0.0975	0.0958	0.0959
17	4799.11	24.8	0.099	0.0981	0.0979	0.0995	0.0991	0.0985	0.0982	0.098	0.0972	0.0986	0.0976	0.0969	0.0986	0.0993	0.0968	0.0985	0.0974	0.0973	0.098	0.0971	0.0992	0.0988	0.0991	0.0999	0.0968	0.0952	0.0969	0.1017	0.0971	0.1011	0.0968	0.0964	0.0966	0.0965	0.0945	0.0961	0.0982	0.0968	0.0963	0.0976	0.0996	0.0973	0.0969	0.0965	0.0978	0.096	0.096
18	5099.12	25	0.0995	0.0984	0.0978	0.0999	0.0994	0.0988	0.0983	0.0983	0.0974	0.0987	0.0982	0.0969	0.0991	0.0999	0.0968	0.0988	0.0973	0.0972	0.0983	0.0971	0.0991	0.0992	0.0992	0.1003	0.0969	0.0951	0.0962	0.1014	0.0972	0.101	0.0965	0.0963	0.0966	0.0963	0.094	0.0961	0.0983	0.0963	0.0961	0.0968	0.099	0.0973	0.0969	0.0965	0.0979	0.096	0.0959
19	5399.11	25	0.0992	0.0985	0.098	0.0997	0.0994	0.0988	0.0987	0.0984	0.0974	0.0989	0.0985	0.0971	0.0991	0.0994	0.0978	0.0993	0.0976	0.0974	0.0985	0.0973	0.0992	0.0994	0.0996	0.1006	0.0974	0.0956	0.0956	0.1017	0.0973	0.1011	0.0968	0.0965	0.0968	0.0967	0.0946	0.0966	0.0989	0.0968	0.0966	0.0972	0.0987	0.0973	0.0972	0.0967	0.0979	0.0962	0.0962
20	5699.1	25	0.0995	0.099	0.0979	0.1004	0.0995	0.099	0.099	0.0987	0.0973	0.0988	0.098	0.098	0.0993	0.0995	0.0974	0.0993	0.0979	0.0976	0.0981	0.0973	0.0991	0.0992	0.0992	0.1012	0.0971	0.0957	0.0967	0.1014	0.0971	0.101	0.0968	0.0964	0.0969	0.0968	0.0947	0.0961	0.0984	0.097	0.0963	0.0974	0.0979	0.0975	0.0973	0.0968	0.098	0.0963	0.0964
21	5999.11	25	0.0996	0.0987	0.0982	0.1002	0.0997	0.0991	0.0989	0.0985	0.0975	0.0992	0.0984	0.0981	0.0995	0.1001	0.0973	0.0995	0.098	0.098	0.0987	0.0976	0.0992	0.0995	0.0996	0.1011	0.0968	0.0958	0.0967	0.1014	0.0975	0.1015	0.097	0.0965	0.0971	0.0968	0.095	0.0965	0.0987	0.0974	0.0969	0.0974	0.0978	0.0979	0.0975	0.0969	0.0983	0.0966	0.0964
22	6299.08	24.8	0.1001	0.0989	0.0982	0.1005	0.0997	0.0991	0.0987	0.0988	0.0976	0.099	0.0992	0.0984	0.0998	0.1001	0.0973	0.0995	0.0976	0.098	0.0987	0.0977	0.0995	0.0995	0.0999	0.1013	0.0972	0.0962	0.0973	0.102	0.0977	0.1012	0.0971	0.0966	0.097	0.097	0.0951	0.0964	0.0985	0.0973	0.0965	0.0977	0.0985	0.0978	0.0974	0.0971	0.0982	0.0965	0.0966
23	6599.07	25.1	0.0999	0.0993	0.0984	0.1009	0.0998	0.0995	0.0991	0.0989	0.0982	0.0994	0.0987	0.0985	0.1003	0.1005	0.0977	0.0996	0.0978	0.0979	0.0991	0.0978	0.0997	0.1001	0.0996	0.1015	0.0977	0.0954	0.0976	0.1024	0.0982	0.1014	0.0972	0.0971	0.0974	0.0971	0.0959	0.0964	0.0984	0.0973	0.0973	0.0979	0.0991	0.098	0.0977	0.097	0.0983	0.0964	0.0969
24	6899.05	25	0.1004	0.0993	0.0986	0.1012	0.1	0.0998	0.0994	0.0992	0.0982	0.0994	0.0989	0.0989	0.1004	0.101	0.0976	0.1	0.0982	0.0986	0.0995	0.0983	0.0995	0.0995	0.0999	0.1016	0.098	0.0959	0.0963	0.1023	0.0978	0.1015	0.0974	0.0969	0.0975	0.0975	0.0953	0.097	0.0989	0.0971	0.0975	0.0979	0.0997	0.0983	0.0976	0.0973	0.0984	0.0967	0.0971
25	7199.06	25.1	0.1005	0.0994	0.0985	0.1013	0.1002	0.0997	0.0996	0.0995	0.0981	0.0994	0.099	0.0986	0.1007	0.1008	0.0974	0.1001	0.0984	0.0986	0.0995	0.0982	0.0996	0.0992	0.0999	0.1017	0.0977	0.0957	0.0965	0.1017	0.0981	0.1015	0.0972	0.0969	0.0975	0.0971	0.0955	0.0971	0.0991	0.0974	0.0969	0.0976	0.0991	0.0981	0.0976	0.0974	0.0987	0.0971	0.0972
26	7499.03	25	0.1011	0.1004	0.0985	0.1012	0.1003	0.0997	0.0991	0.0992	0.0982	0.1	0.0994	0.0992	0.1008	0.1009	0.0974	0.0998	0.0983	0.0984	0.0997	0.0983	0.1	0.0996	0.1006	0.1019	0.0974	0.0963	0.0973	0.1023	0.0986	0.1021	0.0977	0.0974	0.0977	0.0976	0.0957	0.0968	0.0985	0.0974	0.0967	0.0978	0.0997	0.0984	0.0977	0.0974	0.0987	0.0971	0.0972
27	7799.01	24.8	0.1022	0.0997	0.0991	0.1013	0.1002	0.0998	0.0996	0.0997	0.0984	0.1	0.0992	0.0987	0.1009	0.1011	0.098	0.0999	0.0984	0.0988	0.1001	0.0987	0.1	0.1001	0.101	0.1024	0.0976	0.0963	0.0977	0.1024	0.0982	0.102	0.0977	0.0973	0.0978	0.0977	0.0963	0.0975	0.0989	0.098	0.0973	0.0984	0.1	0.0983	0.098	0.0978	0.099	0.0973	0.0973
28	8099	25	0.1023	0.0994	0.0988	0.1016	0.1001	0.0997	0.0997	0.0993	0.0987	0.0999	0.0999	0.0984	0.1016	0.1013	0.0981	0.1007	0.099	0.0999	0.1013	0.099	0.1003	0.0996	0.1012	0.102	0.0974	0.0965	0.0971	0.1024	0.0982	0.102	0.0977	0.0971	0.0976	0.0975	0.0961	0.097	0.0992	0.0984	0.0979	0.0983	0.0997	0.0985	0.0981	0.098	0.0993	0.0978	0.0975
29	8399	25	0.1028	0.1002	0.0996	0.1017	0.1006	0.1001	0.0998	0.0996	0.0987	0.1002	0.0998	0.0983	0.1017	0.1019	0.0997	0.1003	0.0989	0.0997	0.1009	0.0992	0.1006	0.0997	0.1012	0.1026	0.098	0.0964	0.098	0.1023	0.0984	0.1023	0.098	0.0975	0.0979	0.098	0.0967	0.0976	0.0991	0.0982	0.098	0.0987	0.0996	0.099	0.0984	0.0982	0.0995	0.098	0.0979
30	8698.97	25	0.1045	0.0995	0.1006	0.1017	0.101	0.1007	0.1002	0.1	0.0985	0.1002	0.0999	0.0994	0.1012	0.1016	0.0984	0.1002	0.099	0.0991	0.1003	0.0988	0.1004	0.0997	0.1014	0.1024	0.0978	0.0964	0.0979	0.1028	0.0987	0.1026	0.0979	0.0975	0.0982	0.0981	0.0962	0.0973	0.0999	0.0979	0.0977	0.0984	0.0995	0.0988	0.0983	0.098	0.0991	0.0978	0.0975
31	8998.97	25.1	0.1048	0.1022	0.101	0.102	0.1006	0.1005	0.1002	0.1002	0.099	0.1003	0.1007	0.0995	0.1011	0.1022	0.0987	0.1012	0.0994	0.0996	0.1007	0.0994	0.1006	0.1	0.1016	0.1028	0.0981	0.0966	0.0974	0.1032	0.099	0.1026	0.0985	0.0979	0.0986	0.0983	0.0963	0.0979	0.0999	0.0984	0.0978	0.0986	0.0993	0.0988	0.0985	0.0983	0.0995	0.0979	0.0981
32	9299.34	24.8	0.1065	0.1027	0.1012	0.1018	0.1008	0.1007	0.1	0.1004	0.0993	0.1006	0.1007	0.0993	0.0999	0.1024	0.0989	0.1014	0.0994	0.0996	0.1011	0.0995	0.101	0.1005	0.1022	0.1028	0.0985	0.0975	0.0978	0.1031	0.099	0.1026	0.0984	0.098	0.0985	0.0984	0.0971	0.0983	0.0998	0.0986	0.0984	0.0986	0.0996	0.0988	0.0986	0.0987	0.0996	0.0981	0.0986
33	9599.36	25	0.1077	0.1035	0.1029	0.1023	0.1009	0.1012	0.1005	0.1009	0.0991	0.1004	0.1009	0.0999	0.1014	0.1027	0.099	0.1009	0.0987	0.0996	0.1009	0.0997	0.1014	0.1003	0.1018	0.1029	0.0976	0.0972	0.0978	0.1033	0.099	0.1023	0.0987	0.0983	0.0988	0.0986	0.0965	0.0981	0.0994	0.0988	0.0978	0.0989	0.0992	0.0989	0.0988	0.0988	0.0998	0.098	0.0984
34	9899.45	25	0.1082	0.1065	0.1032	0.1027	0.1002	0.1007	0.1004	0.1004	0.0997	0.1004	0.1007	0.0996	0.102	0.1027	0.1	0.1012	0.0993	0.1004	0.1019	0.1	0.1015	0.1008	0.1025	0.1029	0.0977	0.0979	0.0983	0.1035	0.099	0.1022	0.0987	0.0982	0.0986	0.0985	0.0971	0.0981	0.1004	0.099	0.0985	0.099	0.0992	0.0994	0.0991	0.0995	0.1003	0.0989	0.0989
35	10199.7	25	0.1056	0.1037	0.104	0.1021	0.1003	0.1006	0.0999	0.1002	0.0994	0.1004	0.101	0.1	0.1012	0.1024	0.0996	0.1015	0.1	0.1002	0.1022	0.1004	0.1015	0.1002	0.1027	0.1029	0.0979	0.0975	0.0984	0.1031	0.0986	0.1031	0.0985	0.0978	0.0984	0.0982	0.0967	0.0978	0.0997	0.0995	0.0991	0.0999	0.1002	0.0996	0.0992	0.099	0.1006	0.0991	0.0997
36	10499.6	25	0.1056	0.1033	0.1046	0.1026	0.1006	0.1007	0.1003	0.1004	0.0996	0.1005	0.1012	0.1005	0.1023	0.1031	0.0997	0.1014	0.1003	0.1013	0.1027	0.1005	0.1017	0.1008	0.1028	0.1037	0.0984	0.0976	0.0974	0.1033	0.0992	0.1035	0.0993	0.0982	0.0987	0.0987	0.0971	0.0981	0.0995	0.0995	0.0989	0.1	0.0998	0.1001	0.0993	0.0994	0.1007	0.0991	0.0995
37	10799.5	24.8	0.1055	0.1035	0.1036	0.1032	0.1006	0.1012	0.1008	0.1015	0.0998	0.1007	0.1013	0.0999	0.1041	0.1034	0.0996	0.1014	0.1001	0.1006	0.102	0.1005	0.1016	0.1009	0.1027	0.1033	0.0985	0.0975	0.098	0.1039	0.0996	0.1034	0.0993	0.0988	0.0992	0.0992	0.0979	0.0988	0.1008	0.0983	0.0989	0.0993	0.1003	0.0997	0.0994	0.0995	0.1006	0.0995	0.0991
38	11099.8	25.1	0.1054	0.1032	0.1059	0.1029	0.1008	0.1012	0.101	0.1009	0.0999	0.1012	0.1017	0.1005	0.1046	0.1038	0.0986	0.1017	0.0999	0.1008	0.1022	0.1002	0.1018	0.1008	0.1021	0.1033	0.0986	0.0973	0.0985	0.1036	0.0993	0.1036	0.0996	0.0987	0.099	0.0988	0.0974	0.0986	0.1007	0.0988	0.099	0.0998	0.1002	0.0998	0.0996	0.0998	0.1007	0.0994	0.0992
39	11399.4	25	0.1055	0.1053	0.106	0.1035	0.1024	0.1014	0.1007	0.101	0.1	0.1011	0.1019	0.1011	0.1047	0.1029	0.0997	0.1018	0.1	0.1015	0.1027	0.1007	0.1023	0.1012	0.1028	0.1037	0.0978	0.0983	0.0989	0.104	0.0996	0.1035	0.0995	0.0987	0.0992	0.0991	0.0976	0.0989	0.1012	0.0989	0.0988	0.1007	0.1001	0.0999	0.1	0.1001	0.1013	0.0998	0.0991
40	11699.4	25.1	0.1052	0.1033	0.1059	0.1049	0.1011	0.1014	0.1012	0.1016	0.1002	0.1009	0.1017	0.1009	0.1042	0.1036	0.1021	0.1029	0.1007	0.102	0.103	0.1008	0.1022	0.1015	0.1031	0.1039	0.0979	0.098	0.0994	0.1041	0.0997	0.1043	0.0999	0.0991	0.0996	0.0996	0.098	0.0992	0.1035	0.0991	0.0989	0.0999	0.101	0.1001	0.0999	0.1001	0.1013	0.0998	0.0997
41	11999.3	25	0.1052	0.1028	0.1055	0.1052	0.1016	0.1016	0.1013	0.1016	0.1005	0.1013	0.1023	0.1014	0.1043	0.1037	0.103	0.1035	0.1007	0.1028	0.1036	0.101	0.1026	0.1023	0.1034	0.1039	0.0982	0.0986	0.0989	0.1044	0.1002	0.1046	0.1	0.0991	0.0997	0.0999	0.0982	0.0992	0.1032	0.0994	0.0997	0.1004	0.1017	0.1005	0.1002	0.1003	0.1017	0.1002	0.0996
42	12299.3	24.7	0.1052	0.1028	0.1049	0.1052	0.1017	0.1018	0.1011	0.1017	0.1007	0.1012	0.1025	0.1015	0.104	0.1034	0.1017	0.1031	0.101	0.103	0.104	0.1017	0.103	0.1023	0.1041	0.1041	0.0983	0.0982	0.0982	0.1043	0.1002	0.1045	0.1005	0.0995	0.1002	0.1	0.0987	0.0999	0.1015	0.0998	0.101	0.1003	0.1017	0.1006	0.1004	0.1005	0.1024	0.1008	0.101
43	12599.3	25.1	0.1049	0.1025	0.1041	0.1072	0.1023	0.1019	0.1016	0.1019	0.1011	0.1016	0.1023	0.1019	0.1037	0.1032	0.1012	0.1032	0.1011	0.1031	0.104	0.1019	0.1032	0.1025	0.1038	0.1041	0.0988	0.0983	0.0987	0.1042	0.1006	0.1043	0.1007	0.0994	0.1	0.1001	0.0985	0.0994	0.1011	0.1008	0.0999	0.1006	0.1016	0.1008	0.1008	0.1006	0.1022	0.1007	0.1005
44	12899.4	25	0.1048	0.1027	0.1037	0.108	0.1025	0.1019	0.1017	0.1019	0.1013	0.1021	0.1024	0.1021	0.1035	0.103	0.1006	0.1036	0.1019	0.1033	0.1041	0.1021	0.1032	0.1027	0.1041	0.1049	0.1	0.0987	0.1002	0.1048	0.1007	0.1049	0.1009	0.0995	0.1004	0.0998	0.0983	0.0996	0.1016	0.1009	0.1015	0.1009	0.1017	0.1013	0.1013	0.1012	0.1029	0.1012	0.1006
45	13199.3	25.1	0.1047	0.1022	0.1035	0.1083	0.1026	0.1024	0.1018	0.1023	0.1016	0.102	0.1022	0.1021	0.1032	0.1028	0.1007	0.1032	0.1023	0.1033	0.1039	0.1012	0.1036	0.1029	0.1038	0.1045	0.1013	0.0991	0.0991	0.1051	0.1001	0.1048	0.1006	0.0995	0.1	0.1	0.099	0.1	0.1018	0.1008	0.1021	0.1014	0.1012	0.1008	0.1008	0.1011	0.1026	0.1009	0.1007
46	13499.4	25	0.1044	0.1026	0.1034	0.1084	0.1034	0.1024	0.102	0.1024	0.1019	0.1026	0.1025	0.1023	0.1031	0.103	0.1007	0.1034	0.1028	0.1036	0.1048	0.1025	0.1039	0.1032	0.1044	0.1047	0.0986	0.0994	0.1009	0.1055	0.1013	0.1058	0.1013	0.1001	0.1009	0.1006	0.0992	0.1003	0.1022	0.1007	0.1022	0.1014	0.102	0.1021	0.1015	0.1014	0.1034	0.1017	0.1014
47	13799.4	24.7	0.104	0.102	0.1033	0.1079	0.1025	0.1023	0.102	0.1023	0.1019	0.1022	0.1028	0.1024	0.1027	0.1027	0.1004	0.1044	0.1026	0.1036	0.1046	0.1022	0.1038	0.1064	0.1044	0.1052	0.0987	0.0992	0.0997	0.1053	0.101	0.1055	0.1013	0.0999	0.1007	0.1006	0.0988	0.1001	0.1022	0.1001	0.1015	0.1017	0.1017	0.1015	0.1015	0.1016	0.103	0.1016	0.101
48	14099.4	25.1	0.1045	0.1033	0.1031	0.1079	0.1031	0.1027	0.1023	0.1025	0.1021	0.1027	0.1028	0.1023	0.1026	0.1025	0.1001	0.1037	0.1033	0.104	0.1051	0.1031	0.1042	0.1033	0.1044	0.105	0.0981	0.0999	0.1004	0.1056	0.1014	0.1058	0.1015	0.1	0.101	0.1008	0.0992	0.101	0.102	0.0999	0.1019	0.103	0.1017	0.1018	0.1018	0.1019	0.1039	0.1021	0.1017
49	14399.4	25	0.1044	0.1018	0.1031	0.1079	0.1038	0.1031	0.1024	0.1028	0.1024	0.1031	0.1028	0.1027	0.1026	0.1027	0.0998	0.1037	0.1037	0.1036	0.1049	0.1025	0.1044	0.1041	0.1046	0.1045	0.0988	0.1001	0.1009	0.1056	0.1012	0.1058	0.1019	0.1002	0.1011	0.1012	0.0998	0.1005	0.1019	0.1	0.1012	0.1031	0.1021	0.1019	0.1019	0.102	0.1039	0.1026	0.1021
50	14699.4	25.1	0.1041	0.104	0.1025	0.1074	0.1038	0.1033	0.1023	0.1031	0.1028	0.1031	0.1027	0.1026	0.1023	0.1024	0.0999	0.1039	0.1031	0.104	0.1057	0.1035	0.1042	0.1036	0.1047	0.1047	0.0994	0.0995	0.1006	0.1056	0.1008	0.106	0.1015	0.1002	0.1012	0.1007	0.0997	0.1008	0.1018	0.0998	0.1009	0.103	0.1021	0.1024	0.1023	0.1022	0.1042	0.1028	0.1023
51	14999.4	25	0.104	0.1014	0.1028	0.1073	0.1041	0.1039	0.1025	0.1031	0.1028	0.1032	0.1032	0.1034	0.1022	0.1024	0.1	0.1038	0.1027	0.1044	0.1062	0.1047	0.1048	0.1043	0.1051	0.1058	0.1	0.0999	0.1	0.106	0.101	0.1062	0.1019	0.1006	0.1014	0.1019	0.0997	0.1012	0.1019	0.0998	0.1004	0.1036	0.1032	0.103	0.1024	0.1031	0.1048	0.1029	0.103
52	15299.4	24.7	0.1038	0.101	0.1016	0.1075	0.1043	0.1036	0.1029	0.1033	0.1032	0.1034	0.1031	0.1034	0.102	0.1024	0.0997	0.1038	0.1031	0.1047	0.1057	0.1031	0.105	0.1043	0.1054	0.1058	0.0999	0.1004	0.1006	0.1062	0.1016	0.1063	0.1022	0.1008	0.1014	0.1019	0.1001	0.1011	0.1017	0.0993	0.1003	0.1044	0.103	0.1024	0.1023	0.1027	0.1046	0.1025	0.1025
53	15599.4	25	0.1036	0.1008	0.102	0.107	0.1053	0.1041	0.1027	0.1033	0.1032	0.1036	0.1035	0.1035	0.1018	0.1021	0.1001	0.1036	0.1045	0.1053	0.1064	0.104	0.1052	0.1082	0.1053	0.1058	0.1001	0.1001	0.1011	0.1066	0.1017	0.1064	0.1023	0.1007	0.1019	0.1019	0.1004	0.1022	0.1014	0.0995	0.1002	0.104	0.1044	0.1029	0.1025	0.103	0.1052	0.1034	0.1028
54	15899.3	25	0.1035	0.1008	0.1016	0.1068	0.1061	0.1042	0.103	0.1038	0.1036	0.103	0.1033	0.1039	0.1017	0.1021	0.0992	0.1035	0.1035	0.1055	0.107	0.1045	0.1056	0.1052	0.1053	0.1065	0.1001	0.1006	0.1013	0.1062	0.1018	0.1072	0.1028	0.1012	0.1021	0.102	0.1006	0.1017	0.1014	0.0994	0.1002	0.1028	0.1048	0.1037	0.103	0.1037	0.106	0.1039	0.1039
55	16199.4	25.1	0.1032	0.1006	0.1013	0.1065	0.1062	0.1047	0.103	0.1034	0.1043	0.1027	0.1033	0.1039	0.1014	0.1016	0.0992	0.1032	0.1032	0.1058	0.1065	0.1049	0.1056	0.1081	0.1055	0.1059	0.1003	0.1006	0.1017	0.1066	0.1014	0.1075	0.1027	0.1009	0.1022	0.1027	0.1003	0.1026	0.1014	0.0992	0.1009	0.1026	0.104	0.1041	0.1033	0.1045	0.1063	0.1045	0.1042
56	16499.4	25.1	0.103	0.1003	0.101	0.1064	0.1065	0.1055	0.1034	0.1041	0.1042	0.1025	0.1035	0.1044	0.1014	0.1016	0.0992	0.1034	0.1029	0.1059	0.107	0.1053	0.106	0.1052	0.1055	0.1059	0.0999	0.1009	0.1017	0.1067	0.1021	0.1076	0.1029	0.1015	0.1025	0.1029	0.1011	0.1016	0.1014	0.0992	0.1	0.1027	0.1048	0.1042	0.1033	0.1043	0.1063	0.1043	0.1039
57	16799.3	24.7	0.103	0.1002	0.1009	0.1063	0.1065	0.1057	0.1037	0.1041	0.1048	0.1026	0.1036	0.1045	0.1012	0.1015	0.099	0.1032	0.1031	0.1051	0.1073	0.1058	0.1066	0.1059	0.106	0.1059	0.0998	0.1012	0.1016	0.1071	0.102	0.108	0.1033	0.1018	0.1029	0.1033	0.1011	0.1033	0.1013	0.099	0.1	0.1028	0.1048	0.1053	0.1038	0.1047	0.1072	0.1047	0.1044
58	17099.3	25.1	0.1027	0.1	0.1008	0.1062	0.1061	0.1054	0.1041	0.1045	0.1047	0.1025	0.1038	0.1046	0.1009	0.1013	0.0991	0.1031	0.1031	0.1053	0.1077	0.1056	0.1065	0.1062	0.1058	0.1069	0.1	0.1014	0.1027	0.1073	0.1026	0.1082	0.1034	0.1018	0.1026	0.103	0.1011	0.1024	0.101	0.0992	0.1001	0.1021	0.1044	0.1053	0.1043	0.1051	0.1074	0.1048	0.1045
59	17399.3	25.1	0.1029	0.1	0.1006	0.1062	0.1062	0.1056	0.1044	0.1048	0.1056	0.1028	0.1042	0.105	0.1008	0.1013	0.0992	0.1029	0.1035	0.1055	0.1078	0.1058	0.1069	0.1064	0.1063	0.1063	0.0994	0.1012	0.1015	0.1074	0.1026	0.1084	0.1036	0.1022	0.1032	0.1035	0.1018	0.1036	0.1012	0.0991	0.1001	0.1026	0.1045	0.106	0.1042	0.1055	0.1072	0.1049	0.1048
60	17699.3	25.1	0.1027	0.0997	0.1004	0.1056	0.106	0.106	0.1043	0.1046	0.1057	0.1029	0.1042	0.1051	0.1007	0.101	0.0991	0.1029	0.1038	0.106	0.108	0.106	0.1072	0.1064	0.1064	0.1069	0.0992	0.102	0.1024	0.1074	0.1025	0.1087	0.1041	0.1021	0.103	0.1034	0.1018	0.1029	0.1009	0.0986	0.1	0.1022	0.1046	0.1065	0.1045	0.1062	0.1079	0.1053	0.1047
61	17999.3	25.1	0.1026	0.0995	0.1002	0.1057	0.1061	0.1073	0.1047	0.1051	0.1059	0.1031	0.1044	0.1052	0.1008	0.1011	0.0989	0.1028	0.1041	0.1065	0.1083	0.1067	0.1073	0.1071	0.1065	0.1068	0.0991	0.1021	0.1018	0.1081	0.1026	0.1087	0.1041	0.1026	0.1036	0.1039	0.1021	0.1034	0.1008	0.0984	0.0995	0.1022	0.1056	0.1072	0.1051	0.1066	0.108	0.1055	0.1046
62	18299.2	24.7	0.1023	0.0995	0.1	0.1049	0.1059	0.1076	0.1053	0.105	0.1063	0.1032	0.1048	0.1055	0.1007	0.101	0.0991	0.1028	0.1041	0.1066	0.1082	0.1068	0.1075	0.1069	0.107	0.1073	0.0991	0.1021	0.1029	0.1081	0.1027	0.1087	0.1044	0.1026	0.1036	0.1038	0.1017	0.1044	0.1006	0.0987	0.0998	0.1021	0.106	0.1076	0.1055	0.1067	0.1081	0.1062	0.1053
63	18599.3	25.1	0.1023	0.0993	0.0999	0.1049	0.1059	0.1071	0.1059	0.1055	0.1064	0.1037	0.105	0.1061	0.1005	0.1008	0.0988	0.1026	0.1041	0.1068	0.1089	0.1067	0.1078	0.1071	0.1067	0.1075	0.0993	0.1022	0.1028	0.1087	0.1034	0.109	0.1044	0.103	0.104	0.1034	0.1022	0.1034	0.1005	0.0985	0.0993	0.1021	0.1054	0.1078	0.1058	0.1066	0.1088	0.106	0.1055
64	18899.2	25	0.1019	0.0991	0.0998	0.1045	0.1061	0.1072	0.1055	0.1059	0.1071	0.1038	0.1053	0.1061	0.1004	0.1008	0.0989	0.1026	0.104	0.1063	0.1092	0.1076	0.1078	0.1071	0.107	0.1082	0.0994	0.103	0.1034	0.1086	0.1036	0.1097	0.1048	0.1029	0.1042	0.1043	0.1022	0.105	0.1005	0.0986	0.0993	0.102	0.1061	0.1083	0.1071	0.1075	0.1092	0.1069	0.1058
65	19199.2	25.1	0.1022	0.0991	0.0996	0.1045	0.1057	0.1079	0.107	0.1066	0.1072	0.1048	0.1052	0.1065	0.1002	0.1005	0.0986	0.1022	0.104	0.106	0.1095	0.1074	0.1077	0.1078	0.1071	0.1078	0.0992	0.1021	0.1034	0.1089	0.1035	0.1097	0.1056	0.1029	0.1046	0.1041	0.1035	0.1035	0.1005	0.0981	0.0989	0.1016	0.1045	0.108	0.1072	0.1085	0.1093	0.1069	0.1065
66	19499.3	25.1	0.102	0.0989	0.0994	0.1042	0.1057	0.1086	0.107	0.1069	0.1073	0.1047	0.1054	0.1066	0.1	0.1004	0.0987	0.1022	0.1042	0.1066	0.1097	0.1076	0.1081	0.1086	0.1066	0.1085	0.099	0.1038	0.1041	0.1092	0.1036	0.1096	0.1055	0.1036	0.1044	0.1049	0.1028	0.1048	0.1004	0.098	0.0985	0.1015	0.1043	0.109	0.1069	0.1079	0.1092	0.1071	0.1061
67	19799.2	24.6	0.1019	0.0988	0.0993	0.1039	0.1057	0.1083	0.1077	0.1069	0.1082	0.105	0.1057	0.1067	0.1	0.1003	0.0986	0.1018	0.1041	0.1075	0.1099	0.1073	0.1079	0.1078	0.1069	0.1088	0.0994	0.104	0.1037	0.1096	0.1043	0.1107	0.1059	0.1038	0.105	0.1053	0.1031	0.1044	0.1003	0.0979	0.0983	0.1014	0.1032	0.1085	0.1078	0.1091	0.1102	0.108	0.1063
68	20099.2	25.1	0.1018	0.0986	0.0992	0.1037	0.1059	0.1085	0.1082	0.1072	0.1081	0.1056	0.1062	0.107	0.0999	0.1002	0.0986	0.1019	0.1041	0.1079	0.111	0.1081	0.1083	0.1085	0.1077	0.109	0.0995	0.1036	0.1042	0.1097	0.1044	0.111	0.1062	0.1042	0.1054	0.1057	0.1039	0.1059	0.1002	0.098	0.0982	0.1019	0.1034	0.109	0.1077	0.1085	0.1104	0.1079	0.1067
69	20399.2	25.1	0.1017	0.0991	0.0992	0.1039	0.106	0.1086	0.1081	0.1076	0.1081	0.1059	0.1065	0.1071	0.0997	0.1004	0.0987	0.1018	0.1038	0.1089	0.1108	0.1084	0.1088	0.1096	0.1086	0.1094	0.0993	0.1042	0.1047	0.1099	0.1046	0.1111	0.1065	0.1042	0.1056	0.1056	0.1047	0.1057	0.1004	0.098	0.0984	0.1017	0.1032	0.1095	0.1085	0.1094	0.1105	0.1091	0.1069
70	20699.3	25.1	0.1017	0.0984	0.0989	0.1034	0.1057	0.1092	0.1092	0.1077	0.1085	0.1058	0.1062	0.1075	0.0995	0.1	0.0984	0.1014	0.1035	0.1086	0.1111	0.1089	0.1088	0.1086	0.1078	0.1092	0.099	0.1041	0.105	0.11	0.105	0.1111	0.1069	0.1043	0.1058	0.1061	0.1039	0.1051	0.1001	0.0978	0.0976	0.1015	0.1036	0.1096	0.1093	0.109	0.1107	0.109	0.1071
71	20999.2	25.1	0.1015	0.0985	0.0989	0.1034	0.1057	0.1095	0.1102	0.1075	0.108	0.1063	0.1069	0.111	0.0995	0.0999	0.0985	0.1015	0.104	0.1092	0.1104	0.1089	0.1092	0.1115	0.1082	0.1092	0.1002	0.1036	0.1042	0.1109	0.1049	0.1111	0.1069	0.1044	0.106	0.1061	0.1051	0.1065	0.1002	0.098	0.0977	0.1014	0.1032	0.1091	0.11	0.1104	0.1116	0.109	0.108
72	21299.3	24.6	0.1016	0.0984	0.0987	0.1032	0.1053	0.1094	0.1105	0.1079	0.1084	0.106	0.1068	0.1099	0.0995	0.1	0.0983	0.1015	0.1038	0.1087	0.111	0.1092	0.1101	0.1094	0.1084	0.1096	0.0995	0.1041	0.1054	0.111	0.105	0.1116	0.1074	0.105	0.1067	0.1066	0.1055	0.1063	0.1001	0.0978	0.0975	0.1011	0.1031	0.1103	0.1107	0.1104	0.1121	0.1095	0.1082
73	21599.2	25.1	0.1015	0.0983	0.0987	0.1031	0.1051	0.1095	0.1116	0.1081	0.1094	0.1054	0.106	0.1089	0.0994	0.0998	0.0982	0.1013	0.1034	0.1089	0.1113	0.1093	0.1099	0.1089	0.1082	0.1104	0.0995	0.1053	0.1055	0.1108	0.1055	0.1121	0.1072	0.1052	0.1067	0.1062	0.1053	0.1051	0.0998	0.0978	0.0974	0.1006	0.1028	0.1098	0.1135	0.1108	0.1118	0.1099	0.1086
74	21899.2	25	0.1014	0.0983	0.0986	0.1028	0.105	0.1095	0.1115	0.1089	0.1096	0.1071	0.108	0.1092	0.0993	0.0998	0.0982	0.1013	0.1032	0.1088	0.1121	0.1097	0.1102	0.1107	0.1094	0.1101	0.1001	0.1042	0.1053	0.1111	0.1058	0.1122	0.1079	0.1052	0.1071	0.1069	0.106	0.1073	0.1	0.0981	0.0978	0.1007	0.1027	0.11	0.1113	0.1111	0.1125	0.1106	0.1086
75	22199.2	25.1	0.1012	0.0981	0.0984	0.1026	0.1044	0.1096	0.1124	0.1089	0.1095	0.1061	0.1072	0.1096	0.0991	0.0996	0.0979	0.1012	0.1032	0.1082	0.1118	0.1097	0.1105	0.109	0.1086	0.1104	0.0995	0.1051	0.1059	0.1119	0.1061	0.1127	0.108	0.1056	0.1069	0.107	0.1048	0.1068	0.0997	0.0979	0.0977	0.1001	0.1021	0.1102	0.1117	0.1114	0.1127	0.1107	0.1094
76	22499.1	25.1	0.1013	0.0981	0.0984	0.1026	0.1041	0.1095	0.1122	0.1094	0.1097	0.1063	0.1075	0.1098	0.0991	0.0996	0.0978	0.1013	0.1031	0.1082	0.1129	0.1106	0.1108	0.1145	0.1089	0.1106	0.0994	0.1051	0.1061	0.1119	0.1061	0.1127	0.1081	0.1059	0.1074	0.1073	0.1059	0.1076	0.0998	0.098	0.0978	0.1003	0.1024	0.1098	0.1121	0.1118	0.1135	0.1113	0.1096
77	22799.2	24.6	0.1013	0.098	0.0983	0.1026	0.1041	0.1095	0.1124	0.1096	0.1096	0.107	0.1081	0.1099	0.0992	0.0995	0.0979	0.1014	0.1031	0.108	0.1123	0.1107	0.1111	0.1107	0.1094	0.1108	0.0994	0.1055	0.1063	0.1124	0.1069	0.1134	0.1083	0.1062	0.1076	0.1077	0.1065	0.1074	0.0997	0.0981	0.0979	0.1003	0.1026	0.1101	0.1126	0.1124	0.1135	0.1115	0.1099
78	23099.1	25.1	0.1011	0.0979	0.0982	0.1023	0.1038	0.1094	0.112	0.1098	0.1106	0.1065	0.1079	0.1105	0.0992	0.0994	0.0978	0.1012	0.1029	0.1084	0.1137	0.111	0.1112	0.1138	0.1095	0.1117	0.0991	0.1059	0.107	0.1125	0.107	0.1133	0.1085	0.1066	0.1083	0.1076	0.1064	0.1079	0.0996	0.0979	0.0978	0.1001	0.1025	0.11	0.1126	0.1134	0.1138	0.1121	0.1101
79	23399.1	25	0.1011	0.0979	0.0981	0.1022	0.1035	0.11	0.1123	0.1103	0.1093	0.1068	0.1087	0.1105	0.0991	0.0994	0.0977	0.101	0.1025	0.108	0.1136	0.1113	0.1117	0.1109	0.1102	0.1121	0.0994	0.1067	0.1076	0.1128	0.107	0.1139	0.1095	0.1068	0.1085	0.108	0.1069	0.1081	0.0997	0.098	0.098	0.1002	0.1027	0.1119	0.1131	0.1136	0.1136	0.1123	0.1106
80	23699.2	25.1	0.1009	0.0977	0.0981	0.1021	0.1034	0.1095	0.1127	0.111	0.1116	0.1068	0.1077	0.1113	0.0989	0.0994	0.0974	0.1009	0.1024	0.108	0.1136	0.1113	0.1118	0.1157	0.1102	0.1121	0.0992	0.1068	0.107	0.1126	0.1075	0.114	0.109	0.107	0.1089	0.108	0.1069	0.1089	0.0994	0.098	0.0978	0.1	0.1026	0.1106	0.115	0.1142	0.1136	0.1124	0.1107
81	23999.1	25.1	0.1008	0.0978	0.0982	0.1023	0.1036	0.1097	0.1133	0.1115	0.1112	0.1078	0.1093	0.1115	0.0991	0.0996	0.0978	0.101	0.1025	0.1083	0.1144	0.1127	0.1122	0.1116	0.1105	0.1123	0.0994	0.106	0.1079	0.1133	0.1079	0.1147	0.1097	0.1072	0.1092	0.1093	0.1071	0.1083	0.0995	0.098	0.0978	0.1001	0.1027	0.1106	0.114	0.1145	0.1135	0.1135	0.1114
82	24299.1	24.6	0.1008	0.0976	0.0978	0.1019	0.1031	0.109	0.1126	0.1117	0.1108	0.1075	0.1089	0.1117	0.0989	0.0994	0.0976	0.1009	0.1024	0.108	0.1151	0.1126	0.113	0.1118	0.111	0.1127	0.0991	0.1074	0.1092	0.1141	0.1087	0.1152	0.1101	0.1077	0.1099	0.1093	0.1082	0.1096	0.0994	0.098	0.099	0.1	0.1032	0.1107	0.1145	0.1148	0.1142	0.1132	0.1116
83	24599.1	25.1	0.1008	0.0977	0.0978	0.1019	0.1026	0.1091	0.1146	0.1123	0.1117	0.1077	0.1095	0.1117	0.0989	0.0992	0.0976	0.1008	0.1025	0.108	0.1152	0.1131	0.1133	0.1159	0.111	0.1132	0.0993	0.1065	0.108	0.1141	0.1087	0.1154	0.1102	0.1082	0.11	0.1091	0.1075	0.109	0.0993	0.098	0.0977	0.1001	0.1032	0.1114	0.1151	0.1152	0.1142	0.1142	0.112
84	24899.1	25.1	0.1007	0.0977	0.098	0.102	0.1026	0.1092	0.1123	0.1138	0.1118	0.1082	0.1086	0.1125	0.0989	0.0992	0.0975	0.1008	0.1024	0.1078	0.1153	0.1139	0.1139	0.1118	0.1112	0.1136	0.0991	0.1076	0.1093	0.1147	0.1092	0.1159	0.1108	0.1083	0.11	0.11	0.1085	0.11	0.0993	0.0979	0.0977	0.1001	0.103	0.1118	0.1158	0.1157	0.1145	0.1143	0.1123
85	25199	25	0.1003	0.0975	0.0977	0.1017	0.1024	0.1092	0.1117	0.1144	0.1118	0.1085	0.1099	0.1128	0.0987	0.0989	0.0972	0.1005	0.1021	0.108	0.1151	0.1137	0.1139	0.1118	0.1117	0.1137	0.0992	0.1079	0.1096	0.1147	0.109	0.1163	0.1105	0.1085	0.1106	0.1097	0.1088	0.1097	0.0991	0.0977	0.0979	0.1	0.1027	0.1107	0.1158	0.1163	0.1149	0.115	0.1128
86	25499.1	25	0.1006	0.0975	0.0977	0.1017	0.1023	0.109	0.112	0.1151	0.1119	0.109	0.1098	0.1139	0.0988	0.0991	0.0975	0.1006	0.1021	0.1082	0.1146	0.1145	0.1148	0.1125	0.1119	0.1136	0.0998	0.1078	0.1098	0.1153	0.11	0.1168	0.1113	0.1087	0.1114	0.1104	0.108	0.1098	0.0991	0.0976	0.0974	0.1	0.1027	0.1105	0.1164	0.116	0.1144	0.1152	0.1134
87	25799	25	0.1004	0.0975	0.0978	0.1017	0.1025	0.1093	0.1141	0.115	0.1126	0.1108	0.1107	0.1138	0.0988	0.0989	0.0971	0.1003	0.1022	0.1086	0.1153	0.1147	0.1147	0.1134	0.1121	0.1145	0.1008	0.1073	0.1092	0.1151	0.1102	0.1167	0.1118	0.109	0.1116	0.1111	0.1092	0.111	0.0992	0.0978	0.0976	0.1002	0.1025	0.111	0.1165	0.1173	0.1144	0.1153	0.1134
88	26099.1	25	0.1006	0.0974	0.0977	0.1016	0.1025	0.109	0.1135	0.1163	0.1118	0.1104	0.1101	0.1146	0.0986	0.0989	0.097	0.1005	0.1025	0.1088	0.115	0.1142	0.1149	0.1129	0.1126	0.1146	0.1007	0.1086	0.1107	0.1157	0.1106	0.1174	0.112	0.1098	0.1122	0.1109	0.1098	0.111	0.0991	0.0976	0.0975	0.0998	0.1025	0.1109	0.1176	0.1169	0.115	0.1161	0.114
89	26399	24.9	0.1002	0.0974	0.0976	0.1015	0.1023	0.1092	0.1141	0.1162	0.1124	0.1106	0.1112	0.1148	0.0988	0.0988	0.0972	0.1004	0.1025	0.1083	0.1156	0.1147	0.1155	0.1132	0.1134	0.1152	0.1006	0.1092	0.1104	0.1163	0.111	0.1177	0.1123	0.1102	0.1119	0.1115	0.11	0.1118	0.0991	0.0978	0.098	0.1002	0.103	0.1117	0.1176	0.1168	0.1151	0.1169	0.1146
90	26699.1	25	0.1004	0.0973	0.0976	0.1014	0.1024	0.1089	0.1155	0.1174	0.1129	0.1114	0.111	0.1155	0.0986	0.0989	0.097	0.1002	0.1025	0.1084	0.1159	0.1155	0.1159	0.1138	0.1135	0.1158	0.1007	0.1082	0.111	0.1167	0.1112	0.118	0.1128	0.1104	0.1128	0.1119	0.11	0.1115	0.0988	0.0975	0.0977	0.1001	0.1025	0.1114	0.1163	0.116	0.1148	0.117	0.1153
91	26999	25.1	0.1004	0.0974	0.0976	0.1015	0.1021	0.1085	0.1155	0.1187	0.1134	0.1118	0.1113	0.1158	0.0987	0.099	0.0971	0.1002	0.1025	0.1089	0.1153	0.1154	0.1169	0.1154	0.1135	0.1158	0.1007	0.1098	0.1115	0.1169	0.1118	0.1192	0.1132	0.1111	0.1133	0.1121	0.111	0.1125	0.0989	0.0977	0.0974	0.1002	0.1032	0.1119	0.1186	0.1164	0.1151	0.1179	0.1154
92	27299	25	0.1003	0.0972	0.0974	0.1013	0.1021	0.1088	0.1153	0.1171	0.1139	0.1125	0.1125	0.1155	0.0986	0.0988	0.0969	0.1001	0.1024	0.1094	0.1175	0.1161	0.1168	0.1155	0.1143	0.116	0.1006	0.1098	0.1114	0.1171	0.1121	0.1194	0.114	0.111	0.1135	0.1123	0.112	0.1121	0.0989	0.0976	0.0975	0.1002	0.1032	0.1116	0.1176	0.1177	0.1164	0.1163	0.1148
93	27599	25.1	0.1003	0.0973	0.0975	0.1014	0.1021	0.1085	0.1168	0.1194	0.1143	0.1126	0.112	0.1168	0.0987	0.0987	0.0968	0.1	0.1022	0.1097	0.1161	0.117	0.1181	0.1138	0.1146	0.1168	0.1014	0.1099	0.112	0.1179	0.1124	0.1197	0.114	0.1116	0.114	0.1134	0.1114	0.1124	0.0989	0.0974	0.0974	0.1001	0.1033	0.1108	0.1174	0.1166	0.1168	0.1181	0.116
94	27899	24.9	0.1003	0.0972	0.0974	0.1013	0.102	0.1084	0.1157	0.1193	0.115	0.1132	0.1122	0.1168	0.0986	0.0986	0.0967	0.0998	0.1021	0.1095	0.1157	0.1175	0.1182	0.1136	0.1152	0.1171	0.101	0.1111	0.1129	0.1181	0.1131	0.1202	0.1146	0.1121	0.1138	0.1134	0.1121	0.1134	0.0987	0.0974	0.0973	0.1	0.1033	0.1111	0.1176	0.1177	0.1176	0.1176	0.116
95	28199	25	0.1003	0.0971	0.0974	0.1012	0.1017	0.1081	0.1174	0.1209	0.1155	0.1146	0.1131	0.117	0.0985	0.0985	0.0967	0.0998	0.102	0.1093	0.1159	0.1182	0.1189	0.1148	0.1154	0.1174	0.1011	0.1128	0.113	0.1186	0.1133	0.1203	0.115	0.1124	0.1144	0.1131	0.1118	0.1131	0.0986	0.0973	0.0973	0.0998	0.1036	0.1107	0.1184	0.1169	0.1173	0.1185	0.1166
96	28499	25	0.1003	0.0971	0.0972	0.1011	0.1016	0.1083	0.1185	0.1193	0.1157	0.1147	0.1137	0.1166	0.0985	0.0987	0.0966	0.0997	0.1019	0.1094	0.1166	0.1189	0.119	0.1145	0.1159	0.1173	0.1011	0.1109	0.1134	0.1191	0.1139	0.1207	0.1156	0.113	0.1151	0.1143	0.1124	0.1143	0.0988	0.0975	0.0976	0.0998	0.1039	0.1114	0.119	0.1171	0.1178	0.1185	0.1171
97	28799	25.1	0.1003	0.097	0.0972	0.1011	0.1017	0.1082	0.1192	0.1199	0.1163	0.1142	0.1134	0.1178	0.0984	0.0986	0.0966	0.0995	0.1018	0.1096	0.1168	0.1192	0.1195	0.115	0.1165	0.1184	0.1014	0.1132	0.1139	0.1193	0.1145	0.1215	0.116	0.113	0.1151	0.1144	0.1129	0.1143	0.0986	0.0972	0.0972	0.0997	0.1037	0.1108	0.1194	0.1172	0.1176	0.1187	0.1173
98	29099	25	0.1	0.0971	0.0971	0.1009	0.1016	0.1087	0.1187	0.1215	0.1164	0.1123	0.1143	0.1182	0.0984	0.0987	0.0965	0.0995	0.102	0.1096	0.1165	0.1193	0.1195	0.1165	0.1169	0.1186	0.1012	0.1129	0.1137	0.1201	0.1144	0.1222	0.1167	0.1136	0.1162	0.1149	0.1134	0.1148	0.0986	0.0975	0.0972	0.0995	0.1036	0.1108	0.1205	0.117	0.1183	0.1197	0.1181
99	29399	24.9	0.1001	0.0971	0.0972	0.1011	0.1016	0.1087	0.1192	0.1212	0.1172	0.114	0.1146	0.1187	0.0984	0.0986	0.0965	0.0995	0.1019	0.1098	0.1172	0.1207	0.1204	0.117	0.1174	0.1194	0.1012	0.1135	0.114	0.1201	0.1153	0.1223	0.1172	0.1139	0.1159	0.1157	0.1139	0.1148	0.0987	0.0973	0.0972	0.0995	0.1035	0.1118	0.1203	0.1187	0.1189	0.1204	0.1186
100	29698.9	25	0.0998	0.0968	0.0971	0.1008	0.1014	0.1086	0.1191	0.1214	0.1179	0.1143	0.115	0.1194	0.0983	0.0984	0.0962	0.0993	0.1017	0.1097	0.117	0.121	0.1217	0.1166	0.1176	0.1199	0.1012	0.1119	0.1145	0.1204	0.1156	0.1227	0.1175	0.1144	0.1166	0.1159	0.1141	0.1152	0.0985	0.0972	0.0971	0.0992	0.1036	0.1117	0.1206	0.1186	0.1194	0.1217	0.1193
101	29999	25	0.1001	0.097	0.0972	0.101	0.1014	0.1086	0.118	0.1212	0.1188	0.1158	0.1156	0.1198	0.0984	0.0986	0.0963	0.0994	0.1018	0.1099	0.119	0.1219	0.1225	0.1174	0.1181	0.1199	0.1019	0.1155	0.1151	0.1215	0.1162	0.1235	0.1182	0.1151	0.117	0.1167	0.1149	0.1158	0.0987	0.097	0.0973	0.0992	0.1041	0.1117	0.1212	0.12	0.12	0.121	0.1194
102	30298.9	25	0.0998	0.1016	0.0971	0.1007	0.1012	0.1088	0.1201	0.1212	0.1185	0.1139	0.1162	0.1206	0.0983	0.0985	0.0964	0.0993	0.1018	0.1098	0.1182	0.1222	0.1217	0.1179	0.1187	0.1204	0.1016	0.1159	0.1153	0.1216	0.1166	0.1239	0.1185	0.1152	0.1171	0.1166	0.1163	0.1168	0.0986	0.0973	0.0971	0.0993	0.104	0.1116	0.1211	0.121	0.1205	0.1217	0.12
103	30598.9	25.1	0.0999	0.0968	0.0971	0.1008	0.1013	0.1089	0.121	0.1223	0.12	0.1175	0.1166	0.1206	0.0981	0.0985	0.0963	0.0993	0.1018	0.1101	0.1203	0.123	0.1232	0.1202	0.1192	0.1209	0.1017	0.1155	0.1163	0.1221	0.1171	0.1244	0.1192	0.1161	0.1179	0.1177	0.1155	0.1167	0.0986	0.097	0.0971	0.0991	0.1044	0.1124	0.1225	0.122	0.1209	0.1226	0.1207
104	30898.9	24.9	0.0999	0.097	0.0971	0.1008	0.1027	0.1088	0.1211	0.1217	0.1201	0.1184	0.1168	0.122	0.0983	0.0986	0.0964	0.0994	0.1019	0.1107	0.1207	0.1243	0.1237	0.1228	0.1196	0.1217	0.1023	0.1142	0.1173	0.1228	0.1177	0.1249	0.1198	0.1165	0.1189	0.1181	0.1157	0.1167	0.0986	0.0969	0.0972	0.099	0.1047	0.1128	0.1223	0.1208	0.1225	0.1233	0.1216
105	31198.9	25	0.0998	0.0968	0.097	0.1007	0.1012	0.1089	0.1216	0.1218	0.1202	0.1174	0.1173	0.122	0.0981	0.0983	0.0962	0.0992	0.1016	0.1106	0.1199	0.1245	0.1234	0.1193	0.1195	0.1219	0.1021	0.1136	0.116	0.1229	0.1177	0.1254	0.12	0.1166	0.119	0.1187	0.1165	0.1187	0.0985	0.0968	0.0971	0.0988	0.1047	0.1137	0.1228	0.1204	0.1225	0.124	0.1217
106	31498.9	25.1	0.0996	0.0967	0.0968	0.1006	0.1009	0.1089	0.1233	0.1225	0.1215	0.1171	0.1179	0.1223	0.098	0.0983	0.0962	0.0992	0.1016	0.1108	0.1204	0.1248	0.124	0.1203	0.1209	0.1222	0.1023	0.1153	0.1175	0.1234	0.1183	0.126	0.1207	0.1173	0.1199	0.119	0.1171	0.1183	0.0986	0.0971	0.0972	0.099	0.105	0.1123	0.1237	0.1204	0.1239	0.1243	0.1221
107	31798.9	25.1	0.0996	0.0968	0.097	0.1007	0.101	0.109	0.1228	0.1236	0.1212	0.1189	0.1189	0.1231	0.0981	0.0983	0.0961	0.0992	0.1015	0.111	0.1196	0.1256	0.1252	0.1202	0.1209	0.1229	0.1021	0.1169	0.1179	0.1239	0.119	0.1265	0.1207	0.118	0.1205	0.1194	0.1174	0.1181	0.0986	0.0971	0.0971	0.0988	0.1047	0.1131	0.1241	0.1208	0.1235	0.1241	0.1225
108	32098.9	25.1	0.0997	0.0966	0.0968	0.1007	0.1009	0.109	0.1221	0.1237	0.1199	0.119	0.1186	0.1237	0.0981	0.0984	0.0959	0.0992	0.1012	0.1115	0.1197	0.1266	0.1263	0.1221	0.1211	0.1235	0.1026	0.1189	0.1193	0.1245	0.1196	0.1273	0.1216	0.1185	0.1208	0.1205	0.1185	0.1198	0.0983	0.0965	0.0971	0.0988	0.1049	0.1138	0.1233	0.1218	0.1241	0.1258	0.1241
109	32398.9	24.9	0.0998	0.0972	0.0969	0.1007	0.1009	0.1094	0.1225	0.1252	0.121	0.1207	0.1191	0.1242	0.0983	0.0984	0.096	0.0991	0.1013	0.1119	0.1198	0.1268	0.1264	0.1212	0.122	0.124	0.1027	0.1165	0.1185	0.1251	0.1204	0.1277	0.1221	0.1191	0.1212	0.1206	0.1183	0.1194	0.0985	0.0965	0.097	0.0987	0.1048	0.1138	0.1243	0.1227	0.1239	0.1255	0.1238
110	32698.9	25	0.0998	0.0966	0.0968	0.1005	0.1008	0.1098	0.1224	0.1248	0.1199	0.1219	0.1197	0.1248	0.0981	0.0983	0.0959	0.0989	0.1011	0.1119	0.1215	0.128	0.1266	0.1221	0.1223	0.1247	0.1024	0.1168	0.1199	0.1257	0.1207	0.1284	0.1229	0.1195	0.1216	0.1213	0.1196	0.1203	0.0983	0.0964	0.0969	0.0984	0.1046	0.114	0.1242	0.1231	0.1246	0.127	0.1252
111	32998.9	25	0.0999	0.0969	0.097	0.1008	0.1009	0.1097	0.1234	0.1255	0.1203	0.1217	0.122	0.1254	0.0982	0.0984	0.0961	0.0991	0.1009	0.1121	0.1199	0.1283	0.1276	0.1225	0.1224	0.1247	0.1029	0.1174	0.1212	0.1267	0.1217	0.1287	0.1234	0.1205	0.1221	0.1206	0.1194	0.1206	0.0985	0.0965	0.0969	0.0985	0.105	0.1138	0.1258	0.1245	0.1269	0.126	0.1243
112	33298.9	25.1	0.0996	0.0967	0.0967	0.1005	0.1007	0.1097	0.1233	0.1261	0.121	0.1222	0.1212	0.1258	0.0979	0.0983	0.0958	0.0989	0.1009	0.1124	0.1205	0.1289	0.1287	0.1257	0.1232	0.1252	0.1025	0.1176	0.1208	0.127	0.1215	0.1293	0.1239	0.1206	0.123	0.1226	0.1208	0.121	0.0984	0.0965	0.0967	0.0983	0.1048	0.1141	0.1262	0.1247	0.1262	0.1279	0.1256
113	33598.9	25.1	0.0995	0.0968	0.0969	0.1006	0.1008	0.1106	0.1258	0.1275	0.123	0.1209	0.1225	0.1259	0.0982	0.0983	0.096	0.099	0.1008	0.1127	0.1239	0.1305	0.1295	0.1253	0.124	0.126	0.1032	0.1187	0.1213	0.1271	0.1223	0.1295	0.1244	0.1209	0.124	0.1229	0.1215	0.1218	0.0984	0.0965	0.0969	0.0983	0.1049	0.1144	0.1264	0.125	0.1274	0.1284	0.1253
114	33898.9	24.9	0.0997	0.0967	0.0967	0.1006	0.1008	0.1109	0.1246	0.125	0.1227	0.123	0.1226	0.1265	0.0981	0.0984	0.096	0.099	0.1008	0.1129	0.1238	0.1319	0.131	0.1298	0.1249	0.1268	0.1032	0.1194	0.1219	0.128	0.1235	0.1302	0.1253	0.1217	0.1241	0.1235	0.1209	0.1215	0.0985	0.0965	0.097	0.0983	0.1052	0.1143	0.1256	0.1261	0.1285	0.129	0.1273
115	34198.9	25.1	0.0995	0.0967	0.0968	0.1005	0.1007	0.112	0.1279	0.1271	0.124	0.1205	0.1234	0.1274	0.0979	0.098	0.0958	0.0987	0.1006	0.1134	0.1252	0.1315	0.1309	0.128	0.1254	0.1274	0.1031	0.1188	0.1219	0.1286	0.1237	0.1303	0.1255	0.1224	0.1245	0.1241	0.1227	0.123	0.0983	0.0963	0.0967	0.0981	0.105	0.1151	0.1257	0.1259	0.1288	0.1295	0.1276
116	34499	25.1	0.0997	0.0967	0.0969	0.1006	0.1007	0.1108	0.1247	0.1252	0.1231	0.1218	0.1245	0.1276	0.0981	0.0983	0.0957	0.0989	0.1005	0.1132	0.123	0.132	0.1324	0.1281	0.1258	0.1279	0.1036	0.1199	0.123	0.1293	0.1241	0.131	0.1263	0.1232	0.1259	0.1248	0.1233	0.1233	0.0984	0.0963	0.0968	0.0982	0.1051	0.1144	0.1264	0.1278	0.1291	0.1306	0.1276
117	34799	25	0.0994	0.0965	0.0966	0.1003	0.105	0.111	0.1276	0.1276	0.1243	0.1221	0.1245	0.1284	0.0981	0.0983	0.0957	0.0988	0.1005	0.1135	0.1252	0.1338	0.133	0.1289	0.1263	0.1289	0.1033	0.1208	0.1234	0.1296	0.1251	0.1319	0.1269	0.1238	0.1262	0.1251	0.1244	0.1241	0.0984	0.0964	0.0969	0.098	0.1049	0.1146	0.1266	0.1286	0.1304	0.131	0.129
118	35099	25.1	0.0996	0.0965	0.0968	0.1004	0.1006	0.1112	0.1263	0.1257	0.1237	0.1241	0.1251	0.1289	0.098	0.0981	0.0957	0.0987	0.1003	0.1134	0.1245	0.134	0.1349	0.1327	0.1271	0.1288	0.1039	0.1203	0.1237	0.1305	0.1253	0.1327	0.1275	0.1245	0.1273	0.1258	0.1248	0.1246	0.0984	0.0962	0.0969	0.0981	0.105	0.1143	0.1278	0.1295	0.1313	0.1321	0.129
119	35398.9	24.9	0.0996	0.0966	0.0968	0.1004	0.1003	0.1115	0.1252	0.1258	0.1241	0.1228	0.1263	0.1296	0.0981	0.0981	0.0956	0.0987	0.1005	0.1135	0.1241	0.1343	0.1357	0.1315	0.1276	0.1294	0.1041	0.1211	0.1256	0.1314	0.1262	0.1334	0.1277	0.1252	0.1273	0.1263	0.1239	0.1241	0.0984	0.0963	0.0969	0.0981	0.1047	0.1149	0.1279	0.13	0.1326	0.1332	0.1304
120	35698.9	25	0.0994	0.0967	0.0966	0.1002	0.1002	0.1114	0.1244	0.1273	0.1253	0.1226	0.1268	0.1301	0.098	0.0981	0.0955	0.0987	0.1002	0.1139	0.1242	0.1347	0.1355	0.1333	0.1279	0.1298	0.1044	0.1213	0.1261	0.1319	0.1266	0.1341	0.1287	0.1257	0.1282	0.1269	0.1263	0.1258	0.0982	0.0962	0.0967	0.0978	0.1048	0.1144	0.1278	0.1305	0.1328	0.1338	0.1309
121	35999	25.1	0.0995	0.0966	0.0967	0.1004	0.1002	0.1113	0.1296	0.1289	0.1272	0.1247	0.1277	0.1309	0.0979	0.0983	0.0956	0.0987	0.1002	0.1137	0.1274	0.1355	0.1355	0.1289	0.1292	0.1312	0.1042	0.1222	0.1252	0.1321	0.1273	0.1349	0.1297	0.1263	0.1291	0.1279	0.127	0.1268	0.0984	0.0964	0.0969	0.098	0.1049	0.1157	0.128	0.1316	0.1332	0.1339	0.1315
122	36299	25.1	0.0994	0.0964	0.0966	0.1002	0.1	0.1113	0.1288	0.1294	0.1286	0.1243	0.1278	0.1313	0.0979	0.0982	0.0955	0.0986	0.1	0.1137	0.1262	0.1362	0.1388	0.131	0.1298	0.1318	0.1043	0.1225	0.1267	0.133	0.1274	0.1352	0.1303	0.1271	0.1298	0.1284	0.1261	0.1266	0.0983	0.0961	0.0967	0.0978	0.1052	0.1163	0.1282	0.1314	0.1341	0.1355	0.133
123	36599	25.1	0.0994	0.0964	0.0967	0.1003	0.1	0.1116	0.129	0.1309	0.1297	0.1255	0.1285	0.1321	0.0979	0.0982	0.0964	0.0987	0.1001	0.1141	0.1271	0.1368	0.1385	0.1356	0.1301	0.1322	0.1044	0.1227	0.1272	0.1333	0.1286	0.1354	0.1307	0.1278	0.1299	0.1293	0.1269	0.1283	0.0984	0.0962	0.0967	0.0978	0.1054	0.1171	0.1285	0.1338	0.1363	0.1354	0.133
124	36899	24.9	0.0994	0.0965	0.0966	0.1003	0.0998	0.1115	0.1303	0.1343	0.1317	0.1282	0.1292	0.1327	0.0979	0.0981	0.0956	0.0986	0.1001	0.1137	0.1273	0.1389	0.1412	0.1332	0.1321	0.1334	0.1047	0.1238	0.1275	0.1341	0.129	0.1367	0.1317	0.1285	0.1314	0.1298	0.1294	0.1286	0.0984	0.0963	0.0967	0.0979	0.1057	0.117	0.129	0.1335	0.1359	0.1365	0.1335
125	37199	25	0.0993	0.0963	0.0966	0.1003	0.0998	0.1113	0.1312	0.1331	0.1325	0.1272	0.1301	0.1333	0.0978	0.098	0.0954	0.0985	0.0999	0.114	0.1282	0.1394	0.1414	0.1342	0.1323	0.1342	0.1051	0.1241	0.1287	0.1352	0.1299	0.137	0.1321	0.1293	0.1316	0.13	0.1292	0.1282	0.0982	0.096	0.0966	0.0976	0.1055	0.1173	0.1291	0.1351	0.1367	0.1385	0.135
126	37499	25	0.0996	0.0965	0.0967	0.1003	0.0999	0.1122	0.1284	0.1332	0.1313	0.1265	0.1313	0.1335	0.0979	0.098	0.0955	0.0985	0.0996	0.1136	0.1264	0.142	0.1433	0.1378	0.1329	0.1345	0.1051	0.1255	0.1295	0.1363	0.1309	0.1382	0.1327	0.13	0.1321	0.1312	0.1282	0.1302	0.0984	0.0961	0.0968	0.0978	0.1059	0.1168	0.1311	0.1362	0.1379	0.1391	0.1367
127	37798.9	25.1	0.0995	0.0963	0.0965	0.1001	0.0996	0.1119	0.1293	0.1346	0.1323	0.1257	0.1318	0.1341	0.098	0.0982	0.0955	0.0984	0.0996	0.1137	0.1273	0.1426	0.1453	0.1389	0.1329	0.135	0.105	0.1262	0.13	0.1373	0.1318	0.1388	0.1337	0.1306	0.1328	0.1319	0.1307	0.1305	0.0982	0.096	0.0967	0.0977	0.106	0.1164	0.1313	0.1363	0.1382	0.1402	0.1373
128	38099	25.1	0.0993	0.1007	0.0966	0.1003	0.0997	0.1119	0.1313	0.1359	0.1358	0.1289	0.1327	0.1386	0.0979	0.0981	0.0961	0.0984	0.0996	0.1139	0.1276	0.1415	0.1435	0.1394	0.1335	0.1357	0.1056	0.1254	0.1304	0.1381	0.1323	0.14	0.1346	0.1317	0.1345	0.1326	0.1317	0.1313	0.0982	0.096	0.0965	0.0976	0.1062	0.1168	0.1391	0.1381	0.1389	0.141	0.1379
129	38398.9	24.9	0.0991	0.0964	0.0965	0.1001	0.0995	0.1116	0.1338	0.1325	0.1349	0.1308	0.133	0.1364	0.0979	0.0982	0.0956	0.0984	0.0995	0.1143	0.1298	0.1437	0.1475	0.1379	0.1352	0.1372	0.1059	0.1263	0.1316	0.138	0.1328	0.1405	0.1355	0.1322	0.1349	0.1337	0.1327	0.1322	0.0982	0.0959	0.0965	0.0974	0.1063	0.1196	0.1321	0.1401	0.1413	0.1406	0.1378
130	38698.9	25	0.0992	0.0962	0.0964	0.1001	0.0995	0.112	0.132	0.1386	0.1373	0.1301	0.1347	0.1368	0.0978	0.098	0.097	0.0983	0.0993	0.1138	0.1272	0.144	0.1447	0.1408	0.1359	0.1371	0.1062	0.1272	0.1314	0.1389	0.1334	0.1411	0.136	0.1333	0.1355	0.134	0.1321	0.1326	0.0981	0.0957	0.0964	0.0973	0.1061	0.1185	0.1344	0.1394	0.1414	0.1429	0.1387
131	38998.9	25	0.0993	0.0964	0.0965	0.1001	0.0993	0.112	0.1327	0.1342	0.1407	0.1313	0.135	0.1372	0.0979	0.0982	0.0956	0.0984	0.0993	0.1142	0.1268	0.1449	0.1482	0.1422	0.1359	0.1374	0.1061	0.1279	0.1323	0.1402	0.1348	0.1424	0.1374	0.1343	0.1371	0.1353	0.1336	0.1335	0.0984	0.0961	0.0967	0.0975	0.1068	0.1206	0.1356	0.141	0.1424	0.1437	0.1402
132	39298.9	25.1	0.099	0.0962	0.0964	0.1	0.0991	0.1118	0.1329	0.1336	0.1331	0.135	0.136	0.1381	0.0978	0.098	0.0953	0.0981	0.099	0.1146	0.1301	0.1478	0.1491	0.14	0.1372	0.1387	0.1062	0.1283	0.1326	0.14	0.1355	0.1427	0.1377	0.1343	0.137	0.1357	0.1342	0.1344	0.0982	0.0959	0.0963	0.0974	0.1066	0.1207	0.1349	0.14	0.1436	0.1445	0.1403
133	39598.9	25.1	0.0991	0.0997	0.0965	0.1	0.0993	0.1121	0.1323	0.1363	0.1373	0.1387	0.1372	0.1394	0.0978	0.0981	0.0972	0.0982	0.0988	0.1146	0.1298	0.1495	0.1509	0.1418	0.1384	0.1398	0.1071	0.1288	0.133	0.1409	0.1361	0.1436	0.1388	0.1358	0.1384	0.1368	0.1344	0.1346	0.0984	0.096	0.0965	0.0974	0.1067	0.1208	0.1352	0.1402	0.1439	0.1463	0.1416
134	39898.9	24.9	0.0992	0.0964	0.0964	0.1	0.0992	0.1123	0.1327	0.1382	0.1436	0.135	0.1382	0.14	0.098	0.0982	0.0954	0.0982	0.0988	0.1141	0.1297	0.152	0.1512	0.1444	0.1394	0.1409	0.1073	0.1288	0.1343	0.1418	0.1373	0.1443	0.1394	0.1369	0.139	0.1379	0.1354	0.1362	0.0983	0.0961	0.0966	0.0974	0.1068	0.1236	0.1377	0.1426	0.145	0.1472	0.1429
135	40198.9	25.1	0.0992	0.1002	0.0964	0.0999	0.0991	0.1122	0.1332	0.1417	0.1419	0.1355	0.1383	0.1399	0.0978	0.0979	0.0953	0.0981	0.0987	0.1142	0.1298	0.1531	0.1534	0.1468	0.1403	0.1417	0.1073	0.1298	0.1341	0.1424	0.138	0.1451	0.1403	0.1376	0.1399	0.1383	0.1369	0.1367	0.0983	0.0961	0.0966	0.0974	0.1071	0.1245	0.1353	0.1417	0.1463	0.1481	0.1442
136	40498.9	25	0.0993	0.0964	0.0965	0.1001	0.099	0.1121	0.133	0.1409	0.1445	0.1373	0.1394	0.1409	0.098	0.0981	0.0954	0.0982	0.0987	0.1142	0.1311	0.1534	0.1538	0.1485	0.1406	0.1418	0.1075	0.1304	0.1353	0.1436	0.1393	0.146	0.1413	0.1383	0.1408	0.1391	0.1377	0.1375	0.0983	0.0961	0.0966	0.0974	0.1071	0.1238	0.1352	0.1426	0.1476	0.1466	0.1441
137	40798.9	25.1	0.0991	0.0962	0.0963	0.0998	0.0989	0.1122	0.1317	0.1389	0.1463	0.1377	0.1405	0.1416	0.0978	0.098	0.0953	0.0981	0.0985	0.1144	0.1314	0.1553	0.1549	0.1456	0.1411	0.1432	0.1079	0.1311	0.1367	0.144	0.14	0.1471	0.1421	0.1387	0.1412	0.14	0.1375	0.1384	0.0981	0.0958	0.0963	0.0972	0.1066	0.125	0.1382	0.1429	0.1475	0.1497	0.1463
138	41098.8	25.1	0.0992	0.0962	0.0963	0.0999	0.0989	0.1118	0.1347	0.1379	0.1351	0.1435	0.1416	0.1428	0.0978	0.0981	0.0954	0.0981	0.0987	0.1152	0.1355	0.1464	0.1583	0.1443	0.1425	0.1437	0.1081	0.131	0.1363	0.1453	0.1404	0.1481	0.1434	0.14	0.1425	0.1408	0.1394	0.1392	0.0982	0.0959	0.0965	0.0974	0.107	0.1252	0.1366	0.1427	0.147	0.1515	0.1471
139	41398.8	24.9	0.0992	0.0964	0.0965	0.1	0.099	0.1124	0.137	0.1405	0.1435	0.1413	0.1436	0.1437	0.0978	0.0981	0.0953	0.0981	0.0985	0.1145	0.1344	0.1554	0.1567	0.1473	0.1435	0.1455	0.1088	0.133	0.1364	0.1459	0.1419	0.1486	0.1437	0.1412	0.1432	0.1414	0.1407	0.1406	0.0982	0.096	0.0964	0.0976	0.107	0.1249	0.1393	0.1457	0.1511	0.152	0.148
140	41698.8	25.1	0.0991	0.0962	0.0964	0.0998	0.0988	0.1123	0.1365	0.1433	0.1481	0.1406	0.1438	0.1448	0.0977	0.098	0.0953	0.0981	0.0984	0.1146	0.1331	0.1543	0.1572	0.1461	0.1446	0.1462	0.1091	0.1334	0.1387	0.1466	0.1428	0.1499	0.1452	0.142	0.1444	0.1427	0.1409	0.1414	0.098	0.0958	0.0964	0.0974	0.107	0.1266	0.1372	0.1461	0.151	0.1532	0.148
141	41998.8	25	0.0992	0.0962	0.0964	0.0999	0.0989	0.1122	0.1376	0.1456	0.1477	0.1427	0.1449	0.1451	0.0979	0.0982	0.0954	0.0981	0.0986	0.1148	0.1338	0.1554	0.1613	0.1438	0.1452	0.1473	0.1087	0.1346	0.1393	0.1475	0.1435	0.1509	0.1463	0.1434	0.1453	0.1439	0.1416	0.1416	0.0981	0.0958	0.0963	0.0976	0.107	0.1262	0.1373	0.1455	0.1521	0.1542	0.1501
142	42298.8	25.1	0.099	0.0961	0.0962	0.0997	0.0987	0.112	0.1397	0.1435	0.1454	0.1484	0.1463	0.1467	0.0978	0.0981	0.0982	0.098	0.0982	0.1155	0.1352	0.1476	0.1615	0.1499	0.1463	0.1477	0.1095	0.1364	0.1405	0.1485	0.1447	0.1516	0.1471	0.144	0.146	0.1445	0.1431	0.1431	0.0981	0.0959	0.0964	0.0974	0.1072	0.1285	0.1398	0.1441	0.1514	0.155	0.1504
143	42598.8	25	0.099	0.0962	0.0964	0.0999	0.0987	0.1124	0.1383	0.1535	0.1513	0.1506	0.1474	0.1466	0.0977	0.098	0.0952	0.098	0.0982	0.1149	0.1362	0.1545	0.1623	0.1525	0.1479	0.1483	0.1092	0.1367	0.1412	0.1494	0.1457	0.1529	0.1481	0.145	0.1472	0.1456	0.1443	0.1439	0.0982	0.096	0.0964	0.0975	0.1074	0.1277	0.14	0.1464	0.1524	0.1554	0.1512
144	42898.8	24.9	0.0991	0.0962	0.0964	0.0999	0.0987	0.1125	0.1395	0.1489	0.1526	0.1522	0.1483	0.1479	0.0978	0.0981	0.0954	0.0982	0.0983	0.1151	0.1364	0.1542	0.1681	0.1535	0.1488	0.1504	0.1096	0.1371	0.1423	0.1506	0.1467	0.1543	0.1495	0.146	0.1482	0.1466	0.1454	0.145	0.0983	0.0959	0.0965	0.0971	0.1074	0.1275	0.1392	0.1453	0.1544	0.1578	0.1519
145	43198.8	25.1	0.099	0.0961	0.0963	0.0998	0.0985	0.1119	0.1388	0.1489	0.1513	0.1536	0.1495	0.1491	0.0977	0.0979	0.0952	0.0979	0.098	0.1158	0.1384	0.1481	0.1615	0.1612	0.1493	0.1503	0.1101	0.1387	0.1422	0.1513	0.1467	0.1542	0.1499	0.1462	0.149	0.147	0.1462	0.1454	0.0982	0.0959	0.0963	0.0969	0.1074	0.1317	0.1396	0.1474	0.156	0.1586	0.1545
146	43498.8	25	0.0991	0.0963	0.0965	0.0999	0.0986	0.1124	0.14	0.1486	0.1513	0.1563	0.1511	0.1495	0.0977	0.098	0.0962	0.098	0.0981	0.1158	0.1398	0.1527	0.16	0.1617	0.1517	0.1516	0.1106	0.1397	0.1433	0.152	0.1488	0.1556	0.1513	0.1481	0.1502	0.1488	0.1469	0.1462	0.0982	0.096	0.0965	0.0971	0.1075	0.1323	0.1386	0.1497	0.1554	0.1608	0.157
147	43798.8	25.1	0.0992	0.0962	0.0965	0.0999	0.0985	0.1126	0.142	0.1508	0.158	0.1564	0.1521	0.1501	0.0978	0.098	0.0953	0.0979	0.0979	0.1151	0.1388	0.1562	0.1698	0.1617	0.1513	0.1527	0.1105	0.1419	0.1445	0.1532	0.1498	0.1567	0.1517	0.1494	0.1515	0.1496	0.1481	0.1472	0.098	0.0958	0.0963	0.0969	0.1074	0.1314	0.1401	0.1506	0.158	0.161	0.1573
148	44098.8	25.1	0.0989	0.0966	0.0964	0.0999	0.0984	0.1125	0.1412	0.1508	0.1603	0.1571	0.1525	0.1513	0.0979	0.0981	0.0953	0.098	0.0979	0.1157	0.1394	0.1574	0.1695	0.1628	0.1527	0.1534	0.111	0.1415	0.1451	0.1546	0.1509	0.1576	0.1532	0.1505	0.1526	0.1507	0.1497	0.1492	0.0981	0.096	0.0965	0.0971	0.1074	0.1345	0.1414	0.1533	0.1595	0.1615	0.1559
149	44398.8	24.9	0.0991	0.0963	0.0965	0.1001	0.0984	0.1122	0.1436	0.1528	0.1568	0.158	0.1538	0.1523	0.098	0.0982	0.0953	0.0982	0.098	0.1159	0.1421	0.1574	0.1692	0.1604	0.1545	0.1555	0.1115	0.1426	0.1471	0.1556	0.1521	0.1593	0.1547	0.1514	0.1537	0.1519	0.1507	0.1501	0.0982	0.096	0.0964	0.097	0.1078	0.1344	0.1418	0.1525	0.1594	0.1648	0.1589
150	44698.7	25.1	0.0991	0.0962	0.0964	0.0999	0.0984	0.1125	0.1445	0.1509	0.1599	0.1602	0.1554	0.1536	0.0979	0.0981	0.0954	0.098	0.0978	0.1157	0.142	0.1585	0.1684	0.162	0.1556	0.1564	0.1111	0.145	0.1483	0.1566	0.1526	0.1609	0.1559	0.1528	0.1548	0.1529	0.1514	0.1505	0.098	0.0958	0.0963	0.0969	0.1078	0.1332	0.1443	0.1531	0.1596	0.1659	0.1604
151	44998.7	25	0.0992	0.0964	0.0965	0.1	0.0985	0.1123	0.1428	0.1564	0.1564	0.1625	0.1572	0.1547	0.0979	0.0981	0.0954	0.0979	0.0978	0.1162	0.1448	0.1574	0.1614	0.1644	0.157	0.1577	0.1113	0.1469	0.1489	0.1573	0.1537	0.1612	0.157	0.153	0.1556	0.1536	0.1523	0.1514	0.0981	0.096	0.0965	0.0971	0.108	0.136	0.1447	0.1525	0.1589	0.1673	0.1628
152	45298.8	25	0.0991	0.0962	0.0963	0.0998	0.0983	0.1124	0.1447	0.1546	0.1638	0.1632	0.1583	0.1554	0.0977	0.098	0.0953	0.0979	0.0976	0.1162	0.1451	0.1572	0.1692	0.1636	0.1577	0.1582	0.1113	0.1462	0.1498	0.1582	0.1547	0.1623	0.1579	0.1548	0.1569	0.1547	0.1536	0.1528	0.0978	0.0958	0.0964	0.0969	0.1079	0.1358	0.145	0.1575	0.1614	0.1662	0.1606
153	45598.8	25	0.0991	0.0962	0.0963	0.0999	0.0983	0.1119	0.1466	0.1608	0.1539	0.1632	0.16	0.1568	0.0979	0.0981	0.0954	0.098	0.0976	0.1163	0.1465	0.1613	0.1651	0.1674	0.159	0.1603	0.1127	0.1491	0.1506	0.1595	0.1561	0.164	0.1596	0.1565	0.1588	0.157	0.1547	0.1536	0.0979	0.096	0.0964	0.0969	0.1078	0.1356	0.1479	0.1525	0.1614	0.1694	0.1656
154	45898.7	24.9	0.099	0.0962	0.0965	0.0999	0.0984	0.1127	0.1513	0.1612	0.1611	0.1652	0.1617	0.1585	0.098	0.0982	0.0954	0.0979	0.0975	0.1158	0.1484	0.1588	0.1718	0.1635	0.1607	0.1609	0.1122	0.1485	0.1523	0.1602	0.1576	0.1651	0.1607	0.1577	0.1608	0.1596	0.1557	0.1546	0.0979	0.0961	0.0965	0.097	0.108	0.1364	0.1491	0.1535	0.1618	0.1703	0.1665
155	46198.8	25.1	0.0991	0.096	0.0964	0.0999	0.0982	0.1124	0.1534	0.162	0.1644	0.166	0.1623	0.1586	0.0977	0.0979	0.0954	0.0979	0.0976	0.116	0.1535	0.159	0.1706	0.1678	0.162	0.1622	0.1126	0.1504	0.153	0.1619	0.1586	0.1662	0.1619	0.1584	0.1605	0.1583	0.1573	0.1561	0.0979	0.0959	0.0963	0.0968	0.1076	0.1396	0.1509	0.1579	0.1646	0.1716	0.1668
156	46498.7	25.1	0.099	0.0963	0.0964	0.0999	0.0983	0.1125	0.154	0.1588	0.1648	0.165	0.1641	0.1598	0.0979	0.0982	0.0955	0.098	0.0977	0.1162	0.157	0.1586	0.1735	0.1675	0.1631	0.1633	0.1132	0.1511	0.1546	0.1634	0.16	0.1675	0.1637	0.16	0.1621	0.1599	0.1588	0.1578	0.0979	0.0959	0.0964	0.0971	0.1078	0.1407	0.1523	0.1612	0.1647	0.1726	0.1678
157	46798.7	25	0.099	0.0962	0.0963	0.0999	0.0982	0.1122	0.1547	0.1592	0.1642	0.1675	0.1664	0.1607	0.0977	0.098	0.0954	0.0978	0.0974	0.116	0.1589	0.1595	0.178	0.169	0.1644	0.1649	0.1137	0.1524	0.155	0.1646	0.1612	0.1685	0.1643	0.1612	0.1634	0.1607	0.1597	0.1587	0.0979	0.0961	0.0963	0.0969	0.1079	0.1405	0.1529	0.1611	0.1641	0.1737	0.1689
158	47098.7	25	0.099	0.0969	0.0962	0.0998	0.0982	0.1127	0.154	0.1557	0.167	0.1679	0.1665	0.1623	0.0979	0.0981	0.0954	0.098	0.0975	0.1165	0.1625	0.1623	0.1772	0.1732	0.1654	0.166	0.1136	0.1542	0.1569	0.1644	0.1632	0.1698	0.166	0.163	0.1653	0.1626	0.1612	0.1597	0.0979	0.0961	0.0964	0.0969	0.108	0.1394	0.1529	0.1615	0.1655	0.1757	0.1699
159	47398.8	24.9	0.0991	0.0962	0.0962	0.0999	0.0981	0.1123	0.1521	0.1603	0.1667	0.17	0.1677	0.1636	0.098	0.0982	0.0955	0.098	0.0975	0.1164	0.1628	0.1608	0.1794	0.1746	0.1679	0.1676	0.1137	0.154	0.1572	0.1666	0.1635	0.1712	0.1665	0.1636	0.1671	0.1641	0.1625	0.1612	0.0979	0.096	0.0963	0.0968	0.108	0.1422	0.1551	0.1631	0.1674	0.178	0.1726
160	47698.7	25.1	0.099	0.0961	0.0961	0.0998	0.0981	0.1126	0.1525	0.1618	0.1658	0.1722	0.1694	0.1649	0.0977	0.098	0.0954	0.0978	0.0974	0.1162	0.1614	0.1617	0.1801	0.1778	0.1693	0.1683	0.1148	0.1554	0.159	0.1674	0.1655	0.1725	0.1684	0.1654	0.1677	0.1648	0.1636	0.1622	0.0976	0.0958	0.0961	0.0966	0.1079	0.1438	0.1576	0.1654	0.1679	0.1798	0.174
161	47998.7	25.1	0.099	0.0962	0.0961	0.0998	0.098	0.1126	0.1528	0.1613	0.1699	0.175	0.1713	0.1663	0.0977	0.098	0.0954	0.0979	0.0975	0.1168	0.1623	0.1656	0.186	0.1778	0.17	0.1696	0.1146	0.1577	0.1606	0.1679	0.1665	0.1744	0.1696	0.1662	0.169	0.1667	0.1649	0.1633	0.098	0.0962	0.0965	0.0969	0.1083	0.1453	0.155	0.1717	0.1703	0.1806	0.1733
162	48298.8	25.1	0.0989	0.0963	0.0961	0.0997	0.0979	0.1126	0.1536	0.1675	0.1672	0.177	0.1732	0.1671	0.0976	0.0979	0.0953	0.0977	0.0972	0.1163	0.1628	0.1645	0.1822	0.1779	0.1713	0.1704	0.1154	0.1591	0.1609	0.1693	0.1683	0.1762	0.1711	0.1678	0.1703	0.1674	0.1663	0.1648	0.0977	0.096	0.0963	0.0968	0.1081	0.1461	0.1567	0.1698	0.1695	0.1826	0.1774
163	48598.8	25.1	0.0988	0.0961	0.0962	0.0998	0.0981	0.1123	0.1529	0.1673	0.1708	0.1789	0.1731	0.1686	0.0977	0.0979	0.0955	0.0977	0.0972	0.1174	0.165	0.1665	0.1777	0.1892	0.173	0.1722	0.1159	0.1598	0.1624	0.171	0.1689	0.1771	0.1724	0.1688	0.1715	0.1687	0.168	0.1663	0.098	0.0961	0.0963	0.0969	0.1083	0.1466	0.1597	0.1756	0.1741	0.1845	0.1774
164	48898.7	24.9	0.0991	0.0962	0.0963	0.0999	0.0981	0.1126	0.1532	0.172	0.1748	0.1787	0.1752	0.17	0.098	0.0979	0.0955	0.0979	0.0971	0.1173	0.1651	0.1678	0.1738	0.1872	0.1762	0.1743	0.116	0.1605	0.1633	0.1719	0.17	0.1784	0.174	0.1704	0.1736	0.1704	0.1695	0.1678	0.098	0.0961	0.0963	0.0969	0.1084	0.1513	0.1598	0.174	0.1761	0.1859	0.1807
165	49198.7	25.1	0.0988	0.096	0.096	0.0998	0.0978	0.1118	0.1524	0.1741	0.1774	0.1801	0.174	0.1716	0.0978	0.0979	0.0953	0.0978	0.0971	0.1172	0.1663	0.1708	0.1787	0.1882	0.1767	0.1753	0.116	0.1608	0.1639	0.1741	0.1721	0.1794	0.1752	0.172	0.176	0.1725	0.17	0.1687	0.0977	0.0958	0.0967	0.0967	0.1082	0.1522	0.1601	0.1761	0.1788	0.1864	0.1811
166	49498.8	25.1	0.099	0.0962	0.0962	0.0999	0.0979	0.1121	0.1546	0.1741	0.177	0.1815	0.176	0.1733	0.0979	0.098	0.0953	0.0978	0.0971	0.1176	0.1671	0.1731	0.1757	0.1889	0.178	0.1766	0.1165	0.1632	0.1656	0.1762	0.1737	0.182	0.1777	0.1738	0.1763	0.1732	0.1721	0.1703	0.098	0.0959	0.0963	0.0967	0.1084	0.1546	0.1597	0.1749	0.1781	0.1883	0.1817
167	49798.8	25.1	0.0987	0.096	0.0961	0.0998	0.0978	0.1119	0.154	0.1811	0.179	0.1873	0.1787	0.174	0.0977	0.0978	0.0952	0.0978	0.097	0.1171	0.1675	0.178	0.1753	0.1894	0.1791	0.1782	0.1175	0.1662	0.1679	0.1778	0.1765	0.1838	0.1788	0.1759	0.1781	0.1759	0.1731	0.1711	0.0975	0.0959	0.0961	0.0966	0.1083	0.1559	0.1609	0.1757	0.181	0.1917	0.1854
168	50098.7	25.1	0.0988	0.0961	0.0962	0.0998	0.0978	0.112	0.1551	0.186	0.18	0.1863	0.1795	0.1757	0.0977	0.0978	0.0953	0.0976	0.097	0.1169	0.1669	0.1706	0.1764	0.1913	0.1815	0.1801	0.1177	0.1662	0.1691	0.1785	0.1772	0.184	0.1796	0.1776	0.1786	0.1758	0.1743	0.1732	0.0977	0.096	0.0962	0.0966	0.1086	0.1591	0.1655	0.1779	0.1809	0.192	0.1853
169	50398.8	24.9	0.099	0.0963	0.0961	0.0998	0.0978	0.1128	0.158	0.1885	0.184	0.1887	0.1847	0.1772	0.0977	0.0979	0.0953	0.0977	0.097	0.117	0.1679	0.1776	0.1851	0.1886	0.1828	0.1817	0.117	0.1663	0.1712	0.18	0.1786	0.1863	0.1817	0.1789	0.1806	0.1778	0.1768	0.1741	0.0978	0.0961	0.0963	0.0967	0.1083	0.1606	0.164	0.1757	0.182	0.1937	0.188
170	50698.8	25.1	0.0988	0.0963	0.0961	0.0999	0.0979	0.1122	0.158	0.1943	0.1874	0.1907	0.1842	0.1819	0.0977	0.0979	0.0953	0.0977	0.097	0.1177	0.1702	0.1801	0.186	0.1972	0.1847	0.1827	0.118	0.1703	0.1715	0.1815	0.1805	0.187	0.1833	0.1807	0.1826	0.1797	0.1783	0.1761	0.0976	0.0959	0.0961	0.0965	0.1087	0.1624	0.1683	0.1746	0.1851	0.1962	0.1902
171	50998.8	25	0.0989	0.0962	0.0962	0.0999	0.0977	0.1119	0.1595	0.1912	0.1959	0.2	0.1848	0.1802	0.0978	0.098	0.0955	0.0977	0.097	0.1176	0.1697	0.1853	0.186	0.1963	0.1874	0.1845	0.1185	0.1686	0.1734	0.1824	0.1822	0.1891	0.185	0.1813	0.1836	0.1807	0.1811	0.1782	0.0978	0.0959	0.0961	0.0966	0.1084	0.1625	0.1703	0.1757	0.181	0.1972	0.1903
172	51298.7	25.1	0.0986	0.0959	0.0959	0.0997	0.0976	0.1125	0.1616	0.1917	0.1946	0.1961	0.188	0.1813	0.0977	0.0978	0.0953	0.0976	0.0969	0.1172	0.1702	0.1904	0.1909	0.1936	0.188	0.1868	0.1193	0.1687	0.1754	0.1848	0.1842	0.1917	0.1861	0.1853	0.1885	0.184	0.1811	0.1785	0.0975	0.0957	0.0966	0.0964	0.1083	0.1643	0.1702	0.1734	0.1863	0.1989	0.1921
173	51598.8	25.1	0.0989	0.096	0.096	0.0997	0.0977	0.1127	0.1627	0.1936	0.2021	0.2025	0.1907	0.1835	0.0978	0.098	0.0954	0.0978	0.097	0.1169	0.1701	0.1999	0.1918	0.1955	0.1899	0.1885	0.1194	0.1717	0.1756	0.1858	0.1861	0.194	0.1889	0.1854	0.1882	0.1849	0.1831	0.1811	0.0976	0.0958	0.0959	0.0965	0.1084	0.1636	0.1734	0.175	0.1855	0.2007	0.1941
174	51898.7	24.9	0.099	0.0962	0.0962	0.0998	0.0977	0.1123	0.1625	0.1937	0.2123	0.2056	0.1899	0.1852	0.0977	0.0979	0.0953	0.0977	0.0968	0.1173	0.1711	0.1979	0.1973	0.2057	0.193	0.1903	0.12	0.1738	0.177	0.1878	0.1876	0.1949	0.1899	0.1863	0.1887	0.1858	0.1847	0.183	0.0978	0.0961	0.0961	0.0967	0.1088	0.1657	0.1808	0.1795	0.1891	0.2038	0.1959
175	52198.7	25.1	0.0988	0.096	0.096	0.0997	0.0977	0.1126	0.1648	0.1971	0.2118	0.2054	0.1942	0.1865	0.0977	0.0978	0.0955	0.0977	0.0968	0.1174	0.173	0.2002	0.199	0.2074	0.1939	0.1912	0.1204	0.1737	0.1792	0.1902	0.1898	0.1966	0.1914	0.19	0.1927	0.1879	0.186	0.1829	0.0976	0.0959	0.096	0.0964	0.1086	0.1671	0.183	0.1814	0.1922	0.2051	0.1971
176	52498.8	25	0.0989	0.0961	0.0962	0.0997	0.0977	0.1126	0.1651	0.1975	0.2119	0.2102	0.1973	0.1882	0.0979	0.0981	0.0957	0.0977	0.0969	0.1174	0.1725	0.2009	0.2068	0.2049	0.196	0.1933	0.1207	0.1747	0.1802	0.1912	0.1915	0.1982	0.1939	0.1911	0.1935	0.189	0.1882	0.1856	0.0979	0.096	0.0962	0.0967	0.1087	0.1685	0.1914	0.1937	0.1937	0.2069	0.2003
177	52798.8	25.1	0.0986	0.0959	0.096	0.0996	0.0974	0.1123	0.166	0.1982	0.2148	0.2132	0.1996	0.1894	0.0977	0.0978	0.0953	0.0975	0.0966	0.1175	0.1745	0.2022	0.2121	0.2081	0.198	0.1941	0.1211	0.176	0.1828	0.1918	0.1941	0.2006	0.1957	0.1921	0.1952	0.1909	0.1899	0.1875	0.0976	0.096	0.096	0.0964	0.1084	0.1695	0.1971	0.2039	0.1982	0.2084	0.2008
178	53098.8	25.1	0.0987	0.0959	0.0959	0.0996	0.0975	0.1124	0.1662	0.1984	0.2181	0.214	0.1994	0.1919	0.0977	0.098	0.0954	0.0976	0.0967	0.1182	0.173	0.2039	0.2201	0.209	0.2016	0.1968	0.1216	0.1764	0.1848	0.1948	0.1951	0.2025	0.1975	0.1942	0.1974	0.1925	0.1923	0.1898	0.0978	0.0959	0.0961	0.0965	0.1084	0.1698	0.2046	0.2062	0.2019	0.2105	0.2021
179	53398.7	24.9	0.0989	0.0965	0.096	0.0997	0.0975	0.1125	0.1652	0.1988	0.2189	0.2228	0.2031	0.1936	0.0978	0.0979	0.0954	0.0977	0.0967	0.118	0.1731	0.2043	0.2212	0.216	0.2032	0.1988	0.123	0.1791	0.1869	0.196	0.1973	0.2035	0.1986	0.1961	0.1983	0.1943	0.1936	0.1903	0.0977	0.0957	0.096	0.0965	0.1086	0.1704	0.2083	0.2162	0.2034	0.213	0.2051
180	53698.7	25.1	0.0988	0.0959	0.096	0.0995	0.0975	0.1124	0.1666	0.2041	0.2201	0.2171	0.2048	0.1955	0.0978	0.098	0.0954	0.0977	0.0968	0.1175	0.1755	0.2057	0.2228	0.2183	0.2041	0.2008	0.1233	0.1819	0.1887	0.1986	0.1996	0.2075	0.2023	0.198	0.2001	0.1962	0.1969	0.1927	0.0976	0.0959	0.0959	0.0963	0.1086	0.1701	0.2057	0.2159	0.2005	0.2133	0.2058
181	53998.7	25.1	0.0988	0.0961	0.096	0.0996	0.0977	0.1123	0.1662	0.2043	0.2218	0.2205	0.2084	0.197	0.0977	0.0978	0.0953	0.0976	0.0967	0.1173	0.1743	0.2069	0.2255	0.2181	0.206	0.2018	0.1237	0.1793	0.1896	0.1995	0.2018	0.2074	0.2024	0.2009	0.2039	0.1984	0.1971	0.1937	0.0978	0.0959	0.096	0.0965	0.1085	0.1719	0.2063	0.2194	0.2019	0.2164	0.2091
182	54298.7	25.1	0.0986	0.0959	0.0959	0.0996	0.0975	0.1123	0.1657	0.2061	0.2269	0.2321	0.2114	0.199	0.0976	0.0977	0.0952	0.0974	0.0964	0.1174	0.1755	0.2086	0.2282	0.2275	0.2085	0.2049	0.1224	0.1828	0.1913	0.2016	0.2039	0.2099	0.2048	0.2022	0.2066	0.2005	0.1991	0.1955	0.0973	0.0956	0.0962	0.0963	0.1085	0.1715	0.2072	0.2182	0.2034	0.2191	0.2097
183	54598.8	25.1	0.0988	0.096	0.0959	0.0996	0.0974	0.1123	0.1668	0.2068	0.2264	0.2311	0.2129	0.2012	0.0978	0.098	0.0956	0.0976	0.0967	0.1174	0.1768	0.2084	0.2254	0.2321	0.211	0.207	0.1247	0.1858	0.1919	0.2045	0.2057	0.212	0.2079	0.2045	0.206	0.2026	0.2014	0.1982	0.0979	0.096	0.096	0.0966	0.109	0.1711	0.2092	0.2218	0.2083	0.2216	0.2126
184	54898.8	24.9	0.0987	0.0959	0.0959	0.0995	0.0974	0.1122	0.1662	0.2095	0.2315	0.235	0.2142	0.2031	0.0978	0.098	0.0954	0.0976	0.0965	0.1174	0.1753	0.2101	0.2287	0.2349	0.2132	0.2089	0.1253	0.185	0.1949	0.2061	0.2084	0.2147	0.2099	0.2072	0.2109	0.206	0.203	0.1997	0.0977	0.096	0.096	0.0965	0.1088	0.1719	0.2111	0.2265	0.2077	0.2229	0.2137
185	55198.8	25.1	0.0988	0.0959	0.096	0.0996	0.0977	0.1121	0.165	0.2078	0.2327	0.238	0.2149	0.2047	0.0978	0.0979	0.0954	0.0977	0.0966	0.1177	0.1755	0.2123	0.2324	0.2397	0.2165	0.2111	0.125	0.1891	0.1963	0.2086	0.2093	0.2166	0.2112	0.2076	0.211	0.2057	0.2059	0.2015	0.0976	0.0958	0.0959	0.0964	0.1085	0.1728	0.2127	0.2287	0.2095	0.2262	0.2175
186	55498.7	25.1	0.0987	0.096	0.096	0.0996	0.0974	0.1123	0.1643	0.2075	0.2349	0.2405	0.2196	0.2076	0.0977	0.0979	0.0953	0.0976	0.0966	0.1177	0.1754	0.2121	0.2345	0.2432	0.2188	0.2123	0.1249	0.1909	0.1996	0.2094	0.2119	0.2185	0.2128	0.2113	0.2147	0.2085	0.2068	0.2037	0.0977	0.0957	0.096	0.0965	0.1087	0.1741	0.2143	0.229	0.2124	0.2286	0.2209
187	55798.7	25.1	0.0987	0.096	0.0958	0.0995	0.0972	0.1118	0.1649	0.209	0.2345	0.2401	0.2184	0.2086	0.0975	0.0976	0.0952	0.0974	0.0964	0.1178	0.1755	0.2131	0.2374	0.2482	0.223	0.2148	0.1256	0.1944	0.2015	0.2122	0.2142	0.2214	0.2153	0.2123	0.2144	0.2094	0.2095	0.2059	0.0976	0.0956	0.0958	0.0963	0.1087	0.173	0.2147	0.2279	0.2171	0.2297	0.2209
188	56098.8	25.1	0.0989	0.0998	0.096	0.0997	0.0975	0.1122	0.1646	0.2088	0.235	0.2406	0.22	0.2109	0.0977	0.0978	0.0953	0.0975	0.0965	0.1178	0.1759	0.2144	0.2393	0.2516	0.2235	0.2167	0.1265	0.1956	0.2022	0.2099	0.2168	0.2208	0.2173	0.2164	0.2199	0.2138	0.2111	0.2076	0.0976	0.0957	0.096	0.0964	0.109	0.1741	0.2166	0.2303	0.2232	0.232	0.2244
189	56398.8	24.8	0.0987	0.096	0.0958	0.0995	0.0973	0.1125	0.1651	0.2095	0.2361	0.2457	0.2239	0.2131	0.0977	0.0978	0.0954	0.0975	0.0964	0.1179	0.1758	0.2161	0.2396	0.2518	0.2262	0.2189	0.1262	0.1957	0.2053	0.2161	0.2202	0.2243	0.2207	0.2182	0.2199	0.2156	0.2146	0.211	0.0976	0.0958	0.096	0.0965	0.109	0.1741	0.2165	0.2313	0.2262	0.2332	0.2246
190	56698.9	25.1	0.0987	0.0958	0.0959	0.0994	0.0973	0.1121	0.165	0.2089	0.2366	0.2453	0.2261	0.2147	0.0977	0.0979	0.0954	0.0976	0.0965	0.1178	0.1759	0.2171	0.2406	0.2513	0.2281	0.2202	0.1263	0.1962	0.2057	0.2166	0.2218	0.2264	0.2219	0.2199	0.222	0.2158	0.2165	0.2123	0.0975	0.0956	0.0959	0.0962	0.1089	0.1746	0.2182	0.2328	0.234	0.2361	0.2267
191	56998.8	25.1	0.0988	0.096	0.0959	0.0996	0.0974	0.112	0.1638	0.2078	0.2363	0.2477	0.2275	0.2169	0.0978	0.0979	0.0954	0.0976	0.0966	0.118	0.1759	0.2145	0.2435	0.2582	0.2322	0.2229	0.1271	0.2013	0.2095	0.2198	0.2242	0.2287	0.2248	0.2237	0.2256	0.2193	0.2182	0.2136	0.0976	0.0958	0.0959	0.0964	0.1089	0.1763	0.2188	0.2342	0.234	0.2397	0.2312
192	57298.8	25.1	0.0988	0.096	0.0958	0.0994	0.0972	0.1118	0.1663	0.21	0.2383	0.2488	0.2297	0.2193	0.0976	0.0977	0.096	0.0973	0.0962	0.1171	0.1771	0.2179	0.2437	0.2533	0.2323	0.2252	0.1274	0.2017	0.2106	0.2212	0.2264	0.2313	0.2265	0.2255	0.2267	0.2211	0.2201	0.2171	0.0974	0.0958	0.0959	0.0963	0.1087	0.1753	0.2192	0.2335	0.2401	0.2401	0.2304
193	57598.8	25.1	0.0985	0.096	0.0958	0.0996	0.0973	0.1123	0.1652	0.2088	0.2371	0.2545	0.2328	0.2217	0.0977	0.0978	0.0953	0.0975	0.0964	0.1178	0.1762	0.2175	0.2443	0.258	0.235	0.2277	0.1268	0.2048	0.2125	0.2258	0.2301	0.2345	0.2297	0.2272	0.2312	0.2249	0.2227	0.219	0.0976	0.0958	0.0958	0.0964	0.1087	0.1763	0.2218	0.2365	0.2427	0.2438	0.2348
194	57899.2	24.8	0.0985	0.0959	0.0959	0.0995	0.0974	0.1124	0.1654	0.2073	0.2388	0.2576	0.2363	0.2233	0.0977	0.0979	0.0954	0.0975	0.0964	0.1177	0.1759	0.2168	0.2446	0.2623	0.2384	0.2289	0.1283	0.2072	0.2155	0.2263	0.2307	0.2365	0.2304	0.2284	0.232	0.2256	0.226	0.2217	0.0977	0.0959	0.0959	0.0964	0.1089	0.1767	0.2225	0.2368	0.2472	0.2457	0.2371
195	58199.4	25.1	0.0986	0.0962	0.0959	0.0995	0.0974	0.1113	0.1635	0.2056	0.2376	0.253	0.2386	0.225	0.0977	0.0978	0.0953	0.0974	0.0964	0.1176	0.1752	0.2166	0.2457	0.2642	0.2412	0.2315	0.1276	0.2089	0.2164	0.2286	0.2334	0.239	0.236	0.2307	0.2375	0.2291	0.2273	0.2228	0.0975	0.0957	0.0958	0.0963	0.109	0.1773	0.2225	0.2374	0.2537	0.2473	0.2388
196	58499.3	25.1	0.0988	0.096	0.096	0.0994	0.0972	0.112	0.1659	0.2067	0.2388	0.2467	0.242	0.2274	0.0978	0.0978	0.0954	0.0976	0.0966	0.1178	0.1763	0.2158	0.2462	0.2594	0.2418	0.2344	0.1278	0.2116	0.2193	0.231	0.2368	0.2437	0.2368	0.2359	0.2369	0.2301	0.2297	0.2262	0.0976	0.0957	0.0958	0.0963	0.1089	0.1767	0.2238	0.2381	0.2537	0.2526	0.2435
197	58799.2	25.1	0.0986	0.0959	0.0959	0.0995	0.0973	0.1121	0.1646	0.2072	0.239	0.2523	0.2447	0.23	0.0976	0.0977	0.0951	0.0973	0.0962	0.1175	0.1765	0.2164	0.2466	0.2639	0.2447	0.2363	0.1287	0.2145	0.2225	0.2321	0.2377	0.2419	0.2382	0.238	0.2389	0.2345	0.2319	0.2267	0.0973	0.0956	0.0957	0.0963	0.109	0.1767	0.2239	0.2393	0.2592	0.2532	0.2426
198	59099.2	25.1	0.0987	0.0959	0.0959	0.0996	0.0973	0.111	0.1627	0.206	0.2346	0.2579	0.2459	0.2319	0.0976	0.0979	0.0953	0.0975	0.0963	0.117	0.1739	0.2157	0.2458	0.2705	0.2469	0.2385	0.1296	0.2146	0.2228	0.2354	0.2403	0.2443	0.2417	0.2395	0.2429	0.2366	0.2346	0.2296	0.0975	0.0958	0.096	0.0962	0.1089	0.1772	0.2228	0.2388	0.2663	0.2555	0.2465
199	59399.1	24.8	0.0986	0.0959	0.0959	0.0995	0.0972	0.1113	0.1616	0.2052	0.2353	0.2595	0.2486	0.2341	0.0978	0.0979	0.0953	0.0974	0.0963	0.1173	0.1735	0.2153	0.2454	0.273	0.2519	0.241	0.1303	0.2198	0.2248	0.237	0.2426	0.25	0.2453	0.2428	0.2447	0.2385	0.2371	0.232	0.0977	0.0958	0.096	0.0963	0.1091	0.1771	0.223	0.2393	0.2724	0.2598	0.2493
200	59699.3	25.1	0.0986	0.0958	0.0958	0.0995	0.0972	0.1112	0.1618	0.2078	0.2374	0.2632	0.2519	0.2369	0.0976	0.0977	0.0951	0.0974	0.0963	0.1172	0.1752	0.2165	0.2478	0.2773	0.2542	0.2439	0.1313	0.2208	0.2282	0.2419	0.2447	0.2504	0.246	0.2463	0.2477	0.2407	0.2398	0.2345	0.0975	0.0957	0.0958	0.0963	0.1087	0.1766	0.2243	0.2403	0.2758	0.2625	0.2521
201	59999.2	25	0.0986	0.0959	0.0959	0.0995	0.0972	0.1112	0.1607	0.2051	0.2361	0.263	0.2541	0.2386	0.0979	0.0978	0.0953	0.0974	0.0964	0.1169	0.1737	0.2161	0.2469	0.2794	0.2554	0.2448	0.1315	0.2244	0.2318	0.242	0.2491	0.2529	0.2497	0.2482	0.2505	0.2439	0.242	0.2365	0.0976	0.0958	0.0958	0.0963	0.1092	0.1767	0.2243	0.2389	0.2799	0.265	0.2543
202	60299.3	25.1	0.0987	0.0959	0.0958	0.0993	0.0972	0.1105	0.1616	0.2021	0.2343	0.2645	0.2552	0.2408	0.0975	0.0976	0.0951	0.0974	0.0962	0.1165	0.1731	0.2152	0.2458	0.2793	0.2585	0.2477	0.1316	0.2262	0.2324	0.2453	0.252	0.2578	0.2525	0.2495	0.2519	0.2459	0.245	0.2398	0.0976	0.0958	0.0958	0.0962	0.1086	0.1778	0.225	0.2396	0.2845	0.267	0.2571
203	60599.1	25.1	0.0985	0.096	0.096	0.0995	0.0974	0.111	0.1609	0.2026	0.2356	0.2673	0.2607	0.2439	0.0976	0.0977	0.0951	0.0973	0.0962	0.1169	0.1733	0.2146	0.2468	0.2844	0.2604	0.251	0.1325	0.2323	0.2345	0.2476	0.255	0.2599	0.2529	0.2521	0.2528	0.2485	0.2487	0.2437	0.0974	0.0958	0.0966	0.0962	0.1087	0.1771	0.2245	0.2414	0.2897	0.2694	0.2609
204	60899.1	24.8	0.0985	0.096	0.0957	0.0994	0.0972	0.1115	0.1607	0.2012	0.2342	0.272	0.2647	0.2456	0.0976	0.0978	0.0954	0.0974	0.0963	0.1169	0.1731	0.2144	0.2444	0.2892	0.2651	0.2528	0.132	0.2358	0.2384	0.2482	0.2582	0.26	0.2574	0.2581	0.256	0.2516	0.251	0.2446	0.0975	0.0957	0.0959	0.0963	0.1091	0.1772	0.2253	0.2384	0.2898	0.2718	0.2603
205	61199.1	25.1	0.0985	0.0957	0.0956	0.0993	0.097	0.1107	0.1605	0.2019	0.234	0.2701	0.2676	0.2487	0.0976	0.0976	0.0953	0.0973	0.0962	0.116	0.1716	0.2123	0.2435	0.2881	0.2665	0.256	0.1338	0.236	0.2409	0.2528	0.2612	0.2646	0.2607	0.2608	0.2604	0.2537	0.2538	0.2481	0.0974	0.0955	0.0956	0.0962	0.1089	0.1767	0.2253	0.238	0.2948	0.2762	0.2651
206	61499.1	25.1	0.0986	0.096	0.0959	0.0994	0.0973	0.1116	0.1608	0.2001	0.2335	0.2728	0.2706	0.2509	0.0976	0.0977	0.0953	0.0973	0.0962	0.117	0.1724	0.2128	0.2454	0.2933	0.2712	0.2577	0.134	0.2369	0.2428	0.2553	0.2635	0.267	0.262	0.2628	0.2626	0.2568	0.2561	0.2494	0.0976	0.0959	0.0959	0.0962	0.109	0.1781	0.2264	0.2375	0.297	0.278	0.2675
207	61799.2	25.2	0.0983	0.0958	0.0956	0.0993	0.097	0.111	0.1591	0.2003	0.2308	0.2729	0.2757	0.2537	0.0973	0.0975	0.095	0.097	0.096	0.1158	0.1712	0.2109	0.2502	0.2938	0.2761	0.2611	0.1342	0.2424	0.2452	0.2573	0.2642	0.2682	0.2653	0.2665	0.2661	0.2599	0.2596	0.2521	0.0973	0.0955	0.0955	0.096	0.1085	0.1769	0.2227	0.2375	0.299	0.2793	0.2683
208	62099.3	25.1	0.0987	0.0959	0.0958	0.0995	0.0974	0.1106	0.1581	0.1994	0.2298	0.275	0.278	0.2553	0.0975	0.0977	0.0952	0.0973	0.0961	0.1162	0.1711	0.2117	0.2502	0.2952	0.2748	0.2623	0.1357	0.2441	0.2493	0.2597	0.268	0.2724	0.2708	0.2682	0.2696	0.2635	0.2614	0.2539	0.0975	0.0956	0.0957	0.0962	0.1093	0.1771	0.225	0.2365	0.3077	0.2823	0.2717
209	62399.3	24.8	0.0986	0.0957	0.0957	0.0994	0.0971	0.1101	0.1577	0.1994	0.2273	0.2761	0.2821	0.2586	0.0976	0.0978	0.0952	0.0974	0.0961	0.116	0.1696	0.2093	0.2498	0.2968	0.2798	0.2661	0.1357	0.2478	0.2505	0.2634	0.2715	0.2732	0.2721	0.2717	0.2701	0.2647	0.2649	0.2579	0.0975	0.0959	0.0958	0.0962	0.1091	0.1769	0.2234	0.2364	0.3105	0.2879	0.2744
210	62699.2	25.1	0.0985	0.0958	0.0957	0.0993	0.097	0.1105	0.1597	0.2003	0.2299	0.2758	0.2851	0.2607	0.0976	0.0977	0.0952	0.0973	0.0962	0.1162	0.1697	0.2095	0.2537	0.3006	0.2786	0.2688	0.1367	0.247	0.2541	0.2644	0.275	0.2772	0.2744	0.2753	0.2763	0.2695	0.2679	0.2606	0.0974	0.0956	0.0956	0.0961	0.1093	0.1775	0.2241	0.2332	0.3112	0.2902	0.2772
211	62999.4	25.1	0.0986	0.096	0.0959	0.0995	0.0972	0.111	0.1577	0.2011	0.2291	0.2784	0.288	0.2643	0.0976	0.0976	0.0952	0.0973	0.0961	0.1159	0.1696	0.2074	0.2512	0.3006	0.2828	0.2722	0.1369	0.253	0.2584	0.2687	0.2783	0.2805	0.2773	0.2794	0.2781	0.2719	0.2706	0.2639	0.0975	0.0958	0.0958	0.0967	0.1089	0.1771	0.2235	0.2337	0.3126	0.2929	0.282
212	63299.3	25.1	0.0985	0.0958	0.0956	0.0992	0.0969	0.1103	0.1571	0.1989	0.228	0.2796	0.2924	0.2689	0.0975	0.0974	0.095	0.097	0.0961	0.1159	0.1695	0.2075	0.2498	0.3046	0.2826	0.2747	0.1378	0.2563	0.2613	0.2718	0.28	0.2819	0.2807	0.2817	0.2783	0.273	0.2737	0.2659	0.0973	0.0954	0.0956	0.0959	0.1091	0.177	0.2223	0.2339	0.3164	0.2976	0.2846
213	63599.2	25.1	0.0985	0.0958	0.0956	0.0994	0.097	0.1105	0.1572	0.1995	0.2284	0.2816	0.2953	0.2681	0.0976	0.0975	0.095	0.0972	0.0961	0.1156	0.1685	0.2081	0.2461	0.3059	0.2876	0.2766	0.1386	0.259	0.264	0.2741	0.2848	0.2854	0.283	0.2848	0.2838	0.2754	0.2771	0.2685	0.0973	0.0956	0.0956	0.096	0.1088	0.176	0.221	0.2336	0.3184	0.2988	0.288
214	63899.2	24.8	0.0984	0.0957	0.0957	0.0992	0.0969	0.111	0.1579	0.1971	0.2296	0.2837	0.2989	0.2703	0.0975	0.0976	0.0951	0.0972	0.0961	0.1158	0.1679	0.2082	0.2498	0.3095	0.295	0.2786	0.1388	0.2589	0.2652	0.2768	0.286	0.29	0.2885	0.289	0.2868	0.2786	0.281	0.2714	0.0973	0.0958	0.0958	0.0961	0.1092	0.1761	0.2206	0.2327	0.3232	0.3019	0.2903
215	64199.2	25.1	0.0984	0.0957	0.0956	0.0992	0.0987	0.1108	0.156	0.1949	0.2266	0.284	0.3003	0.2726	0.0976	0.0975	0.0951	0.0971	0.096	0.1159	0.1668	0.2057	0.2467	0.3095	0.2974	0.2823	0.1398	0.2637	0.269	0.2783	0.2887	0.2904	0.287	0.291	0.2863	0.2804	0.2835	0.274	0.0972	0.0955	0.0956	0.0959	0.1091	0.1755	0.2202	0.2321	0.3266	0.3061	0.2926
216	64499.4	25.1	0.0984	0.0958	0.0958	0.0992	0.0971	0.111	0.1552	0.1917	0.2268	0.2867	0.3039	0.2758	0.0975	0.0975	0.0951	0.0972	0.096	0.1159	0.1666	0.2056	0.2448	0.3138	0.2987	0.2849	0.1402	0.2639	0.2716	0.2804	0.293	0.2938	0.2918	0.2949	0.2923	0.2861	0.2865	0.2774	0.0973	0.0956	0.0957	0.096	0.1089	0.1748	0.2165	0.2307	0.3317	0.3085	0.2967
217	64799.3	25.1	0.0982	0.0957	0.0956	0.0992	0.0969	0.1102	0.154	0.1902	0.2243	0.2844	0.3063	0.2783	0.0972	0.0973	0.0948	0.0969	0.0958	0.1154	0.1652	0.1987	0.2428	0.313	0.2971	0.2875	0.1408	0.2742	0.2741	0.2852	0.2957	0.2958	0.2942	0.2975	0.295	0.2892	0.2896	0.2785	0.0971	0.0953	0.0953	0.0958	0.109	0.1743	0.2162	0.2296	0.3335	0.3124	0.2989
218	65099.4	25.1	0.0983	0.0957	0.0957	0.0992	0.0968	0.1096	0.1527	0.189	0.2219	0.286	0.3102	0.2814	0.0973	0.0975	0.095	0.097	0.0959	0.1147	0.1632	0.199	0.2416	0.3129	0.301	0.2902	0.1423	0.2712	0.2773	0.2873	0.2991	0.3016	0.2999	0.3006	0.3007	0.2918	0.2924	0.2841	0.0974	0.0955	0.0955	0.096	0.1092	0.1739	0.2169	0.2275	0.3375	0.3155	0.3018
219	65399.3	24.6	0.0985	0.0957	0.0956	0.0991	0.0969	0.1095	0.1528	0.1899	0.2163	0.287	0.3139	0.2844	0.0975	0.0975	0.0949	0.097	0.0958	0.1142	0.1631	0.1985	0.243	0.314	0.3065	0.2939	0.1417	0.28	0.2781	0.2923	0.3024	0.302	0.3023	0.3026	0.3011	0.2944	0.297	0.2849	0.0973	0.0956	0.0956	0.0959	0.1087	0.1731	0.2145	0.2267	0.3415	0.3157	0.3037
220	65699.4	25	0.0983	0.0954	0.0955	0.0991	0.0969	0.1098	0.153	0.1906	0.2177	0.2892	0.3179	0.2866	0.0974	0.0975	0.0949	0.097	0.0958	0.114	0.1626	0.1971	0.2428	0.3173	0.3123	0.2956	0.1432	0.2752	0.284	0.2914	0.3059	0.3052	0.3054	0.3083	0.3035	0.2969	0.2989	0.2875	0.0972	0.0953	0.0953	0.0958	0.1086	0.1721	0.213	0.2246	0.3464	0.321	0.3091
221	65999.5	25.1	0.0982	0.0974	0.0955	0.0991	0.0968	0.1097	0.1519	0.1911	0.2163	0.2893	0.3209	0.289	0.0974	0.0975	0.0951	0.0971	0.0958	0.1143	0.162	0.1969	0.2418	0.3196	0.3087	0.2978	0.1435	0.2785	0.2859	0.2963	0.3078	0.3105	0.3086	0.3088	0.3052	0.3	0.3037	0.2916	0.0973	0.0956	0.0955	0.0962	0.1094	0.1731	0.2126	0.2248	0.3511	0.3268	0.3126
222	66299.4	25.1	0.0984	0.0957	0.0956	0.0992	0.0969	0.1096	0.1504	0.1903	0.2157	0.2917	0.3244	0.2913	0.0973	0.0973	0.0948	0.0968	0.0958	0.1145	0.16	0.1961	0.2426	0.3232	0.3115	0.2999	0.1441	0.28	0.2896	0.2966	0.3131	0.3143	0.3114	0.313	0.3098	0.3015	0.3052	0.2927	0.0971	0.0954	0.0953	0.0958	0.1088	0.1719	0.2108	0.224	0.3532	0.3301	0.3153
223	66599.3	25.1	0.0983	0.0956	0.0957	0.0992	0.0968	0.1097	0.15	0.1909	0.2153	0.2918	0.3282	0.2945	0.0975	0.0976	0.0949	0.0971	0.096	0.1146	0.1605	0.1976	0.2414	0.3253	0.3159	0.3043	0.1452	0.2851	0.2932	0.3015	0.3155	0.317	0.3166	0.3168	0.3152	0.3067	0.3107	0.2973	0.0974	0.0955	0.0955	0.096	0.1088	0.1719	0.211	0.2213	0.3556	0.3336	0.3193
224	66899.3	24.9	0.0982	0.0957	0.0957	0.0992	0.0969	0.1096	0.1508	0.1904	0.2151	0.2931	0.3336	0.2968	0.0974	0.0975	0.0949	0.097	0.0959	0.114	0.1583	0.1966	0.2403	0.3229	0.3171	0.3063	0.1467	0.287	0.2959	0.3052	0.3184	0.3206	0.3198	0.3199	0.3193	0.3121	0.3144	0.2995	0.0973	0.0956	0.0955	0.0959	0.1088	0.1702	0.2107	0.2233	0.3607	0.3354	0.3227
225	67199.4	25.1	0.0982	0.0961	0.0956	0.0991	0.0969	0.1093	0.1493	0.1915	0.2158	0.2931	0.3388	0.3007	0.0974	0.0975	0.095	0.097	0.0959	0.114	0.1587	0.1961	0.2358	0.3273	0.3227	0.3098	0.1474	0.2912	0.2957	0.3091	0.322	0.3209	0.3215	0.3244	0.3206	0.3137	0.318	0.3036	0.097	0.0952	0.0953	0.0956	0.1085	0.1691	0.2096	0.2221	0.3628	0.3385	0.3252
226	67499.3	25	0.0982	0.0962	0.0957	0.0992	0.0969	0.1095	0.1506	0.1873	0.2206	0.2961	0.3446	0.3019	0.0975	0.0975	0.095	0.097	0.096	0.1147	0.1591	0.1966	0.234	0.3283	0.3316	0.31	0.1474	0.2921	0.3005	0.3097	0.325	0.3241	0.3251	0.3271	0.3233	0.3152	0.3208	0.3053	0.0972	0.0955	0.0956	0.0959	0.1087	0.1693	0.2089	0.2215	0.3661	0.342	0.3271
227	67799.3	25.1	0.0982	0.0956	0.0956	0.0991	0.0968	0.1091	0.1488	0.1819	0.2151	0.2963	0.3512	0.3057	0.0973	0.0973	0.0948	0.0969	0.0958	0.1134	0.1572	0.1942	0.229	0.3289	0.3294	0.3147	0.1502	0.2947	0.3031	0.3136	0.3281	0.3288	0.3288	0.3301	0.3287	0.3209	0.3241	0.3111	0.0971	0.0953	0.0953	0.0957	0.1087	0.1685	0.206	0.2221	0.3679	0.3458	0.33
228	68099.3	25	0.0981	0.0957	0.0957	0.0991	0.097	0.11	0.149	0.1803	0.2143	0.2994	0.3555	0.3073	0.0975	0.0976	0.0951	0.0971	0.096	0.1143	0.1568	0.1924	0.2288	0.3333	0.337	0.3148	0.1515	0.2978	0.305	0.3155	0.3318	0.3329	0.3313	0.3344	0.3322	0.3232	0.3283	0.3119	0.0973	0.0956	0.0955	0.0961	0.109	0.1691	0.206	0.2195	0.3721	0.3457	0.3336
229	68399.4	24.9	0.0982	0.0955	0.0956	0.0991	0.0968	0.1087	0.1472	0.1775	0.2102	0.3006	0.3581	0.311	0.0974	0.0974	0.0949	0.0969	0.0958	0.1132	0.1562	0.1886	0.2278	0.3345	0.3393	0.3207	0.1513	0.3009	0.3104	0.3205	0.3349	0.3348	0.3346	0.3341	0.332	0.3255	0.3317	0.3172	0.0974	0.0956	0.0956	0.0959	0.1086	0.168	0.2041	0.2202	0.3761	0.3534	0.3389
230	68699.3	25.1	0.0981	0.0956	0.0956	0.0991	0.0968	0.1087	0.1459	0.178	0.2094	0.2991	0.3647	0.3139	0.0974	0.0975	0.0949	0.0969	0.0958	0.1127	0.1553	0.1854	0.2279	0.3356	0.3432	0.3251	0.1526	0.3018	0.3109	0.3232	0.3388	0.3421	0.3395	0.3402	0.3405	0.3332	0.3354	0.3188	0.0973	0.0955	0.0954	0.0958	0.1084	0.1655	0.2033	0.219	0.38	0.3528	0.3409
231	68999.3	25	0.0982	0.0958	0.0956	0.0991	0.097	0.1089	0.1462	0.1776	0.2088	0.3007	0.3679	0.3157	0.0975	0.0976	0.095	0.0971	0.096	0.1138	0.1541	0.1862	0.2289	0.3381	0.3431	0.3247	0.154	0.3023	0.3149	0.3258	0.3398	0.3426	0.3411	0.3407	0.3407	0.3341	0.3417	0.3213	0.0974	0.0956	0.0955	0.0959	0.1084	0.1657	0.2015	0.2152	0.3818	0.3562	0.3427
232	69299.4	25.1	0.0981	0.0956	0.0954	0.099	0.0967	0.1087	0.1448	0.1767	0.2059	0.3008	0.3808	0.3196	0.0974	0.0973	0.0974	0.0968	0.0957	0.1125	0.1531	0.1828	0.2268	0.3396	0.3476	0.3269	0.1545	0.3108	0.3149	0.3318	0.3464	0.3459	0.3454	0.3412	0.3423	0.337	0.3441	0.3266	0.0971	0.0953	0.0952	0.0956	0.1081	0.164	0.1991	0.2138	0.3847	0.3647	0.3501
233	69599.4	25	0.0981	0.096	0.0956	0.0992	0.0982	0.1084	0.1445	0.1778	0.2048	0.3017	0.3841	0.3215	0.0974	0.0974	0.0949	0.0969	0.0958	0.1125	0.1513	0.1838	0.228	0.3424	0.3505	0.3314	0.1556	0.3115	0.3214	0.3316	0.3485	0.348	0.3472	0.3489	0.3484	0.3416	0.3463	0.3276	0.0973	0.0955	0.0955	0.0959	0.1085	0.164	0.2001	0.2142	0.3898	0.3634	0.3497
234	69899.5	24.8	0.0984	0.0956	0.0955	0.0991	0.0969	0.1083	0.1447	0.1778	0.2036	0.2999	0.3871	0.3248	0.0975	0.0976	0.0949	0.0969	0.0958	0.1128	0.1517	0.1836	0.2276	0.3409	0.3524	0.3351	0.1572	0.3137	0.324	0.3365	0.3519	0.3543	0.3506	0.3473	0.348	0.3414	0.3545	0.3311	0.0972	0.0954	0.0956	0.0959	0.1084	0.1627	0.1965	0.2126	0.3923	0.3687	0.3577
235	70199.5	25	0.0983	0.0958	0.0955	0.0991	0.0968	0.108	0.1447	0.1783	0.2042	0.3037	0.3917	0.3272	0.0974	0.0975	0.0949	0.0969	0.0958	0.113	0.1522	0.1847	0.2292	0.3477	0.3601	0.3385	0.1585	0.3192	0.3288	0.3393	0.3539	0.3555	0.3548	0.3523	0.3527	0.3455	0.3565	0.3346	0.0971	0.0954	0.0953	0.0957	0.1081	0.1625	0.1978	0.213	0.3951	0.3709	0.3577
236	70499.5	25	0.0983	0.0958	0.0955	0.0992	0.0969	0.108	0.1434	0.1788	0.2039	0.3027	0.3962	0.3297	0.0974	0.0975	0.095	0.097	0.0958	0.1122	0.1509	0.1833	0.2309	0.3472	0.3622	0.3413	0.1594	0.3221	0.3318	0.3428	0.3592	0.3585	0.357	0.353	0.355	0.3482	0.3578	0.3366	0.0973	0.0954	0.0955	0.0958	0.1083	0.1613	0.1977	0.2112	0.4007	0.3774	0.362
237	70799.6	25.1	0.0982	0.0968	0.0955	0.099	0.0967	0.1077	0.1429	0.1776	0.2043	0.3051	0.4021	0.3326	0.0974	0.0975	0.0949	0.0969	0.0958	0.1122	0.1498	0.1862	0.2298	0.3506	0.3679	0.3449	0.1613	0.3258	0.3325	0.3455	0.3606	0.3634	0.3591	0.3561	0.3591	0.3517	0.3625	0.3389	0.0971	0.0953	0.0952	0.0957	0.1078	0.1602	0.1953	0.2122	0.4019	0.3791	0.3654
238	71099.6	25	0.0983	0.096	0.0954	0.0991	0.0968	0.1077	0.1421	0.1787	0.2052	0.3074	0.4052	0.3364	0.0975	0.0975	0.0949	0.0969	0.096	0.1122	0.1493	0.185	0.2243	0.3545	0.3703	0.3507	0.1618	0.3288	0.3381	0.3476	0.3645	0.3661	0.363	0.3608	0.3618	0.3545	0.3659	0.3442	0.0973	0.0953	0.0954	0.0958	0.1084	0.1589	0.195	0.2123	0.4047	0.381	0.3701
239	71399.4	24.9	0.0982	0.0957	0.0956	0.0992	0.0969	0.1075	0.1412	0.1739	0.2019	0.3049	0.4084	0.338	0.0975	0.0976	0.0949	0.0969	0.0959	0.1117	0.148	0.1835	0.2198	0.352	0.3717	0.3484	0.1628	0.333	0.3429	0.3491	0.3646	0.3685	0.3653	0.3629	0.365	0.3575	0.3694	0.3458	0.0972	0.0953	0.0954	0.0958	0.1084	0.1591	0.192	0.212	0.4075	0.384	0.3688
240	71699.4	25.1	0.0983	0.0959	0.0955	0.0991	0.0969	0.1074	0.1417	0.1704	0.2073	0.3068	0.4124	0.3421	0.0974	0.0975	0.095	0.097	0.0959	0.112	0.1482	0.1821	0.222	0.3558	0.378	0.3497	0.1629	0.3365	0.3427	0.355	0.3713	0.3747	0.3704	0.3654	0.3708	0.363	0.377	0.3529	0.0972	0.0952	0.0953	0.0956	0.108	0.1581	0.1923	0.2112	0.4106	0.3856	0.377
241	71999.4	25	0.0983	0.0958	0.0957	0.0992	0.0969	0.1076	0.1403	0.1683	0.2061	0.3085	0.4179	0.3425	0.0976	0.0975	0.0951	0.0969	0.0959	0.1119	0.1472	0.1783	0.218	0.3558	0.3824	0.3554	0.1619	0.338	0.3491	0.3542	0.373	0.3768	0.3717	0.3695	0.3724	0.3629	0.3803	0.3518	0.0972	0.0954	0.0955	0.0958	0.1079	0.1567	0.1901	0.2113	0.4134	0.3929	0.3777
242	72299.5	25	0.0983	0.0957	0.0956	0.0992	0.0969	0.1071	0.1396	0.1645	0.1992	0.3034	0.4219	0.3457	0.0974	0.0975	0.0949	0.0969	0.0959	0.1118	0.1461	0.1721	0.2147	0.3574	0.388	0.3556	0.1625	0.342	0.3528	0.3637	0.3764	0.3793	0.3767	0.3729	0.3724	0.3662	0.3818	0.358	0.0972	0.0953	0.0952	0.0958	0.1078	0.1562	0.1874	0.2084	0.4161	0.3999	0.3786
243	72599.4	25.1	0.0984	0.0957	0.0956	0.0992	0.0969	0.107	0.1389	0.1651	0.2009	0.3095	0.425	0.3486	0.0975	0.0976	0.095	0.097	0.0959	0.1116	0.1452	0.1733	0.2195	0.3577	0.3982	0.3585	0.1657	0.3458	0.355	0.364	0.3801	0.3845	0.3805	0.3749	0.3776	0.3737	0.3874	0.3599	0.0973	0.0954	0.0956	0.0958	0.1077	0.155	0.1874	0.2082	0.4201	0.4019	0.3861
244	72899.4	24.9	0.0985	0.0957	0.0955	0.0992	0.0969	0.1071	0.1384	0.1663	0.1985	0.305	0.4303	0.3521	0.0975	0.0976	0.0951	0.0971	0.0959	0.1115	0.1445	0.171	0.2161	0.3605	0.4002	0.3603	0.1642	0.3478	0.3557	0.3698	0.385	0.3883	0.3827	0.3793	0.3808	0.3769	0.3891	0.3662	0.0974	0.0954	0.0954	0.0957	0.1079	0.1546	0.186	0.2037	0.4204	0.4049	0.3871
245	73199.4	25.1	0.0985	0.1014	0.0956	0.0992	0.0969	0.1069	0.1383	0.1647	0.1998	0.3069	0.4329	0.3548	0.0975	0.0976	0.095	0.097	0.0959	0.1112	0.1437	0.1723	0.219	0.3597	0.4087	0.363	0.1676	0.3515	0.3626	0.3732	0.3863	0.392	0.3868	0.3821	0.3855	0.3791	0.3961	0.3677	0.0972	0.0952	0.0953	0.0957	0.1073	0.1531	0.1853	0.2035	0.4256	0.4067	0.3908
246	73499.4	25	0.0985	0.0965	0.0957	0.0994	0.097	0.1067	0.1374	0.1648	0.1966	0.3068	0.4369	0.3574	0.0977	0.0977	0.0951	0.0971	0.096	0.1111	0.1422	0.1708	0.2158	0.3638	0.4052	0.3657	0.1675	0.3549	0.3617	0.3757	0.3903	0.3951	0.3889	0.3858	0.3868	0.3831	0.3958	0.3669	0.0975	0.0954	0.0953	0.0958	0.1074	0.1516	0.1848	0.2024	0.4265	0.4113	0.391
247	73799.4	25.1	0.0985	0.096	0.0956	0.0993	0.097	0.1065	0.1373	0.1654	0.194	0.3078	0.4381	0.3647	0.0975	0.0976	0.095	0.0969	0.0959	0.1106	0.1428	0.1719	0.2177	0.364	0.4159	0.3704	0.1691	0.3586	0.369	0.377	0.394	0.3964	0.3879	0.3871	0.3905	0.3833	0.4024	0.3708	0.0973	0.0955	0.0953	0.0957	0.1074	0.1513	0.1842	0.2032	0.4293	0.4144	0.3949
248	74099.5	25	0.0984	0.0959	0.0957	0.0993	0.097	0.1066	0.1366	0.165	0.1943	0.3032	0.4426	0.3635	0.0975	0.0976	0.0961	0.0969	0.0959	0.1107	0.1421	0.1704	0.2173	0.3653	0.4184	0.3718	0.1691	0.3605	0.3698	0.3862	0.3957	0.4024	0.3931	0.3921	0.394	0.3877	0.4085	0.3724	0.0972	0.0954	0.0954	0.0957	0.1073	0.1496	0.1826	0.2007	0.4321	0.4169	0.4023
249	74399.4	24.9	0.0985	0.0967	0.0957	0.0993	0.097	0.1064	0.1358	0.1667	0.1935	0.3064	0.4447	0.3651	0.0976	0.0977	0.0951	0.097	0.096	0.1105	0.1415	0.1724	0.2205	0.366	0.4262	0.3729	0.1711	0.3639	0.3742	0.3886	0.4003	0.4037	0.3954	0.4009	0.3982	0.3921	0.412	0.3747	0.0974	0.0955	0.0956	0.0958	0.1073	0.1492	0.183	0.2026	0.4355	0.4205	0.4035
250	74699.4	25.1	0.0985	0.0958	0.0957	0.0992	0.0971	0.1063	0.1362	0.1666	0.1937	0.3055	0.4475	0.3678	0.0976	0.0977	0.0951	0.097	0.0959	0.1103	0.141	0.1732	0.2165	0.3701	0.4319	0.3758	0.1719	0.3663	0.3735	0.394	0.4031	0.4084	0.4017	0.4015	0.4013	0.3976	0.4177	0.3789	0.0971	0.0953	0.0955	0.0957	0.1071	0.1486	0.1829	0.2009	0.437	0.4168	0.4035
251	74999.4	25	0.0985	0.0958	0.0957	0.0993	0.097	0.1059	0.1354	0.1671	0.1927	0.305	0.4505	0.3788	0.0976	0.0977	0.0951	0.097	0.0961	0.1104	0.1409	0.1726	0.2153	0.3717	0.4392	0.3827	0.1728	0.3695	0.3804	0.3947	0.4062	0.4091	0.4005	0.4046	0.4014	0.3963	0.4174	0.3786	0.0975	0.0955	0.0956	0.0959	0.107	0.1478	0.1825	0.2046	0.4404	0.428	0.4087
252	75299.4	25.1	0.0983	0.0958	0.0956	0.0993	0.097	0.1058	0.1352	0.1658	0.1943	0.3061	0.4523	0.3748	0.0975	0.0975	0.095	0.0969	0.096	0.1097	0.1403	0.1738	0.2188	0.3692	0.4402	0.3817	0.1751	0.3726	0.381	0.4008	0.4084	0.4152	0.4082	0.4053	0.4048	0.3981	0.424	0.3821	0.0973	0.0954	0.0953	0.0957	0.1069	0.1468	0.1801	0.2014	0.4426	0.436	0.4102
253	75599.4	25	0.0986	0.0958	0.0957	0.0994	0.0971	0.1059	0.1333	0.1615	0.1943	0.3072	0.454	0.381	0.0976	0.0977	0.0951	0.097	0.096	0.1098	0.1386	0.1706	0.2183	0.3687	0.4433	0.3923	0.1755	0.375	0.3867	0.396	0.4088	0.4187	0.405	0.415	0.4045	0.3996	0.4273	0.3826	0.0974	0.0956	0.0955	0.0957	0.1071	0.1458	0.1792	0.203	0.4432	0.4375	0.4182
254	75899.4	24.9	0.0985	0.0962	0.0957	0.0992	0.0969	0.1054	0.1332	0.1613	0.1961	0.3123	0.4586	0.3895	0.0976	0.0976	0.0951	0.097	0.0959	0.1095	0.1387	0.171	0.2193	0.3711	0.4454	0.3965	0.1763	0.3778	0.3917	0.4041	0.412	0.422	0.4136	0.4137	0.4112	0.4055	0.4316	0.3863	0.0973	0.0956	0.0954	0.0958	0.1067	0.1461	0.1788	0.2039	0.4464	0.442	0.4279
255	76199.4	25.1	0.0986	0.0959	0.0957	0.0992	0.0969	0.1053	0.1332	0.1576	0.1929	0.3065	0.4611	0.3921	0.0976	0.0976	0.095	0.097	0.096	0.1095	0.1375	0.1666	0.217	0.3705	0.4462	0.4009	0.1777	0.3785	0.3949	0.4073	0.4136	0.4227	0.4186	0.4224	0.415	0.4055	0.4343	0.3864	0.0972	0.0954	0.0954	0.0958	0.1066	0.1445	0.1743	0.1994	0.4476	0.4426	0.432
256	76499.4	25	0.0986	0.0961	0.0958	0.0993	0.0971	0.1051	0.1325	0.1575	0.1928	0.3135	0.4629	0.3995	0.0977	0.0978	0.0951	0.097	0.0961	0.1093	0.1367	0.164	0.2166	0.3736	0.4483	0.4058	0.1786	0.3831	0.3996	0.4112	0.4188	0.4239	0.4231	0.4242	0.4217	0.4111	0.4382	0.3891	0.0974	0.0956	0.0954	0.0958	0.1064	0.1443	0.1748	0.199	0.452	0.4549	0.4389
257	76799.4	25.1	0.0986	0.0957	0.0957	0.0992	0.0969	0.105	0.1324	0.1564	0.186	0.3052	0.4672	0.4056	0.0976	0.0976	0.0983	0.0969	0.096	0.1092	0.1354	0.1608	0.2134	0.364	0.4512	0.4063	0.1799	0.3845	0.4009	0.4129	0.4204	0.4222	0.4168	0.428	0.4202	0.4087	0.443	0.3885	0.0972	0.0955	0.0953	0.0955	0.1062	0.1423	0.1724	0.196	0.4513	0.4537	0.4403
258	77099.3	25	0.0985	0.0958	0.0957	0.0992	0.097	0.105	0.1311	0.1563	0.1907	0.3056	0.469	0.406	0.0976	0.0977	0.0952	0.097	0.096	0.1088	0.1351	0.1609	0.2154	0.3692	0.4546	0.4074	0.1816	0.3879	0.4061	0.4199	0.4219	0.4315	0.4203	0.4296	0.4266	0.4132	0.4472	0.3955	0.0973	0.0955	0.0955	0.0957	0.1063	0.1413	0.1726	0.1951	0.4545	0.4576	0.4416
259	77399.4	24.9	0.0986	0.0958	0.0957	0.0992	0.0969	0.1049	0.1312	0.1573	0.1867	0.296	0.47	0.4044	0.0977	0.0977	0.0952	0.097	0.096	0.1087	0.1344	0.1621	0.21	0.3667	0.4577	0.4074	0.1833	0.3895	0.4063	0.4219	0.4293	0.4309	0.4193	0.4352	0.4224	0.4128	0.4514	0.3975	0.0974	0.0955	0.0954	0.0959	0.1063	0.1416	0.171	0.1932	0.4555	0.4595	0.4426
260	77699.4	25.1	0.0985	0.0958	0.0957	0.0992	0.0969	0.1044	0.1312	0.1559	0.1852	0.2978	0.4723	0.4095	0.0976	0.0976	0.0965	0.097	0.096	0.1083	0.1345	0.1621	0.2144	0.366	0.4603	0.4089	0.185	0.3932	0.4179	0.4261	0.4375	0.4359	0.4235	0.4296	0.425	0.4159	0.4583	0.4069	0.0973	0.0954	0.0952	0.0958	0.1059	0.1406	0.1719	0.1939	0.4567	0.4594	0.4455
261	77999.3	25	0.0986	0.0959	0.0957	0.0992	0.097	0.1043	0.1305	0.1574	0.1877	0.3014	0.4726	0.4121	0.0977	0.0978	0.0953	0.0971	0.096	0.1083	0.1342	0.1648	0.219	0.3797	0.4623	0.4104	0.1856	0.3963	0.4185	0.4308	0.4418	0.4367	0.4281	0.4339	0.4258	0.4226	0.4594	0.4117	0.0975	0.0956	0.0954	0.0958	0.1057	0.1405	0.172	0.197	0.4591	0.4591	0.4518
262	78299.3	25	0.0986	0.0958	0.0957	0.0993	0.097	0.1042	0.1303	0.1551	0.1842	0.2935	0.4771	0.4113	0.0976	0.0976	0.095	0.0969	0.096	0.1081	0.1329	0.16	0.2145	0.3602	0.4666	0.4082	0.1871	0.3979	0.4221	0.4377	0.4496	0.4393	0.4317	0.4327	0.4288	0.4228	0.463	0.4182	0.0973	0.0955	0.0952	0.0957	0.1056	0.1384	0.1707	0.1922	0.4599	0.4612	0.4542
263	78599.3	25	0.0986	0.0958	0.0958	0.0993	0.0971	0.1041	0.1301	0.1568	0.1822	0.2945	0.4796	0.4117	0.0976	0.0976	0.0978	0.0969	0.0959	0.1082	0.1332	0.1631	0.2157	0.3608	0.4688	0.4099	0.1894	0.3997	0.4266	0.4406	0.452	0.4394	0.4353	0.4323	0.4304	0.4274	0.4658	0.4186	0.0974	0.0956	0.0964	0.0958	0.1062	0.139	0.171	0.1948	0.4629	0.4634	0.457
264	78899.3	24.9	0.0985	0.0958	0.0957	0.0992	0.0969	0.1039	0.1288	0.1552	0.182	0.2903	0.4813	0.4137	0.0976	0.0978	0.0951	0.097	0.0961	0.1078	0.1331	0.1621	0.2141	0.3633	0.4726	0.41	0.1908	0.4026	0.4265	0.4415	0.4545	0.4401	0.4347	0.4393	0.433	0.4308	0.4719	0.4188	0.0975	0.0957	0.0955	0.0957	0.1056	0.1385	0.1694	0.1922	0.4618	0.4658	0.4576
265	79199.3	25.1	0.0985	0.0983	0.0958	0.0993	0.097	0.1039	0.1288	0.1568	0.1807	0.2882	0.4829	0.4161	0.0975	0.0976	0.0951	0.0969	0.096	0.1074	0.1321	0.1633	0.2164	0.3624	0.4747	0.4119	0.1909	0.4052	0.4254	0.4421	0.458	0.4434	0.4403	0.4476	0.4392	0.433	0.4732	0.4206	0.0974	0.0955	0.0954	0.0956	0.1057	0.1382	0.1677	0.1939	0.4647	0.4664	0.457
266	79499.4	25	0.0985	0.096	0.0958	0.0993	0.0971	0.1037	0.1278	0.1536	0.1773	0.2814	0.4861	0.4181	0.0977	0.0977	0.0951	0.0969	0.0959	0.1073	0.1311	0.1597	0.2144	0.3423	0.4784	0.4125	0.1933	0.4063	0.4227	0.4376	0.4572	0.4425	0.4373	0.4569	0.4353	0.4328	0.4781	0.4188	0.0974	0.0955	0.0954	0.0956	0.1053	0.136	0.1654	0.1906	0.464	0.4698	0.4587
267	79799.4	25.1	0.0985	0.0957	0.0956	0.0992	0.0969	0.1037	0.1273	0.1528	0.1812	0.2816	0.4877	0.4189	0.0975	0.0975	0.095	0.0968	0.0957	0.1071	0.1306	0.1601	0.2151	0.3518	0.4825	0.414	0.195	0.4092	0.4245	0.4373	0.4585	0.4457	0.4405	0.4622	0.4372	0.4358	0.4827	0.4171	0.0973	0.0956	0.0954	0.0956	0.105	0.1361	0.1659	0.1921	0.4662	0.472	0.4601
268	80099.3	25	0.0985	0.0958	0.0957	0.0992	0.097	0.1037	0.1275	0.1525	0.1799	0.2776	0.4879	0.4199	0.0975	0.0975	0.0951	0.097	0.0959	0.1067	0.1302	0.1588	0.2146	0.3515	0.482	0.4147	0.1952	0.412	0.4243	0.4426	0.4602	0.4472	0.4405	0.4648	0.4378	0.4359	0.4908	0.4177	0.0974	0.0954	0.0954	0.0957	0.1052	0.1359	0.1645	0.1924	0.4678	0.4752	0.4609
269	80399.4	24.9	0.0986	0.0957	0.0956	0.0991	0.0969	0.1033	0.1264	0.1512	0.1776	0.2758	0.4893	0.4204	0.0976	0.0976	0.0951	0.0969	0.0959	0.1066	0.1296	0.1573	0.2143	0.352	0.4846	0.4154	0.1971	0.4151	0.4262	0.4396	0.4635	0.4473	0.4419	0.4665	0.4375	0.4353	0.4887	0.4158	0.0974	0.0956	0.0954	0.0957	0.1048	0.1345	0.1637	0.1914	0.4675	0.4759	0.4605
270	80699.4	25.1	0.0985	0.0958	0.0957	0.0992	0.097	0.1031	0.126	0.1505	0.1814	0.2742	0.4925	0.4224	0.0976	0.0976	0.0951	0.0969	0.096	0.1063	0.1291	0.1569	0.2178	0.3489	0.4861	0.4174	0.1985	0.4172	0.4279	0.4392	0.4626	0.4485	0.4424	0.4658	0.4391	0.4355	0.4926	0.4162	0.0973	0.0954	0.0953	0.0956	0.1049	0.134	0.1635	0.1905	0.4702	0.4797	0.463
271	80999.3	25	0.0988	0.0961	0.0958	0.0991	0.0971	0.103	0.1264	0.149	0.1774	0.2692	0.4979	0.4254	0.0977	0.0978	0.0953	0.097	0.0961	0.1066	0.1289	0.1555	0.2132	0.3361	0.4925	0.42	0.2006	0.4194	0.4294	0.4417	0.4636	0.4498	0.4436	0.4607	0.4403	0.4374	0.4988	0.4151	0.0973	0.0956	0.0955	0.0957	0.1047	0.1325	0.1604	0.1889	0.4699	0.4825	0.4646
272	81299.4	25.1	0.0984	0.0957	0.0957	0.0992	0.097	0.103	0.1253	0.1488	0.1789	0.2677	0.4986	0.4264	0.0975	0.0975	0.095	0.0968	0.0959	0.1058	0.1276	0.1549	0.2126	0.3212	0.4947	0.4214	0.2015	0.4222	0.4324	0.4442	0.4658	0.4537	0.4464	0.4591	0.4417	0.4394	0.5072	0.4161	0.0973	0.0954	0.0952	0.0956	0.1046	0.1325	0.1603	0.1847	0.4707	0.4837	0.4658
273	81599.4	25.1	0.0985	0.0957	0.0958	0.0992	0.097	0.1027	0.1256	0.1484	0.1762	0.2761	0.5006	0.4272	0.0976	0.0975	0.095	0.0969	0.096	0.106	0.1279	0.1564	0.214	0.3297	0.4949	0.4218	0.2038	0.4236	0.4341	0.444	0.4647	0.4559	0.4479	0.4589	0.4423	0.4408	0.5117	0.4185	0.0974	0.0955	0.0954	0.0957	0.1045	0.132	0.1592	0.1873	0.4716	0.4874	0.4695
274	81899.3	24.9	0.0985	0.0959	0.0958	0.0992	0.097	0.1024	0.125	0.1487	0.1749	0.2737	0.4991	0.4293	0.0977	0.0978	0.0952	0.0969	0.0959	0.1054	0.1272	0.1547	0.2132	0.3367	0.4961	0.4249	0.2045	0.4265	0.4374	0.4448	0.464	0.4595	0.4483	0.4593	0.4444	0.4433	0.5112	0.4194	0.0974	0.0955	0.0954	0.0957	0.1043	0.1311	0.1599	0.1866	0.472	0.4883	0.4695
275	82199.4	25.1	0.0984	0.0958	0.0957	0.0992	0.097	0.1026	0.1245	0.1486	0.1709	0.27	0.5031	0.431	0.0975	0.0975	0.0949	0.0967	0.0958	0.1054	0.1266	0.154	0.2123	0.3232	0.4989	0.4248	0.2062	0.4281	0.4385	0.4482	0.4639	0.462	0.4514	0.4611	0.4459	0.4439	0.5145	0.4201	0.0971	0.0953	0.0952	0.0955	0.1043	0.1298	0.1584	0.1827	0.4729	0.4902	0.4729
276	82499.3	25.1	0.0987	0.096	0.0959	0.0993	0.0972	0.1027	0.1242	0.1483	0.1714	0.2713	0.5054	0.4322	0.0977	0.0978	0.0951	0.0969	0.096	0.1054	0.1268	0.1552	0.2114	0.3244	0.502	0.4274	0.2077	0.4294	0.4366	0.449	0.4687	0.4604	0.4526	0.4646	0.4484	0.4459	0.5245	0.4231	0.0972	0.0955	0.0954	0.0957	0.1042	0.1295	0.159	0.1862	0.4737	0.494	0.4752
277	82799.3	25.1	0.0986	0.0957	0.0958	0.0992	0.0969	0.1022	0.1235	0.1491	0.1714	0.2666	0.5074	0.4341	0.0975	0.0976	0.095	0.0968	0.0959	0.1054	0.1259	0.1542	0.214	0.325	0.5055	0.4297	0.211	0.4323	0.439	0.4508	0.4662	0.4646	0.454	0.4621	0.4498	0.4466	0.5256	0.4235	0.0973	0.0955	0.0964	0.0957	0.1044	0.1295	0.1567	0.1849	0.4756	0.4953	0.4764
278	83099.3	25.1	0.0986	0.0958	0.0958	0.0991	0.097	0.1024	0.1235	0.147	0.1668	0.2694	0.5087	0.4366	0.0975	0.0976	0.0951	0.0969	0.0961	0.1051	0.1255	0.1539	0.2097	0.3221	0.506	0.4304	0.2116	0.433	0.4395	0.4508	0.467	0.4659	0.4571	0.4646	0.4531	0.4488	0.5282	0.4248	0.0973	0.0955	0.0953	0.0956	0.1037	0.1289	0.1555	0.1836	0.4742	0.4966	0.4775
279	83399.3	24.9	0.0986	0.0958	0.0958	0.0992	0.0972	0.1022	0.1229	0.1461	0.1672	0.2743	0.5119	0.4395	0.0977	0.0977	0.0952	0.0969	0.096	0.1048	0.1258	0.1525	0.2101	0.3282	0.5104	0.4334	0.214	0.4361	0.442	0.4535	0.4653	0.464	0.4589	0.4637	0.455	0.4504	0.5295	0.4267	0.0974	0.0956	0.0955	0.0958	0.1039	0.1283	0.1562	0.1829	0.4762	0.5004	0.4825
280	83699.3	25.1	0.0987	0.0957	0.0957	0.0992	0.0969	0.1019	0.1226	0.1452	0.1662	0.2657	0.5136	0.4407	0.0976	0.0976	0.0951	0.0969	0.0961	0.1046	0.1251	0.1504	0.2064	0.3229	0.5121	0.4354	0.2155	0.4371	0.4432	0.4541	0.4654	0.4666	0.4597	0.4665	0.4567	0.4519	0.5303	0.4279	0.0973	0.0956	0.0953	0.0958	0.1036	0.1276	0.1544	0.1815	0.477	0.5006	0.4831
281	83999.3	25	0.0987	0.0959	0.0959	0.0993	0.0971	0.102	0.1223	0.1453	0.1642	0.2634	0.5147	0.4428	0.0977	0.0977	0.0953	0.0969	0.096	0.1047	0.1239	0.1513	0.2109	0.3271	0.5135	0.4374	0.2172	0.4404	0.4464	0.4562	0.4678	0.47	0.4614	0.4676	0.4585	0.4539	0.5309	0.4293	0.0974	0.0956	0.0954	0.0957	0.1037	0.1268	0.1532	0.1817	0.4776	0.5029	0.4832
282	84299.4	25.1	0.0986	0.0957	0.0956	0.0991	0.097	0.1018	0.1215	0.1436	0.1657	0.2691	0.5166	0.4438	0.0975	0.0977	0.0951	0.0968	0.0958	0.1044	0.1234	0.1511	0.2105	0.3267	0.5151	0.4375	0.2191	0.442	0.4484	0.4599	0.4711	0.474	0.4644	0.4701	0.4615	0.4572	0.5292	0.4322	0.0973	0.0955	0.0953	0.0956	0.1033	0.1264	0.1531	0.1837	0.4801	0.5058	0.488
283	84599.3	25	0.0986	0.096	0.096	0.0992	0.097	0.1017	0.1218	0.1431	0.1667	0.2743	0.5165	0.4458	0.0975	0.0977	0.0951	0.0969	0.0959	0.1042	0.1237	0.1496	0.2114	0.3307	0.5154	0.4404	0.2204	0.443	0.4495	0.4593	0.4709	0.476	0.4646	0.4709	0.4626	0.4582	0.5256	0.4334	0.0974	0.0956	0.0956	0.0958	0.1033	0.1256	0.1538	0.1829	0.4802	0.508	0.4898
284	84899.3	24.9	0.0985	0.0957	0.0958	0.0991	0.0971	0.1015	0.1206	0.1416	0.1636	0.266	0.5188	0.4473	0.0976	0.0976	0.0952	0.0969	0.096	0.104	0.1227	0.1487	0.2096	0.3165	0.5176	0.4417	0.2221	0.4445	0.4511	0.4612	0.4744	0.4802	0.467	0.4723	0.4647	0.4603	0.5248	0.436	0.0974	0.0955	0.0953	0.0956	0.1034	0.1251	0.1514	0.1808	0.4796	0.511	0.4928
285	85199.3	25.1	0.0986	0.0958	0.0959	0.0992	0.0971	0.1017	0.1215	0.1423	0.1645	0.2755	0.5222	0.4495	0.0976	0.0976	0.0951	0.0968	0.0959	0.104	0.1217	0.1489	0.2091	0.3211	0.5212	0.4437	0.2244	0.4457	0.453	0.4618	0.4761	0.4824	0.469	0.4744	0.4669	0.463	0.5257	0.4378	0.0973	0.0955	0.0953	0.0956	0.1033	0.1246	0.1527	0.1801	0.4804	0.5129	0.4948
286	85499.4	25	0.0986	0.0961	0.0959	0.0993	0.097	0.1013	0.1208	0.1425	0.165	0.2741	0.5227	0.4519	0.0976	0.0978	0.0953	0.0969	0.0961	0.1038	0.1222	0.1484	0.2082	0.3288	0.5224	0.4453	0.2268	0.4491	0.4553	0.464	0.4731	0.4832	0.4709	0.4726	0.4679	0.4651	0.5285	0.44	0.0974	0.0955	0.0953	0.0958	0.103	0.1249	0.1518	0.181	0.4795	0.5125	0.4947
287	85799.4	25.1	0.0985	0.0962	0.0958	0.0991	0.097	0.1013	0.1203	0.1407	0.1623	0.2639	0.525	0.4527	0.0975	0.0976	0.0953	0.0968	0.096	0.1036	0.1221	0.148	0.2048	0.3287	0.5243	0.447	0.2287	0.4503	0.4571	0.465	0.4772	0.4807	0.4731	0.473	0.4705	0.4676	0.53	0.4421	0.0973	0.0955	0.0953	0.0957	0.1029	0.1235	0.1496	0.1786	0.483	0.516	0.4977
288	86099.4	25.1	0.0986	0.0958	0.0957	0.0991	0.0971	0.1012	0.1206	0.1412	0.1603	0.2736	0.526	0.4545	0.0975	0.0976	0.0951	0.0968	0.0959	0.1033	0.1216	0.1478	0.2088	0.3302	0.5252	0.4485	0.2298	0.4516	0.4586	0.4667	0.4758	0.4815	0.476	0.4748	0.4716	0.4689	0.5316	0.4438	0.0973	0.0955	0.0952	0.0956	0.1027	0.1232	0.1499	0.1791	0.483	0.5173	0.4997
289	86399.4	24.9	0.0984	0.0956	0.0957	0.0991	0.0971	0.1012	0.1202	0.1401	0.1618	0.2671	0.5281	0.4567	0.0976	0.0977	0.0952	0.0968	0.096	0.1031	0.1211	0.1471	0.2046	0.324	0.5285	0.4504	0.2335	0.4527	0.46	0.468	0.4764	0.4823	0.4771	0.4761	0.4742	0.4713	0.5336	0.4451	0.0974	0.0956	0.0952	0.0957	0.1029	0.1233	0.1492	0.1774	0.4837	0.5202	0.5018
290	86699.6	25.1	0.0986	0.0958	0.0958	0.0992	0.097	0.1012	0.1196	0.1407	0.1632	0.2669	0.53	0.4583	0.0976	0.0977	0.0952	0.0969	0.0959	0.1031	0.1209	0.1471	0.2049	0.327	0.5306	0.4518	0.2349	0.454	0.4613	0.4702	0.4777	0.4838	0.4793	0.4779	0.4758	0.4726	0.5372	0.4473	0.0973	0.0955	0.0953	0.0956	0.1025	0.1224	0.1484	0.1766	0.4848	0.5212	0.5034
291	86999.4	25	0.0986	0.0961	0.096	0.0992	0.097	0.101	0.1192	0.1412	0.161	0.2697	0.5299	0.4602	0.0978	0.0978	0.0953	0.097	0.0961	0.1029	0.1202	0.1473	0.2079	0.337	0.5313	0.4544	0.2363	0.4556	0.4631	0.4717	0.4846	0.4855	0.4814	0.48	0.4777	0.4752	0.5399	0.4493	0.0974	0.0955	0.0954	0.0958	0.1026	0.1221	0.149	0.1795	0.4854	0.5226	0.5052
292	87299.4	25.1	0.0987	0.0957	0.0958	0.099	0.097	0.1008	0.1187	0.1391	0.1576	0.2726	0.533	0.4615	0.0975	0.0976	0.0951	0.0969	0.0959	0.1026	0.1204	0.1458	0.2019	0.3203	0.5339	0.4556	0.2399	0.4575	0.4652	0.4736	0.4817	0.4868	0.4825	0.4823	0.4798	0.4772	0.5392	0.4511	0.0973	0.0955	0.0952	0.0956	0.1022	0.1216	0.1474	0.176	0.4857	0.5245	0.5078
293	87599.4	25.1	0.0986	0.0957	0.0957	0.0991	0.0968	0.1007	0.1186	0.1387	0.1574	0.2631	0.5335	0.4631	0.0975	0.0976	0.0951	0.0967	0.0959	0.1025	0.12	0.1449	0.1966	0.3258	0.5352	0.4568	0.2412	0.4589	0.4661	0.4755	0.4828	0.4898	0.4848	0.4844	0.4809	0.4779	0.5404	0.4521	0.0973	0.0956	0.0952	0.0955	0.1023	0.121	0.1473	0.1761	0.4852	0.5256	0.5085
294	87899.4	24.9	0.0986	0.0957	0.0957	0.099	0.097	0.1006	0.118	0.1375	0.1575	0.2685	0.5354	0.4652	0.0974	0.0977	0.095	0.0968	0.096	0.1023	0.1194	0.1451	0.194	0.3329	0.5367	0.4587	0.2429	0.4601	0.4674	0.4768	0.4843	0.4908	0.4863	0.4851	0.483	0.4804	0.5434	0.4544	0.0973	0.0955	0.0953	0.0956	0.1021	0.1208	0.1465	0.1769	0.4861	0.5277	0.5111
295	88199.4	25.1	0.0985	0.0957	0.0958	0.099	0.097	0.1005	0.118	0.1368	0.155	0.2621	0.5375	0.4665	0.0974	0.0975	0.0951	0.0967	0.0958	0.1022	0.1193	0.144	0.1921	0.3236	0.5376	0.4599	0.2457	0.4619	0.47	0.4787	0.4877	0.4929	0.4879	0.4873	0.4854	0.4824	0.545	0.4554	0.0973	0.0955	0.0952	0.0955	0.1021	0.1206	0.1458	0.1751	0.4876	0.5287	0.5127
296	88499.4	25	0.0987	0.096	0.096	0.0992	0.097	0.1006	0.1179	0.1364	0.1565	0.2658	0.5405	0.4695	0.0976	0.0978	0.0952	0.0969	0.0959	0.1022	0.1189	0.144	0.192	0.3352	0.5406	0.4622	0.2482	0.4636	0.4712	0.4801	0.4888	0.4946	0.4899	0.4888	0.4873	0.4849	0.5508	0.4593	0.0973	0.0955	0.0951	0.0956	0.102	0.1199	0.1453	0.1752	0.4872	0.5319	0.5165
297	88799.4	25.1	0.0986	0.0965	0.0958	0.0991	0.0969	0.1004	0.1173	0.1361	0.155	0.2656	0.5377	0.4708	0.0975	0.0976	0.095	0.0967	0.0958	0.1018	0.1182	0.1428	0.1904	0.3334	0.5411	0.4634	0.249	0.464	0.472	0.4815	0.4911	0.4961	0.4921	0.4917	0.4896	0.4864	0.5529	0.4599	0.0972	0.0955	0.0952	0.0956	0.1019	0.12	0.1456	0.1761	0.4874	0.5335	0.5181
298	89099.4	25	0.0987	0.0958	0.0958	0.0992	0.097	0.1004	0.1172	0.1359	0.1545	0.2607	0.5425	0.4726	0.0975	0.0976	0.0951	0.0968	0.0958	0.1019	0.1183	0.1433	0.1899	0.3259	0.5433	0.4656	0.2525	0.466	0.4738	0.4831	0.4924	0.498	0.4936	0.4927	0.4909	0.4882	0.5555	0.4622	0.0973	0.0954	0.0951	0.0956	0.1018	0.1194	0.1442	0.1742	0.4896	0.535	0.5194
299	89399.4	24.9	0.0984	0.0958	0.0958	0.0991	0.0969	0.1003	0.1171	0.1349	0.1526	0.2642	0.5425	0.4735	0.0974	0.0975	0.0949	0.0966	0.0958	0.1015	0.1178	0.1421	0.1857	0.3175	0.5435	0.4666	0.254	0.4667	0.4756	0.4846	0.494	0.4992	0.4952	0.4948	0.4921	0.4896	0.5569	0.4636	0.0971	0.0954	0.0952	0.0955	0.1014	0.1186	0.1433	0.1724	0.488	0.5351	0.5203
300	89699.4	25.1	0.0984	0.0956	0.0957	0.099	0.0969	0.1006	0.1165	0.1352	0.1524	0.2576	0.5448	0.4751	0.0973	0.0974	0.095	0.0967	0.096	0.1014	0.1175	0.1415	0.1862	0.3324	0.5459	0.468	0.2568	0.4685	0.4767	0.4859	0.4947	0.5005	0.4964	0.4955	0.4932	0.4905	0.5589	0.4641	0.0973	0.0954	0.0951	0.0955	0.1016	0.1184	0.1426	0.1738	0.4896	0.537	0.5218
301	89999.4	25.1	0.0987	0.096	0.096	0.0992	0.0971	0.1002	0.1162	0.1357	0.1528	0.258	0.5466	0.478	0.0976	0.0978	0.0953	0.0969	0.0959	0.1015	0.1174	0.142	0.1856	0.3288	0.5494	0.4711	0.259	0.4701	0.4786	0.4876	0.4968	0.502	0.4983	0.4973	0.4959	0.4932	0.5634	0.4669	0.0973	0.0957	0.0953	0.0956	0.1014	0.1183	0.1434	0.1725	0.4912	0.5394	0.5243
302	90299.3	25	0.0984	0.0956	0.0957	0.099	0.0969	0.1001	0.1165	0.1349	0.1523	0.2618	0.5496	0.4787	0.0974	0.0975	0.0949	0.0966	0.0957	0.1011	0.1168	0.1411	0.1835	0.3172	0.5476	0.471	0.2614	0.4705	0.4794	0.4884	0.4986	0.5037	0.5003	0.5003	0.4978	0.4949	0.5651	0.4681	0.0972	0.0956	0.096	0.0955	0.1014	0.1181	0.1422	0.1718	0.4909	0.541	0.5259
303	90599.3	25.1	0.0986	0.0958	0.0959	0.0989	0.0969	0.1001	0.1159	0.1348	0.1507	0.2545	0.5494	0.481	0.0975	0.0975	0.0974	0.0967	0.0959	0.1011	0.1166	0.1416	0.1851	0.3303	0.5523	0.4734	0.2641	0.472	0.481	0.4901	0.5001	0.5062	0.5025	0.5019	0.4992	0.4959	0.5671	0.4696	0.0972	0.0954	0.0952	0.0955	0.1014	0.1179	0.1419	0.1712	0.4922	0.5413	0.526
304	90899.3	24.9	0.0984	0.0956	0.0958	0.0989	0.0968	0.1003	0.1161	0.1348	0.1515	0.2564	0.5517	0.4826	0.0974	0.0975	0.0951	0.0967	0.0959	0.1012	0.1163	0.1409	0.1837	0.3295	0.5534	0.4754	0.2661	0.4727	0.4816	0.4908	0.5	0.507	0.5032	0.5029	0.5008	0.4983	0.5694	0.4709	0.0973	0.0957	0.0953	0.0956	0.1014	0.1175	0.142	0.1714	0.4931	0.5432	0.5291
305	91199.4	25.1	0.0984	0.0957	0.0959	0.099	0.0968	0.1	0.1154	0.1336	0.15	0.2548	0.5504	0.4837	0.0974	0.0974	0.095	0.0967	0.0958	0.1011	0.116	0.1392	0.1817	0.324	0.5527	0.4762	0.2685	0.4741	0.4835	0.4924	0.5016	0.5084	0.5045	0.5043	0.5018	0.4995	0.5712	0.4726	0.0972	0.0955	0.0951	0.0955	0.1011	0.1166	0.1406	0.1701	0.4919	0.544	0.5288
306	91499.4	25	0.0986	0.0958	0.0959	0.0991	0.097	0.1	0.1157	0.1331	0.1496	0.2587	0.5531	0.4857	0.0976	0.0975	0.095	0.0967	0.0959	0.1009	0.1159	0.1396	0.1824	0.3239	0.5551	0.4783	0.2708	0.4755	0.4844	0.4933	0.5029	0.5094	0.5051	0.5054	0.5035	0.5011	0.5738	0.4743	0.0972	0.0954	0.0956	0.0956	0.1012	0.1164	0.1408	0.1697	0.4931	0.5457	0.5302
307	91799.4	25.1	0.0982	0.0971	0.0956	0.0989	0.0968	0.1	0.1149	0.1323	0.1487	0.2524	0.5531	0.4863	0.0974	0.0974	0.0949	0.0966	0.0958	0.1006	0.1155	0.1384	0.18	0.317	0.5568	0.4788	0.2738	0.4768	0.4861	0.4952	0.5044	0.5122	0.5088	0.5088	0.5062	0.5035	0.5771	0.4765	0.0971	0.0953	0.095	0.0954	0.101	0.1165	0.1394	0.1697	0.4943	0.5479	0.5334
308	92099.4	25.1	0.0986	0.0956	0.0956	0.0989	0.0969	0.0998	0.1149	0.1324	0.1504	0.2542	0.5531	0.4894	0.0976	0.0976	0.095	0.0967	0.0959	0.1006	0.115	0.1375	0.1809	0.3295	0.5581	0.48	0.2765	0.4773	0.4859	0.4962	0.5064	0.5131	0.5095	0.5095	0.5062	0.5038	0.577	0.4764	0.0971	0.0955	0.0951	0.0955	0.1012	0.1159	0.1401	0.1707	0.4936	0.5464	0.533
309	92399.4	24.8	0.0985	0.0958	0.0957	0.099	0.0969	0.0999	0.1143	0.1317	0.1492	0.2494	0.556	0.4904	0.0975	0.0976	0.0963	0.0967	0.0956	0.1004	0.1152	0.1383	0.1811	0.3254	0.5587	0.4828	0.2794	0.48	0.4892	0.4987	0.5081	0.5156	0.5115	0.5117	0.5088	0.506	0.5804	0.4793	0.0972	0.0956	0.0952	0.0956	0.101	0.1164	0.1394	0.1691	0.4962	0.5501	0.5363
310	92699.3	25.1	0.0984	0.099	0.0956	0.0989	0.0967	0.0997	0.1143	0.1315	0.1478	0.2588	0.5568	0.4911	0.0973	0.0972	0.0948	0.0966	0.0958	0.1003	0.1148	0.1383	0.1811	0.3147	0.5589	0.483	0.2814	0.4797	0.4891	0.4989	0.5087	0.516	0.5126	0.5125	0.5104	0.5078	0.5833	0.4803	0.0972	0.0954	0.0949	0.0954	0.1007	0.1156	0.1387	0.1684	0.4962	0.5514	0.5368
311	92999.3	25	0.0985	0.0957	0.0958	0.0989	0.0968	0.0999	0.1142	0.1313	0.1479	0.2533	0.5578	0.4931	0.0975	0.0976	0.0951	0.0966	0.0958	0.1003	0.1147	0.1367	0.1784	0.3276	0.5605	0.484	0.2849	0.4815	0.4914	0.5006	0.5102	0.5181	0.5143	0.5139	0.5117	0.5095	0.5856	0.4821	0.0973	0.0955	0.0956	0.0956	0.1009	0.1159	0.1385	0.1674	0.4954	0.5528	0.5378
312	93299.3	25.1	0.0983	0.0956	0.0956	0.0988	0.0968	0.0997	0.1138	0.1307	0.1475	0.2474	0.5595	0.4969	0.0973	0.0972	0.0948	0.0965	0.0956	0.1001	0.1146	0.137	0.179	0.3109	0.562	0.485	0.2871	0.482	0.4915	0.5018	0.5114	0.5194	0.5158	0.5156	0.5136	0.5112	0.5866	0.4831	0.0971	0.0953	0.0951	0.0955	0.1007	0.1151	0.1391	0.1685	0.4964	0.5546	0.54
313	93599.3	25.1	0.0984	0.0957	0.0957	0.0989	0.0967	0.0997	0.1137	0.1299	0.1473	0.2487	0.5607	0.4963	0.0973	0.0975	0.095	0.0965	0.0956	0.1001	0.1138	0.1369	0.178	0.3213	0.563	0.487	0.2903	0.4838	0.4931	0.5036	0.5141	0.5219	0.5178	0.5185	0.516	0.513	0.5902	0.4859	0.0972	0.0954	0.0949	0.0954	0.1005	0.115	0.1381	0.1667	0.4953	0.5551	0.5411
314	93899.3	24.8	0.0984	0.0956	0.0957	0.0989	0.0966	0.0999	0.1134	0.1305	0.1473	0.2551	0.5621	0.4985	0.0976	0.0976	0.0951	0.0967	0.0958	0.1002	0.1141	0.1362	0.1801	0.312	0.5668	0.4894	0.293	0.4855	0.4948	0.5049	0.513	0.5217	0.5184	0.5187	0.5174	0.5147	0.593	0.4886	0.0971	0.0954	0.095	0.0956	0.1005	0.1145	0.138	0.167	0.4984	0.5574	0.5434
315	94199.3	25.1	0.0983	0.0957	0.0957	0.0989	0.0968	0.0997	0.1143	0.1298	0.1474	0.2465	0.5633	0.4998	0.0974	0.0973	0.0949	0.0964	0.0956	0.0999	0.1142	0.1365	0.1773	0.3172	0.5677	0.4908	0.296	0.4861	0.4956	0.505	0.5137	0.5228	0.52	0.5204	0.5178	0.5153	0.594	0.4886	0.0971	0.0953	0.095	0.0953	0.1003	0.1143	0.1368	0.1665	0.4985	0.5581	0.544
316	94499.3	25	0.0984	0.0958	0.0958	0.099	0.0969	0.0998	0.1136	0.1301	0.1465	0.2545	0.5649	0.5013	0.0973	0.0974	0.096	0.0968	0.0958	0.1	0.1137	0.1353	0.177	0.3116	0.569	0.4922	0.2971	0.487	0.496	0.5068	0.5171	0.5245	0.5221	0.5227	0.5199	0.5173	0.5966	0.4904	0.0972	0.0954	0.095	0.0955	0.1006	0.1145	0.1381	0.1665	0.4983	0.5594	0.5461
317	94799.3	25.1	0.0982	0.0955	0.0956	0.0989	0.0969	0.0996	0.1132	0.1295	0.1461	0.2501	0.5642	0.5031	0.0974	0.0974	0.0949	0.0966	0.0957	0.1	0.1132	0.135	0.1766	0.3202	0.5707	0.4927	0.3012	0.4886	0.4984	0.5087	0.5193	0.5267	0.5242	0.5247	0.5219	0.5188	0.5996	0.4924	0.0971	0.0954	0.0951	0.0953	0.1002	0.1143	0.1371	0.1659	0.4986	0.561	0.5483
318	95099.3	25.1	0.0983	0.0956	0.0957	0.0989	0.0968	0.0996	0.1129	0.1296	0.1459	0.248	0.5658	0.5047	0.0974	0.0974	0.0948	0.0964	0.0958	0.0997	0.113	0.135	0.1767	0.311	0.5719	0.4944	0.3045	0.4896	0.4989	0.5093	0.5196	0.5271	0.5247	0.5249	0.5227	0.5196	0.6008	0.4931	0.0972	0.0954	0.0951	0.0954	0.1002	0.1141	0.1371	0.1663	0.4985	0.5619	0.5477
319	95399.3	24.8	0.0982	0.0953	0.0954	0.0987	0.0965	0.0995	0.1128	0.1282	0.1451	0.2518	0.5676	0.5056	0.0973	0.0973	0.0949	0.0965	0.0957	0.0997	0.113	0.1345	0.1767	0.3194	0.5729	0.4952	0.3062	0.4903	0.4998	0.5101	0.5226	0.5293	0.525	0.5256	0.5236	0.5213	0.6025	0.494	0.097	0.0955	0.095	0.0953	0.1002	0.1137	0.1365	0.1658	0.4998	0.5629	0.5485
320	95699.3	25.1	0.0981	0.0954	0.0956	0.0988	0.0966	0.0995	0.1125	0.1288	0.1462	0.2513	0.5681	0.5073	0.0972	0.0972	0.0947	0.0965	0.0956	0.0998	0.1129	0.1343	0.1771	0.3095	0.5737	0.4967	0.3091	0.4913	0.501	0.5119	0.5257	0.5316	0.5277	0.5294	0.5267	0.5237	0.6061	0.496	0.097	0.0954	0.0949	0.0953	0.1	0.1134	0.1357	0.1659	0.5016	0.5645	0.5506
321	95999.3	25	0.0983	0.0956	0.0956	0.0987	0.0967	0.0995	0.1128	0.1278	0.1452	0.2498	0.5706	0.5092	0.0974	0.0973	0.0948	0.0966	0.0958	0.0996	0.1125	0.1336	0.1769	0.3151	0.5762	0.4986	0.3126	0.4928	0.502	0.5129	0.5258	0.5321	0.5283	0.5295	0.5271	0.5248	0.6079	0.4979	0.0972	0.0955	0.0958	0.0954	0.1002	0.1136	0.1359	0.1651	0.5005	0.5661	0.5528
322	96299.3	25.1	0.0981	0.0954	0.0956	0.0988	0.0968	0.0995	0.1122	0.1283	0.1439	0.251	0.5706	0.5109	0.0973	0.0972	0.0949	0.0965	0.0957	0.0995	0.1123	0.1336	0.1748	0.3087	0.5772	0.4994	0.314	0.493	0.5027	0.5141	0.5274	0.5336	0.5292	0.5323	0.5285	0.5259	0.6097	0.4993	0.097	0.0954	0.0949	0.0953	0.1	0.113	0.1357	0.1648	0.5021	0.568	0.5542
323	96599.3	25.1	0.0982	0.0955	0.0956	0.0988	0.0965	0.0995	0.1121	0.1279	0.144	0.2543	0.5719	0.512	0.0973	0.0973	0.0968	0.0965	0.0957	0.0995	0.1122	0.1335	0.1753	0.3145	0.5792	0.5009	0.318	0.4944	0.5039	0.5148	0.5285	0.535	0.5308	0.5333	0.5299	0.5273	0.611	0.5007	0.0971	0.0955	0.0951	0.0953	0.0998	0.1133	0.1354	0.1648	0.5017	0.5682	0.5541
324	96899.3	24.8	0.0983	0.0955	0.0956	0.0987	0.0965	0.0995	0.1125	0.1274	0.1441	0.2509	0.5732	0.5138	0.0975	0.0974	0.0949	0.0965	0.0956	0.0994	0.1121	0.1324	0.1744	0.3146	0.5802	0.5035	0.3212	0.4953	0.5051	0.5164	0.5307	0.5365	0.5326	0.5359	0.5315	0.529	0.6142	0.5026	0.0971	0.0955	0.095	0.0955	0.1	0.113	0.1349	0.164	0.5024	0.5701	0.557
325	97199.3	25.1	0.0982	0.0955	0.0956	0.0988	0.0965	0.0994	0.112	0.1275	0.1441	0.2527	0.5765	0.5137	0.0974	0.0973	0.0948	0.0965	0.0957	0.0994	0.1123	0.1335	0.1756	0.3166	0.581	0.504	0.3242	0.4968	0.5062	0.5171	0.5327	0.5384	0.5338	0.5361	0.5324	0.5302	0.6163	0.5041	0.0971	0.0954	0.0947	0.0953	0.0998	0.113	0.135	0.1636	0.5032	0.5707	0.5575
			8.33333e-05	-0.000816667	-0.00108333	6.66667e-05	-0.00191667	0.00165	0.0149333	0.0303667	0.0485333	0.155617	0.4803	0.417933	3.33333e-05	-0.00115	-0.000933333	-0.00131667	-0.0003	0.0028	0.01475	0.03755	0.0780833	0.218683	0.483333	0.405683	0.2278	0.401617	0.410383	0.415867	0.436133	0.437417	0.43755	0.440133	0.43635	0.434417	0.52245	0.40855	-0.000383333	-0.00075	-0.00103333	-0.00115	0.0021	0.0164667	0.0386333	0.0678	0.406233	0.475483	0.462233
End Time				2024-12-11 21:52:14
Warning	Execution of 'GabrielV_Ecoli (Modified)' was interrupted by the user.
Warning	Unable to meet given kinetic interval time for cycles '31, 34, 47, 146, 156, 266, 280, 289'.
[truncated: 49 more columns]
