# Supplementary material for: A universal surface functionalization technique to chemically enhance live microbial cells
Source: Mol Syst Biol. 2026 Mar 16;22(6):962–78. doi: 10.1038/s44320-026-00202-z (PMC13230988; doi:10.1038/s44320-026-00202-z)
Supplement: Supplementary file 7 — Source data Fig. 4 [file 44320_2026_202_MOESM7_ESM.zip › SD figure 4/4C/2024-12-11_MIC_full_plate2_single.xlsx]

## Sheet: Result sheet
Method name: GabrielV_singleOD
Application: SparkControl				V2.3
Device: Spark				Serial number: 1806011180
Firmware:				LUM:V5.2.3|ABS:V4.3.2|ABS_MEX:V5.0.7|MTP:V13.1.5|FLUOR:V5.1.3|FLUOR_FP:V5.0.2|FLUOR_BOTTOM:V5.0.2|FLUOR_MEM:V5.0.7|FLUOR_MEX:V5.0.7|STACKER:V1.0.3
Date:				2024-12-11
Time:				10:04 PM
System				DESKTOP-894FVBB
User				DESKTOP-894FVBB\Platereader
Plate				[GRE96ft] - Greiner 96 Flat Transparent Cat. No.: 655101/655161/655192
Lid lifter				Lid
Humidity Cassette				No humidity cassette
Smooth mode				Not selected
List of actions in this measurement script:
Plate
	Shaking
	Absorbance					OD 600
Name				GRE96ft
Plate layout
Plate area				A1-H12
Start Time				2024-12-11 22:03:32
Shaking (Double Orbital) Duration				30	s
Shaking (Double Orbital) Position				Current
Shaking (Double Orbital) Amplitude				1	mm
Shaking (Double Orbital) Frequency				270	rpm
End Time				2024-12-11 22:04:02
Mode	Absorbance
Name	OD 600
Measurement wavelength				600	nm
Number of flashes				10
Settle time				50	ms
Part of Plate				A1-H12
Start Time				2024-12-11 22:04:05
Temperature				23.7	°C
<>	1	2	3	4	5	6	7	8	9	10	11	12		1	2	3	4	5	6	7	8	9	10	11	12
A	0.0832	0.0815	0.0818	0.0827	0.0829	0.0824	0.0835	0.0854	0.0901	0.097	0.2069	0.4871		0.0002	-0.0015	-0.0012	-0.0003	-0.0001	-0.0006	0.0005	0.0024	0.0071	0.014	0.1239	0.4041
B	0.0858	0.0837	0.0839	0.0834	0.0823	0.0803	0.0836	0.0854	0.0901	0.0956	0.1955	0.5221		0.0028	0.0007	0.0009	0.0004	-0.0007	-0.0027	0.0006	0.0024	0.0071	0.0126	0.1125	0.4391
C	0.3802	0.4434	0.4253	0.4506	0.458	0.5097	0.4605	0.4854	0.4249	0.4648	0.4728	0.4822		0.2972	0.3604	0.3423	0.3676	0.375	0.4267	0.3775	0.4024	0.3419	0.3818	0.3898	0.3992
D	0.0829	0.085	0.0844	0.0827	0.101	0.1917	0.2018	0.2296	0.4655	0.4916	0.5114	0.4845		-0.0001	0.002	0.0014	-0.0003	0.018	0.1087	0.1188	0.1466	0.3825	0.4086	0.4284	0.4015
E	0.0818	0.0827	0.083	0.084	0.0818	0.0828	0.0824	0.0868	0.0917	0.1019	0.2102	0.485		-0.0012	-0.0003	0	0.001	-0.0012	-0.0002	-0.0006	0.0038	0.0087	0.0189	0.1272	0.402
F	0.0821	0.0814	0.0849	0.0815	0.0815	0.0822	0.0821	0.0872	0.0944	0.1235	0.2472	0.494		-0.0009	-0.0016	0.0019	-0.0015	-0.0015	-0.0008	-0.0009	0.0042	0.0114	0.0405	0.1642	0.411
G	0.0893	0.089	0.0894	0.0894	0.0923	0.0908	0.0899	0.0954	0.0944	0.0916	0.0916	0.0919		0.0063	0.006	0.0064	0.0064	0.0093	0.0078	0.0069	0.0124	0.0114	0.0086	0.0086	0.0089
H	0.0884	0.0958	0.09	0.088	0.0971	0.091	0.0887	0.0884	0.0896	0.0973	0.0921	0.0934		0.0054	0.0128	0.007	0.005	0.0141	0.008	0.0057	0.0054	0.0066	0.0143	0.0091	0.0104
End Time				2024-12-11 22:04:33

## Sheet: Summary
	1	2	3	4	5	6	7	8	9	10	11	12
A	0.0002	-0.0015	-0.0012	-0.0003	-0.0001	-0.0006	0.0005	0.0024	0.0071	0.014	0.1239	0.4041
B	0.0028	0.0007	0.0009	0.0004	-0.0007	-0.0027	0.0006	0.0024	0.0071	0.0126	0.1125	0.4391
C	0.2972	0.3604	0.3423	0.3676	0.375	0.4267	0.3775	0.4024	0.3419	0.3818	0.3898	0.3992
D	-0.0001	0.002	0.0014	-0.0003	0.018	0.1087	0.1188	0.1466	0.3825	0.4086	0.4284	0.4015
E	-0.0012	-0.0003	0	0.001	-0.0012	-0.0002	-0.0006	0.0038	0.0087	0.0189	0.1272	0.402
F	-0.0009	-0.0016	0.0019	-0.0015	-0.0015	-0.0008	-0.0009	0.0042	0.0114	0.0405	0.1642	0.411
G	0.0063	0.006	0.0064	0.0064	0.0093	0.0078	0.0069	0.0124	0.0114	0.0086	0.0086	0.0089
H	0.0054	0.0128	0.007	0.005	0.0141	0.008	0.0057	0.0054	0.0066	0.0143	0.0091	0.0104
A	0.0092	-0.0008	-0.0007	0.0024	0.0027	-0.0002	0.012	0.0084	0.0146	0.0213	0.0953	0.4014
B	0.003	-0.0014	-0.0025	0.0031	0.0004	0.003	0.0016	0.008	0.0162	0.027	0.1817	0.4496
C	-0.0008	-0.0018	0.0301	0.2084	0.4188	0.4077	0.4191	0.4077	0.4354	0.4318	0.4286	0.4261
D	-0.0002	-0.002	-0.0021	0.0005	-0.0034	0.0003	0.0063	0.0127	0.0346	0.169	0.3012	0.4192
E	0.0002	-0.0016	-0.0005	-0.0007	-0.0003	0.0005	0.0011	0.004	0.0147	0.0342	0.1241	0.3992
F	-0.0012	-0.0038	-0.002	-0.0014	-0.0001	-0.0016	0.0011	0.003	0.0118	0.0186	0.1975	0.4518
G	-0.0064	-0.0059	-0.0056	-0.0053	-0.0043	-0.0049	-0.005	-0.0059	-0.0062	-0.0046	-0.0043	-0.0062
H	-0.0054	-0.0054	-0.0061	-0.0053	-0.005	0.0006	-0.0049	-0.0063	-0.0064	-0.0053	-0.0042	-0.0056
A	8.33333e-05	-0.000816667	-0.00108333	6.66667e-05	-0.00191667	0.00165	0.0149333	0.0303667	0.0485333	0.155617	0.4803	0.417933
B	3.33333e-05	-0.00115	-0.000933333	-0.00131667	-0.0003	0.0028	0.01475	0.03755	0.0780833	0.218683	0.483333	0.405683
C	0.2278	0.401617	0.410383	0.415867	0.436133	0.437417	0.43755	0.440133	0.43635	0.434417	0.52245	0.40855
D	-0.000383333	-0.00075	-0.00103333	-0.00115	0.0021	0.0164667	0.0386333	0.0678	0.406233	0.475483	0.462233	0.428233
E	-0.00318333	-0.00301667	-0.00161667	-0.00248333	-0.00188333	0.00118333	0.0119	0.0215833	0.04025	0.20165	0.477817	0.427117
F	-0.00236667	-0.00151667	-0.00425	-0.0045	-0.00381667	-0.000666667	0.0107833	0.0193167	0.0403833	0.1727	0.494967	0.4348
G	-0.000366667	-0.000166667	-0.000133333	-1.66667e-05	-0.000116667	-0.0001	-0.000216667	-0.000116667	-0.00015	-0.0002	-8.33333e-05	-6.66667e-05
H	-3.33333e-05	-1.66667e-05	-3.33333e-05	-0.000133333	-0.00455	8.33333e-05	-0.0002	-8.33333e-05	3.33333e-05	-0.000116667	-8.33333e-05	-0.000166667
