# Supplementary material for: A universal surface functionalization technique to chemically enhance live microbial cells
Source: Mol Syst Biol. 2026 Mar 16;22(6):962–78. doi: 10.1038/s44320-026-00202-z (PMC13230988; doi:10.1038/s44320-026-00202-z)
Supplement: Supplementary file 7 — Source data Fig. 4 [file 44320_2026_202_MOESM7_ESM.zip › SD figure 4/4D/2024-12-14_MIC_full_plate3_single.xlsx]

## Sheet: Result sheet
Method name: GabrielV_singleOD
Application: SparkControl				V2.3
Device: Spark				Serial number: 1806011180
Firmware:				LUM:V5.2.3|ABS:V4.3.2|ABS_MEX:V5.0.7|MTP:V13.1.5|FLUOR:V5.1.3|FLUOR_FP:V5.0.2|FLUOR_BOTTOM:V5.0.2|FLUOR_MEM:V5.0.7|FLUOR_MEX:V5.0.7|STACKER:V1.0.3
Date:				2024-12-14
Time:				11:57 PM
System				DESKTOP-894FVBB
User				DESKTOP-894FVBB\Platereader
Plate				[GRE96ft] - Greiner 96 Flat Transparent Cat. No.: 655101/655161/655192
Lid lifter				Lid
Humidity Cassette				No humidity cassette
Smooth mode				Not selected
List of actions in this measurement script:
Plate
	Shaking
	Absorbance					OD 600
Name				GRE96ft
Plate layout
Plate area				A1-H12
Start Time				2024-12-14 23:56:32
Shaking (Double Orbital) Duration				30	s
Shaking (Double Orbital) Position				Current
Shaking (Double Orbital) Amplitude				1	mm
Shaking (Double Orbital) Frequency				270	rpm
End Time				2024-12-14 23:57:02
Mode	Absorbance
Name	OD 600
Measurement wavelength				600	nm
Number of flashes				10
Settle time				50	ms
Part of Plate				A1-H12
Start Time				2024-12-14 23:57:04
Temperature				23.3	°C
<>	1	2	3	4	5	6	7	8	9	10	11	12			1	2	3	4	5	6	7	8	9	10	11	12
A	0.7572	0.4947	0.5035	0.6117	0.5639	0.5845	0.6073	0.5856	0.5474	0.5399	0.5627	0.5427			0.6472	0.3847	0.3935	0.5017	0.4539	0.4745	0.4973	0.4756	0.4374	0.4299	0.4527	0.4327
B	0.1192	0.1231	0.1194	0.1225	0.1288	0.1477	0.2005	0.5466	0.6127	0.5771	0.587	0.6498			0.0092	0.0131	0.0094	0.0125	0.0188	0.0377	0.0905	0.4366	0.5027	0.4671	0.477	0.5398
C	0.1205	0.1187	0.1165	0.1224	0.1188	0.1197	0.1182	0.122	0.1263	0.1364	0.4131	0.6239			0.0105	0.0087	0.0065	0.0124	0.0088	0.0097	0.0082	0.012	0.0163	0.0264	0.3031	0.5139
D	0.1171	0.1152	0.1163	0.1174	0.1176	0.118	0.1168	0.1185	0.12	0.1184	0.3678	0.5907			0.0071	0.0052	0.0063	0.0074	0.0076	0.008	0.0068	0.0085	0.01	0.0084	0.2578	0.4807
E	0.5217	0.5252	0.5273	0.5545	0.5332	0.5424	0.5328	0.5508	0.5411	0.5393	0.5599	0.5639			0.4117	0.4152	0.4173	0.4445	0.4232	0.4324	0.4228	0.4408	0.4311	0.4293	0.4499	0.4539
F	0.5291	0.5115	0.6059	0.5672	0.5841	0.6044	0.6188	0.593	0.5671	0.6088	0.6006	0.6405			0.4191	0.4015	0.4959	0.4572	0.4741	0.4944	0.5088	0.483	0.4571	0.4988	0.4906	0.5305
G	0.1222	0.123	0.1241	0.14	0.4933	0.6076	0.6139	0.6796	0.6794	0.6747	0.6753	0.626			0.0122	0.013	0.0141	0.03	0.3833	0.4976	0.5039	0.5696	0.5694	0.5647	0.5653	0.516
H	0.1211	0.1222	0.1245	0.1236	0.1231	0.1219	0.1236	0.1221	0.1245	0.2372	0.6339	0.6263			0.0111	0.0122	0.0145	0.0136	0.0131	0.0119	0.0136	0.0121	0.0145	0.1272	0.5239	0.5163
End Time				2024-12-14 23:57:32
