# Supplementary material for: A universal surface functionalization technique to chemically enhance live microbial cells
Source: Mol Syst Biol. 2026 Mar 16;22(6):962–78. doi: 10.1038/s44320-026-00202-z (PMC13230988; doi:10.1038/s44320-026-00202-z)
Supplement: Supplementary file 7 — Source data Fig. 4 [file 44320_2026_202_MOESM7_ESM.zip › SD figure 4/4D/2024-12-14_MIC_full_plate1.xlsx]

## Sheet: Result sheet
Method name: GabrielV_Ecoli
Application: SparkControl				V2.3
Device: Spark				Serial number: 1806011180
Firmware:				LUM:V5.2.3|ABS:V4.3.2|ABS_MEX:V5.0.7|MTP:V13.1.5|FLUOR:V5.1.3|FLUOR_FP:V5.0.2|FLUOR_BOTTOM:V5.0.2|FLUOR_MEM:V5.0.7|FLUOR_MEX:V5.0.7|STACKER:V1.0.3
Date:				2024-12-14
Time:				11:42 PM
System				DESKTOP-894FVBB
User				DESKTOP-894FVBB\Platereader
Plate				[GRE96ft] - Greiner 96 Flat Transparent Cat. No.: 655101/655161/655192
Lid lifter				Lid
Humidity Cassette				No humidity cassette
Smooth mode				Not selected
List of actions in this measurement script:
Plate
	Temperature
	Kinetic
		Absorbance				OD 600
		Shaking
Name				GRE96ft
Plate layout
Plate area				A1-H12
Start Time				2024-12-12 15:52:59
Temperature control				On
Target temperature				25	°C
Wait minimum				24.5	°C
Wait maximum				25.5	°C
Mode	Kinetic
Kinetic cycles				700
Interval time				00:05:00	hh:mm:ss
Mode	Absorbance
Name	OD 600
Measurement wavelength				600	nm
Number of flashes				10
Settle time				50	ms
Part of Plate				A1-H12
Shaking (Double Orbital) Duration				Continuous
Shaking (Double Orbital) Position				Incubation
Shaking (Double Orbital) Amplitude				1	mm
Shaking (Double Orbital) Frequency				270	rpm
Start Time				2024-12-12 15:52:59
OD 600
Cycle Nr.	Time [s]	Temp. [°C]	A1	A2	A3	A4	A5	A6	A7	A8	A9	A10	A11	A12	B1	B2	B3	B4	B5	B6	B7	B8	B9	B10	B11	B12	C1	C2	C3	C4	C5	C6	C7	C8	C9	C10	C11	C12	D1	D2	D3	D4	D5	D6	D7	D8	D9	D10	D11
1	0	25.3	0.1288	0.1265	0.1279	0.1301	0.1289	0.1298	0.1284	0.1276	0.1281	0.1309	0.1262	0.1266	0.0944	0.0953	0.0945	0.0978	0.0963	0.093	0.0923	0.0978	0.1095	0.0924	0.1028	0.0949	0.0897	0.0894	0.0902	0.0938	0.0897	0.0923	0.09	0.091	0.0914	0.0909	0.0886	0.0895	0.0913	0.0887	0.0888	0.0897	0.0899	0.0908	0.0892	0.0898	0.0908	0.0901	0.0895
2	300.172	24.9	0.1281	0.126	0.1271	0.1289	0.1295	0.1285	0.1277	0.1281	0.1277	0.1421	0.1443	0.1552	0.0953	0.0963	0.095	0.0979	0.0966	0.0933	0.0928	0.0984	0.1112	0.0992	0.1225	0.1193	0.0905	0.0901	0.0905	0.0932	0.09	0.0923	0.0901	0.0913	0.0935	0.1013	0.1043	0.1081	0.0916	0.0896	0.0888	0.0897	0.0904	0.0907	0.0892	0.0899	0.092	0.0988	0.0999
3	599.974	25.2	0.1282	0.125	0.1268	0.1288	0.1295	0.1289	0.1277	0.1281	0.1263	0.1571	0.163	0.1777	0.095	0.0966	0.0958	0.0973	0.0965	0.0933	0.0929	0.0987	0.1221	0.1112	0.1429	0.1409	0.0923	0.0903	0.0905	0.0931	0.09	0.0924	0.09	0.0913	0.1036	0.116	0.1202	0.1259	0.0915	0.0902	0.089	0.0895	0.0904	0.0909	0.0893	0.0899	0.1022	0.1106	0.1108
4	900.209	24.9	0.1279	0.1247	0.1266	0.1287	0.1294	0.1279	0.1278	0.1277	0.1245	0.1317	0.1607	0.1754	0.0941	0.0956	0.0949	0.0973	0.0962	0.0929	0.0924	0.098	0.1092	0.1038	0.1429	0.1422	0.0905	0.0895	0.0901	0.094	0.0899	0.0922	0.0897	0.0912	0.0918	0.1125	0.118	0.124	0.091	0.0891	0.0887	0.0894	0.0901	0.0907	0.0892	0.0897	0.0908	0.1021	0.0992
5	1200.09	25	0.1282	0.1248	0.1267	0.1282	0.1294	0.1279	0.1275	0.1279	0.124	0.1298	0.126	0.1313	0.0941	0.0957	0.0948	0.0971	0.0961	0.0929	0.0922	0.0978	0.109	0.0922	0.1339	0.1343	0.0905	0.0896	0.0904	0.093	0.09	0.0923	0.09	0.0911	0.0917	0.0914	0.092	0.0893	0.0906	0.0904	0.0886	0.0894	0.0901	0.0903	0.0891	0.0897	0.0907	0.09	0.0896
6	1500.25	24.8	0.1284	0.1247	0.1276	0.128	0.1296	0.128	0.1276	0.1277	0.1247	0.1301	0.1256	0.1254	0.0941	0.0957	0.0947	0.0971	0.0962	0.093	0.0923	0.0977	0.1089	0.092	0.1027	0.0948	0.0903	0.0897	0.0907	0.093	0.09	0.0924	0.0901	0.0912	0.0917	0.0914	0.0892	0.0894	0.0908	0.089	0.0885	0.0896	0.0902	0.0916	0.0892	0.0898	0.0909	0.0901	0.0898
7	1800.64	25	0.1277	0.1245	0.1273	0.1278	0.1295	0.1276	0.1272	0.1276	0.1246	0.1299	0.1253	0.1242	0.0937	0.0951	0.0941	0.0967	0.096	0.0925	0.0921	0.0975	0.1089	0.0919	0.1025	0.0943	0.0901	0.0895	0.09	0.0924	0.0898	0.0921	0.0897	0.0909	0.0915	0.091	0.089	0.0889	0.0904	0.0915	0.0885	0.0894	0.0901	0.0904	0.089	0.0895	0.0905	0.0896	0.0895
8	2100.89	25	0.1286	0.1245	0.1269	0.1279	0.1296	0.1286	0.1274	0.1278	0.1246	0.1298	0.1251	0.1246	0.0938	0.0954	0.0945	0.0969	0.0961	0.0928	0.0922	0.0976	0.1087	0.092	0.1027	0.0946	0.0903	0.0897	0.0902	0.0935	0.0899	0.0923	0.0899	0.0912	0.0916	0.0911	0.0889	0.0894	0.0909	0.089	0.0886	0.0895	0.0903	0.0906	0.0892	0.0898	0.0909	0.0901	0.0898
9	2400.7	24.8	0.1283	0.1249	0.1282	0.1281	0.1298	0.1277	0.1275	0.1276	0.1246	0.1296	0.1249	0.1245	0.0938	0.0954	0.0945	0.0971	0.0961	0.0927	0.0921	0.0977	0.1088	0.0919	0.1029	0.0945	0.0897	0.0894	0.0902	0.0927	0.0898	0.0923	0.0899	0.0911	0.0916	0.091	0.089	0.0893	0.0907	0.0887	0.0883	0.0916	0.0901	0.0903	0.0892	0.0897	0.0907	0.0901	0.0897
10	2700.95	25.1	0.1286	0.1252	0.1274	0.1284	0.1303	0.1278	0.1276	0.1283	0.125	0.1301	0.1276	0.1249	0.0938	0.0957	0.0947	0.0972	0.0959	0.0926	0.0921	0.0977	0.1088	0.0919	0.103	0.0944	0.0902	0.0894	0.0902	0.0926	0.0898	0.0921	0.0898	0.0909	0.0916	0.0913	0.089	0.0889	0.0905	0.0906	0.0885	0.0892	0.09	0.0903	0.0891	0.0895	0.0905	0.0899	0.0895
11	3000.99	25	0.1295	0.1259	0.1279	0.1298	0.1304	0.1281	0.1277	0.1287	0.1251	0.1307	0.1258	0.1254	0.0936	0.0954	0.0946	0.0972	0.0962	0.0927	0.092	0.0977	0.1088	0.0919	0.1027	0.0943	0.09	0.0894	0.0903	0.0926	0.0898	0.0923	0.09	0.0911	0.0916	0.0914	0.0889	0.0893	0.0906	0.0891	0.0889	0.0893	0.0898	0.0906	0.0892	0.0897	0.0908	0.0901	0.0898
12	3300.99	25.1	0.1299	0.1266	0.1267	0.1295	0.131	0.1281	0.1281	0.1291	0.1254	0.1309	0.1257	0.1259	0.0934	0.095	0.0944	0.097	0.0958	0.0925	0.0921	0.0976	0.1087	0.0918	0.1025	0.0941	0.0899	0.0894	0.0903	0.0926	0.0897	0.092	0.0898	0.0909	0.0914	0.091	0.0888	0.089	0.0905	0.089	0.0887	0.0894	0.0897	0.0902	0.0889	0.0895	0.0905	0.0899	0.0896
13	3601.3	25.1	0.1291	0.1264	0.1264	0.1303	0.1313	0.1289	0.1285	0.1296	0.1262	0.1312	0.1262	0.1266	0.0936	0.0954	0.0942	0.097	0.0961	0.0929	0.0922	0.0977	0.1087	0.0921	0.1028	0.0943	0.0901	0.0895	0.0903	0.0926	0.0899	0.0922	0.0898	0.0909	0.0916	0.0913	0.089	0.0892	0.0904	0.0888	0.0888	0.0895	0.0898	0.0906	0.0891	0.0896	0.0908	0.0901	0.0897
14	3900.99	24.9	0.1308	0.1272	0.1266	0.1306	0.1318	0.1291	0.129	0.13	0.1261	0.1315	0.1265	0.1284	0.0932	0.096	0.0948	0.0972	0.096	0.0929	0.0922	0.0976	0.1086	0.0921	0.1031	0.0944	0.0899	0.0894	0.0904	0.0927	0.0898	0.0921	0.0898	0.091	0.0916	0.0913	0.089	0.089	0.0904	0.0887	0.0883	0.0893	0.0896	0.0905	0.0891	0.0896	0.0908	0.09	0.0897
15	4200.99	25.1	0.1306	0.1283	0.127	0.1312	0.1325	0.1295	0.1291	0.1304	0.1264	0.1317	0.1281	0.1278	0.0932	0.0955	0.0949	0.0971	0.096	0.0927	0.0922	0.0977	0.1087	0.092	0.1028	0.0942	0.09	0.0894	0.0905	0.0928	0.0898	0.0922	0.0898	0.0908	0.0914	0.091	0.0889	0.0892	0.0904	0.0888	0.0887	0.0895	0.0895	0.0904	0.0889	0.0896	0.0905	0.0899	0.0896
16	4500.97	25	0.1308	0.1282	0.1274	0.1317	0.1329	0.1299	0.1293	0.1308	0.1271	0.1321	0.1292	0.1286	0.0934	0.0952	0.0948	0.0973	0.0961	0.0928	0.0923	0.0979	0.1088	0.0921	0.1029	0.0944	0.0898	0.0892	0.0904	0.0929	0.0897	0.0922	0.0897	0.091	0.0916	0.0913	0.089	0.0892	0.0904	0.0934	0.0886	0.0896	0.0895	0.0904	0.0891	0.0896	0.0908	0.0901	0.0897
17	4800.98	25	0.1331	0.1295	0.128	0.1325	0.1329	0.1303	0.1301	0.131	0.1273	0.1324	0.1298	0.129	0.0934	0.0959	0.0949	0.0972	0.096	0.0928	0.0922	0.0978	0.1086	0.0921	0.1032	0.0943	0.0898	0.0894	0.0918	0.0924	0.0897	0.092	0.0894	0.0908	0.0914	0.0909	0.0889	0.089	0.0904	0.0888	0.0888	0.0895	0.0895	0.0904	0.0889	0.0893	0.0907	0.0899	0.0896
18	5100.93	25	0.1323	0.1297	0.1288	0.1324	0.1338	0.1309	0.1308	0.1319	0.128	0.1334	0.1309	0.1293	0.0936	0.0957	0.0951	0.0974	0.0962	0.0929	0.0924	0.098	0.1088	0.0921	0.1028	0.0947	0.0901	0.0892	0.0913	0.0927	0.0898	0.0921	0.0897	0.0909	0.0917	0.0911	0.0891	0.0893	0.0907	0.0908	0.0889	0.0897	0.0896	0.0904	0.0891	0.0896	0.0908	0.09	0.0898
19	5400.94	24.9	0.133	0.1304	0.1291	0.1328	0.134	0.1316	0.1308	0.1322	0.1286	0.1337	0.1316	0.1294	0.0933	0.0957	0.095	0.0973	0.0959	0.0928	0.0923	0.0979	0.109	0.092	0.1031	0.0946	0.0898	0.0895	0.0903	0.0926	0.0898	0.0922	0.0898	0.091	0.0915	0.0911	0.089	0.0891	0.0903	0.0886	0.0885	0.0896	0.0895	0.0905	0.089	0.0896	0.0908	0.09	0.0898
20	5700.93	25.1	0.1331	0.1309	0.1289	0.1335	0.1345	0.132	0.1312	0.133	0.1292	0.1342	0.1326	0.1293	0.0931	0.0956	0.0951	0.0973	0.0962	0.0929	0.0924	0.098	0.1089	0.0923	0.1031	0.0945	0.0901	0.0894	0.0904	0.0928	0.0898	0.0921	0.0896	0.0909	0.0914	0.0909	0.089	0.0892	0.0903	0.0885	0.0886	0.0898	0.0893	0.0904	0.089	0.0896	0.0907	0.0899	0.0897
21	6000.89	25	0.1332	0.132	0.1312	0.1339	0.1354	0.1324	0.1316	0.1335	0.1298	0.1347	0.1334	0.1304	0.0933	0.0958	0.095	0.0973	0.0963	0.0929	0.0922	0.0981	0.1088	0.0923	0.103	0.0948	0.0899	0.0892	0.0905	0.0929	0.0899	0.0922	0.0897	0.0911	0.0916	0.0912	0.0892	0.0892	0.0907	0.0886	0.0887	0.0904	0.0895	0.0905	0.089	0.0896	0.0908	0.0901	0.0899
22	6300.91	25.1	0.1333	0.1322	0.1309	0.1343	0.1355	0.1328	0.1322	0.1341	0.13	0.1353	0.134	0.1302	0.0935	0.0955	0.0948	0.0971	0.0962	0.0928	0.0923	0.0979	0.1087	0.0921	0.1029	0.0945	0.0896	0.0891	0.0899	0.0925	0.0897	0.092	0.0896	0.0908	0.0914	0.0911	0.089	0.0887	0.0904	0.0887	0.0884	0.0925	0.0893	0.0901	0.0888	0.0894	0.0905	0.0898	0.0896
23	6600.86	25	0.1334	0.1322	0.1307	0.1353	0.1357	0.1336	0.1329	0.1344	0.1309	0.1363	0.1352	0.1309	0.0935	0.0957	0.0952	0.0976	0.0964	0.093	0.0926	0.0982	0.109	0.0923	0.1035	0.0947	0.0898	0.0893	0.0902	0.0926	0.0899	0.0921	0.0897	0.0909	0.0916	0.0912	0.089	0.089	0.0908	0.0886	0.0886	0.0898	0.0896	0.0906	0.089	0.0896	0.0907	0.09	0.0896
24	6900.88	24.9	0.135	0.1325	0.1317	0.1357	0.1367	0.1341	0.1345	0.1354	0.1316	0.1373	0.1356	0.1308	0.0938	0.0962	0.095	0.0974	0.0962	0.0929	0.0923	0.0984	0.1091	0.0926	0.1031	0.0946	0.09	0.0892	0.0905	0.0926	0.0897	0.0921	0.0897	0.0909	0.0916	0.091	0.0888	0.0892	0.0909	0.0888	0.0888	0.0942	0.0895	0.0903	0.089	0.0897	0.0908	0.0901	0.09
25	7200.9	25.1	0.1387	0.1322	0.1333	0.1366	0.1374	0.1351	0.1337	0.1357	0.1323	0.1381	0.1362	0.1313	0.0935	0.0962	0.0954	0.0979	0.0964	0.0931	0.0926	0.0983	0.1092	0.0926	0.1035	0.0946	0.0899	0.0894	0.0903	0.0927	0.0898	0.0921	0.0896	0.091	0.0915	0.0911	0.0889	0.0891	0.0905	0.0885	0.0883	0.09	0.0894	0.0904	0.089	0.0895	0.0906	0.0899	0.0897
26	7500.88	25	0.1374	0.1337	0.1337	0.1376	0.1376	0.1359	0.1348	0.1356	0.1329	0.139	0.1365	0.1316	0.0933	0.0961	0.0953	0.0979	0.0964	0.0931	0.0926	0.0985	0.1092	0.0927	0.1036	0.0947	0.0898	0.0894	0.0906	0.0929	0.0898	0.0922	0.0898	0.091	0.0915	0.091	0.089	0.0893	0.0907	0.0887	0.0891	0.0897	0.0896	0.0901	0.0892	0.0895	0.0907	0.09	0.0899
27	7800.86	25	0.1416	0.1356	0.1342	0.1381	0.139	0.1369	0.1358	0.1372	0.1338	0.1399	0.1373	0.1321	0.0931	0.0959	0.0951	0.0977	0.0964	0.0931	0.0927	0.0984	0.1092	0.0926	0.1038	0.0945	0.0908	0.0891	0.0902	0.0925	0.0897	0.092	0.0895	0.0908	0.0914	0.091	0.0888	0.0892	0.0903	0.0886	0.0887	0.0901	0.0892	0.0904	0.0891	0.0895	0.0908	0.0899	0.0897
28	8100.86	25	0.1405	0.1362	0.1354	0.1385	0.1396	0.1376	0.1362	0.1377	0.1344	0.1408	0.1364	0.1331	0.0934	0.0962	0.0954	0.0977	0.0965	0.0931	0.0927	0.0985	0.1094	0.0929	0.1038	0.0947	0.09	0.0891	0.0905	0.0927	0.0898	0.0922	0.0898	0.091	0.0916	0.0912	0.089	0.0892	0.0908	0.0887	0.0891	0.0897	0.0893	0.0903	0.089	0.0895	0.0908	0.0901	0.0898
29	8400.86	24.9	0.1391	0.1363	0.1363	0.1396	0.1402	0.138	0.1366	0.1384	0.1352	0.1411	0.1374	0.1337	0.0938	0.0959	0.0955	0.0978	0.0963	0.093	0.0926	0.0986	0.1096	0.093	0.1035	0.0947	0.0898	0.0891	0.0904	0.0927	0.0897	0.0921	0.0898	0.0909	0.0916	0.0911	0.0891	0.0891	0.0908	0.0886	0.0889	0.0897	0.0895	0.0906	0.089	0.0896	0.0907	0.0902	0.0899
30	8700.84	25.1	0.1399	0.1356	0.1379	0.1405	0.1409	0.1393	0.1378	0.1383	0.136	0.1419	0.1387	0.1346	0.0933	0.0962	0.0957	0.0979	0.0965	0.0934	0.0928	0.0986	0.1094	0.0929	0.104	0.095	0.0897	0.0894	0.0905	0.0926	0.0898	0.0921	0.0897	0.0909	0.0915	0.0913	0.089	0.089	0.0904	0.0886	0.089	0.0932	0.0894	0.0906	0.089	0.0894	0.0907	0.09	0.0896
31	9000.84	25	0.1401	0.1362	0.1397	0.1412	0.1418	0.1399	0.1386	0.1394	0.1366	0.1428	0.1394	0.1355	0.0935	0.0961	0.0955	0.0977	0.0965	0.0933	0.0929	0.0987	0.1097	0.0932	0.1039	0.095	0.0901	0.0893	0.0907	0.0929	0.0898	0.0922	0.0898	0.091	0.0917	0.0912	0.0891	0.0892	0.0908	0.0916	0.0891	0.0896	0.0893	0.0907	0.0891	0.0896	0.0909	0.0902	0.0898
32	9300.85	25.1	0.1403	0.1366	0.1408	0.1418	0.1429	0.1406	0.14	0.1401	0.1375	0.1434	0.1407	0.1358	0.0933	0.0959	0.0956	0.098	0.0964	0.0933	0.0928	0.0986	0.1097	0.093	0.104	0.095	0.0898	0.0898	0.0904	0.0925	0.0897	0.092	0.0895	0.0908	0.0914	0.0911	0.0889	0.0889	0.0903	0.0928	0.0888	0.0918	0.0891	0.0903	0.0889	0.0893	0.0906	0.0898	0.0896
33	9600.87	25	0.1397	0.1373	0.1392	0.1433	0.1432	0.1412	0.1405	0.1404	0.1384	0.1441	0.1415	0.1364	0.0935	0.0958	0.0957	0.098	0.0968	0.0933	0.0929	0.099	0.1096	0.0932	0.1039	0.095	0.0901	0.0892	0.0906	0.0929	0.0898	0.0922	0.0896	0.0909	0.0915	0.0912	0.0891	0.0893	0.0908	0.0903	0.0888	0.0898	0.0893	0.0902	0.0891	0.0897	0.0907	0.0901	0.0899
34	9900.87	24.9	0.1391	0.1378	0.1395	0.1444	0.1443	0.1415	0.1411	0.141	0.1391	0.1451	0.1427	0.1388	0.0936	0.0959	0.0953	0.0981	0.0967	0.0934	0.0928	0.0991	0.1097	0.0933	0.1038	0.0953	0.0899	0.0892	0.0905	0.0928	0.0897	0.0921	0.0897	0.0909	0.0916	0.0911	0.089	0.0892	0.0909	0.0886	0.0888	0.0917	0.0894	0.0904	0.0891	0.0897	0.0907	0.0902	0.09
35	10200.8	25	0.1388	0.1372	0.1402	0.1455	0.1457	0.1427	0.1419	0.1418	0.1401	0.1463	0.1441	0.1392	0.0937	0.0962	0.0954	0.0983	0.0966	0.0934	0.0928	0.0991	0.11	0.0934	0.1039	0.0954	0.0901	0.0891	0.0907	0.0928	0.0897	0.092	0.0897	0.0909	0.0915	0.0911	0.0891	0.0892	0.0905	0.0883	0.0885	0.0898	0.0891	0.09	0.089	0.0896	0.0908	0.0901	0.0898
36	10500.9	25	0.1382	0.1373	0.1457	0.146	0.1465	0.1443	0.1433	0.1426	0.1412	0.1468	0.1453	0.1405	0.0936	0.096	0.0958	0.0985	0.0967	0.0935	0.0931	0.0993	0.1101	0.0932	0.1042	0.0955	0.0901	0.0891	0.0905	0.0929	0.0898	0.0921	0.0897	0.0909	0.0916	0.0912	0.0892	0.0893	0.091	0.0892	0.0888	0.0906	0.0895	0.0903	0.0891	0.0897	0.0909	0.09	0.0898
37	10800.8	25.1	0.1377	0.1372	0.1449	0.147	0.1476	0.1446	0.1441	0.1432	0.1418	0.1473	0.1459	0.1408	0.0933	0.0959	0.0957	0.0985	0.0966	0.0935	0.093	0.0992	0.1101	0.0935	0.1043	0.0955	0.0898	0.0889	0.0904	0.0927	0.0896	0.0919	0.0895	0.0908	0.0914	0.0911	0.0889	0.089	0.0904	0.0884	0.0887	0.0937	0.0891	0.0905	0.0889	0.0894	0.0905	0.0899	0.0897
38	11100.8	25	0.1373	0.1369	0.1462	0.1477	0.1486	0.1453	0.1451	0.1438	0.1423	0.1483	0.1474	0.1406	0.0938	0.0956	0.0954	0.099	0.0969	0.0937	0.0932	0.0994	0.1103	0.0937	0.1043	0.096	0.09	0.0894	0.0908	0.0929	0.0898	0.0921	0.0897	0.091	0.0916	0.0911	0.0889	0.0893	0.091	0.0887	0.0888	0.0897	0.0896	0.0906	0.0891	0.0898	0.0908	0.0901	0.09
39	11400.8	24.9	0.1363	0.1363	0.1452	0.1482	0.1497	0.1458	0.1475	0.1452	0.1434	0.1492	0.1481	0.1422	0.093	0.096	0.0956	0.0988	0.0967	0.0937	0.0933	0.0994	0.1102	0.0936	0.1044	0.0959	0.0898	0.0889	0.0903	0.0928	0.0897	0.0921	0.0896	0.0908	0.0915	0.0913	0.0891	0.0889	0.0906	0.0884	0.0888	0.0894	0.0896	0.0909	0.0891	0.0896	0.0908	0.0901	0.0897
40	11700.8	25.1	0.136	0.1363	0.1456	0.1494	0.1512	0.1473	0.1472	0.1455	0.1442	0.15	0.1502	0.1429	0.0936	0.0957	0.095	0.0992	0.0969	0.0938	0.0933	0.0996	0.1103	0.0939	0.1045	0.0958	0.0901	0.0893	0.0906	0.0929	0.0898	0.0921	0.0896	0.0909	0.0916	0.0912	0.0891	0.0891	0.0907	0.0885	0.0888	0.0906	0.0893	0.091	0.0891	0.0897	0.0907	0.0902	0.0899
41	12000.7	25	0.1352	0.1365	0.1453	0.1504	0.1518	0.1482	0.148	0.1466	0.1452	0.1511	0.1511	0.1436	0.0937	0.0959	0.095	0.0988	0.097	0.0938	0.0935	0.0997	0.1104	0.0939	0.1048	0.0956	0.0898	0.0893	0.0905	0.0927	0.0898	0.092	0.0897	0.091	0.0915	0.0912	0.0891	0.0891	0.0906	0.0885	0.0888	0.0928	0.0893	0.0905	0.0891	0.0898	0.0908	0.09	0.0898
42	12300.7	25.1	0.1347	0.1364	0.1459	0.1507	0.1533	0.149	0.1494	0.1474	0.146	0.1518	0.1524	0.144	0.0936	0.0963	0.0954	0.0979	0.0969	0.0939	0.0934	0.0996	0.1105	0.0939	0.1047	0.0957	0.0899	0.0893	0.0903	0.0926	0.0896	0.0919	0.0895	0.0907	0.0912	0.0909	0.0888	0.0889	0.0905	0.0885	0.0889	0.0906	0.0892	0.0904	0.089	0.0893	0.0906	0.0899	0.0897
43	12600.7	25	0.1344	0.1366	0.1453	0.1514	0.1534	0.1508	0.1504	0.148	0.1475	0.1528	0.1539	0.1444	0.0933	0.0957	0.0954	0.0988	0.0972	0.0943	0.0934	0.0999	0.1107	0.0944	0.1044	0.0961	0.09	0.0894	0.0905	0.0929	0.0899	0.0922	0.0898	0.091	0.0915	0.0911	0.0889	0.0892	0.0907	0.0888	0.089	0.0894	0.0894	0.0906	0.089	0.0898	0.0908	0.0902	0.09
44	12900.7	24.9	0.1338	0.1359	0.1454	0.1533	0.1555	0.152	0.1514	0.149	0.1479	0.1539	0.1613	0.1453	0.0933	0.0956	0.0951	0.0987	0.0971	0.0938	0.0935	0.1	0.1106	0.0944	0.1048	0.0961	0.09	0.0892	0.0904	0.0928	0.0898	0.092	0.0897	0.0909	0.0914	0.0911	0.0889	0.0891	0.0908	0.0885	0.089	0.0896	0.0896	0.0904	0.089	0.0895	0.0906	0.09	0.0898
45	13200.7	25.1	0.1334	0.1356	0.145	0.1548	0.1557	0.1531	0.1523	0.1498	0.1494	0.1544	0.1558	0.1459	0.094	0.0963	0.0959	0.098	0.0974	0.0942	0.0935	0.1001	0.1109	0.0945	0.1044	0.0962	0.0899	0.0892	0.0903	0.0929	0.0897	0.0922	0.0895	0.091	0.0915	0.091	0.0888	0.0892	0.0909	0.0881	0.0885	0.0904	0.0893	0.0904	0.0889	0.0895	0.0906	0.09	0.0899
46	13500.7	25	0.133	0.1349	0.1446	0.1569	0.1573	0.1548	0.1534	0.1509	0.1504	0.1556	0.1574	0.147	0.0944	0.0965	0.0958	0.0984	0.0976	0.0943	0.0937	0.1002	0.1112	0.0945	0.1051	0.0963	0.0898	0.0891	0.0903	0.093	0.0898	0.0922	0.0897	0.091	0.0915	0.091	0.089	0.0893	0.0911	0.0885	0.0886	0.0894	0.0896	0.0902	0.0891	0.0897	0.0908	0.0899	0.09
47	13800.7	25.1	0.1325	0.1344	0.1441	0.1558	0.1588	0.1567	0.1544	0.152	0.1509	0.1572	0.1581	0.1474	0.0944	0.0966	0.0951	0.0996	0.0977	0.0941	0.0937	0.1003	0.111	0.0947	0.1053	0.0962	0.0901	0.089	0.0904	0.0929	0.0896	0.092	0.0895	0.0908	0.0914	0.0911	0.0889	0.0892	0.0907	0.0887	0.0886	0.093	0.0892	0.0903	0.0889	0.0896	0.0906	0.0899	0.0899
48	14100.7	25	0.1321	0.1327	0.1439	0.157	0.1594	0.1557	0.1555	0.1528	0.1519	0.1581	0.1597	0.1482	0.0939	0.097	0.0943	0.1006	0.0977	0.0944	0.0939	0.1005	0.1111	0.0946	0.1054	0.0968	0.0896	0.0892	0.0905	0.093	0.0898	0.0921	0.0896	0.091	0.0916	0.0911	0.0891	0.0893	0.091	0.0885	0.089	0.0913	0.0897	0.0905	0.0891	0.0898	0.0908	0.0902	0.0899
49	14400.7	24.9	0.1317	0.1322	0.1432	0.1587	0.1604	0.1569	0.1574	0.1541	0.1528	0.1595	0.16	0.149	0.0935	0.0969	0.0941	0.1012	0.0979	0.0942	0.0938	0.1006	0.1113	0.0948	0.1054	0.0966	0.0898	0.0888	0.0904	0.0929	0.0897	0.092	0.0896	0.0909	0.0915	0.0912	0.0891	0.0892	0.0909	0.0887	0.0888	0.0922	0.0894	0.0904	0.0892	0.0896	0.0908	0.09	0.0898
50	14700.7	25.1	0.1316	0.1317	0.1426	0.1592	0.1622	0.158	0.1593	0.1548	0.154	0.1605	0.1623	0.1513	0.0934	0.0967	0.0947	0.0999	0.098	0.0946	0.094	0.1006	0.1114	0.0949	0.1055	0.0969	0.0897	0.0892	0.0904	0.0927	0.0897	0.0921	0.0895	0.0909	0.0915	0.0912	0.089	0.0891	0.0907	0.0889	0.0886	0.0895	0.0894	0.0907	0.089	0.0895	0.0907	0.0901	0.0898
51	15000.7	25	0.1314	0.1314	0.1422	0.1586	0.1623	0.1596	0.1592	0.1559	0.1553	0.1614	0.1627	0.1513	0.0934	0.0971	0.0954	0.099	0.0979	0.0946	0.094	0.1006	0.1115	0.0952	0.1061	0.0969	0.0901	0.0894	0.0904	0.0942	0.0897	0.0922	0.0897	0.091	0.0917	0.0913	0.0891	0.0894	0.091	0.0887	0.089	0.0901	0.0894	0.0903	0.0891	0.0897	0.0909	0.0902	0.0899
52	15300.6	25.1	0.1307	0.131	0.1417	0.1575	0.1639	0.1604	0.1608	0.1565	0.156	0.1628	0.1647	0.1516	0.0932	0.0963	0.0959	0.0991	0.0978	0.0947	0.0942	0.101	0.1117	0.0952	0.1057	0.0967	0.09	0.0891	0.0905	0.0929	0.0897	0.092	0.0895	0.0909	0.0916	0.0912	0.0889	0.089	0.0908	0.0883	0.089	0.0893	0.0891	0.0908	0.089	0.0895	0.0907	0.09	0.0897
53	15600.7	25	0.1305	0.1308	0.1412	0.1579	0.1653	0.1618	0.1628	0.1582	0.1572	0.164	0.1653	0.1527	0.0936	0.0963	0.0956	0.0999	0.098	0.0948	0.094	0.101	0.1118	0.0953	0.1059	0.0973	0.0903	0.0896	0.0902	0.0928	0.0897	0.092	0.0895	0.0909	0.0916	0.0912	0.0889	0.0891	0.0912	0.0887	0.089	0.0927	0.0893	0.0903	0.0891	0.0896	0.0908	0.0901	0.0898
54	15900.7	24.9	0.1303	0.1303	0.1407	0.1586	0.1652	0.1627	0.1625	0.159	0.1584	0.1648	0.1665	0.1537	0.0935	0.0967	0.0957	0.0996	0.0981	0.0948	0.0942	0.1011	0.1117	0.0954	0.1063	0.0971	0.0901	0.0893	0.0903	0.0931	0.0898	0.092	0.0896	0.091	0.0916	0.0915	0.0892	0.0892	0.0908	0.0887	0.0889	0.0896	0.0892	0.0911	0.0892	0.0897	0.0908	0.09	0.0898
55	16200.6	25.1	0.1299	0.1299	0.1404	0.1598	0.1666	0.1647	0.1633	0.1603	0.1595	0.1656	0.1675	0.1545	0.0936	0.0964	0.0961	0.1004	0.0981	0.0951	0.0941	0.1011	0.1119	0.0956	0.1061	0.0973	0.0901	0.0893	0.0902	0.0932	0.0899	0.0921	0.0897	0.091	0.0916	0.0912	0.089	0.0893	0.0908	0.0885	0.0887	0.0896	0.0893	0.0903	0.0889	0.0895	0.0907	0.09	0.0897
56	16500.6	25	0.13	0.1297	0.1401	0.1605	0.1663	0.165	0.1652	0.1613	0.1608	0.1675	0.1694	0.1556	0.0938	0.0969	0.0962	0.1004	0.0978	0.0951	0.0944	0.1014	0.1122	0.0957	0.1063	0.0973	0.0899	0.0893	0.0902	0.0931	0.0899	0.0921	0.0896	0.0909	0.0916	0.0914	0.0893	0.0891	0.0907	0.0886	0.0888	0.0898	0.0893	0.0909	0.0891	0.0896	0.0907	0.09	0.0899
57	16800.6	25.1	0.1296	0.1292	0.1398	0.1617	0.1694	0.168	0.1662	0.1626	0.1619	0.1685	0.1701	0.1563	0.0936	0.0968	0.0962	0.101	0.098	0.0951	0.0945	0.1016	0.1121	0.0957	0.106	0.0973	0.0899	0.0893	0.0901	0.0929	0.0897	0.092	0.0896	0.0909	0.0916	0.0911	0.0891	0.0892	0.0906	0.0884	0.0889	0.0914	0.0893	0.091	0.089	0.0895	0.0907	0.0899	0.0898
58	17100.6	25	0.1291	0.1289	0.1392	0.1631	0.1715	0.1674	0.1677	0.1633	0.163	0.1682	0.1713	0.1574	0.0937	0.0966	0.0965	0.1009	0.0985	0.0952	0.0947	0.1017	0.1123	0.0956	0.1061	0.0975	0.0903	0.0893	0.0902	0.0932	0.0898	0.092	0.0897	0.0909	0.0916	0.0913	0.089	0.0892	0.0908	0.0885	0.0889	0.0896	0.0892	0.0912	0.0891	0.0896	0.0908	0.0899	0.0898
59	17400.6	24.9	0.1288	0.1286	0.1391	0.1629	0.1697	0.1704	0.1706	0.1649	0.1643	0.1707	0.1731	0.1586	0.0935	0.0968	0.0967	0.1006	0.0993	0.0955	0.0947	0.1018	0.1125	0.0961	0.1067	0.0978	0.0901	0.0891	0.0898	0.0938	0.0898	0.092	0.0896	0.0909	0.0915	0.0912	0.0892	0.0892	0.0908	0.09	0.0889	0.0895	0.0891	0.0911	0.0891	0.0897	0.0908	0.09	0.0899
60	17700.6	25.1	0.1283	0.1284	0.139	0.1624	0.1702	0.1721	0.1716	0.1662	0.1657	0.1712	0.175	0.1595	0.0937	0.0967	0.0971	0.1013	0.0988	0.0958	0.0949	0.1019	0.1126	0.0962	0.1069	0.0974	0.0906	0.0892	0.09	0.0931	0.0899	0.0921	0.0896	0.0909	0.0916	0.0912	0.0892	0.0891	0.0909	0.0885	0.0888	0.0895	0.0892	0.0906	0.0891	0.0896	0.0906	0.09	0.0898
61	18000.6	25	0.1278	0.1279	0.1387	0.1625	0.1723	0.1717	0.1723	0.1674	0.1669	0.1706	0.1761	0.1609	0.0938	0.0966	0.0968	0.1014	0.0987	0.0957	0.0947	0.1023	0.1127	0.0962	0.1066	0.0976	0.091	0.0895	0.09	0.0931	0.0898	0.0921	0.0897	0.091	0.0918	0.0914	0.0893	0.0893	0.0908	0.0885	0.0886	0.0895	0.089	0.0901	0.0891	0.0899	0.0909	0.0901	0.0899
62	18300.6	25.1	0.1276	0.128	0.1386	0.1627	0.1747	0.1744	0.1743	0.1682	0.1683	0.1725	0.1779	0.1616	0.0934	0.0962	0.0968	0.1013	0.0974	0.0962	0.0951	0.1023	0.1128	0.0965	0.1067	0.0982	0.0898	0.0891	0.0898	0.0934	0.0898	0.0919	0.0895	0.091	0.0915	0.0913	0.0891	0.089	0.0907	0.088	0.0885	0.0933	0.089	0.0901	0.0889	0.0896	0.0906	0.09	0.0899
63	18600.6	25	0.1269	0.1277	0.1384	0.1628	0.1768	0.1754	0.1759	0.1703	0.1698	0.1735	0.1784	0.1631	0.0934	0.0964	0.0969	0.1014	0.0999	0.096	0.0951	0.1025	0.1134	0.0965	0.1065	0.0982	0.09	0.0894	0.0901	0.093	0.0896	0.0921	0.0897	0.091	0.0916	0.0912	0.0892	0.0892	0.091	0.0927	0.0887	0.0894	0.0893	0.0903	0.089	0.0897	0.0908	0.0901	0.0899
64	18900.6	24.9	0.1264	0.1273	0.1383	0.1628	0.1751	0.1765	0.1777	0.1712	0.1712	0.1738	0.1811	0.1638	0.0935	0.0967	0.0966	0.1009	0.0986	0.0976	0.0953	0.1026	0.1132	0.0967	0.1072	0.098	0.0901	0.0891	0.0903	0.0933	0.0898	0.0921	0.0896	0.091	0.0917	0.0913	0.0893	0.0895	0.091	0.0883	0.0885	0.0896	0.0893	0.0903	0.0891	0.0896	0.0907	0.0899	0.0898
65	19200.6	25.1	0.1261	0.1271	0.1378	0.1628	0.1787	0.1788	0.1795	0.1726	0.1726	0.1757	0.1823	0.1653	0.0933	0.0963	0.0967	0.101	0.0985	0.098	0.0953	0.1027	0.1133	0.097	0.1074	0.0984	0.0899	0.0893	0.0901	0.093	0.0899	0.0921	0.0896	0.091	0.0917	0.0913	0.0891	0.0892	0.0907	0.0882	0.0888	0.0916	0.0893	0.0901	0.0891	0.0898	0.0907	0.0901	0.0898
66	19500.6	25	0.1258	0.1269	0.1379	0.163	0.1779	0.1806	0.1802	0.174	0.1738	0.1758	0.1837	0.1672	0.094	0.097	0.0965	0.1007	0.0984	0.0978	0.0955	0.1029	0.1136	0.0969	0.1076	0.0981	0.0902	0.0894	0.09	0.0945	0.0898	0.0921	0.0898	0.0911	0.0917	0.0914	0.0893	0.0892	0.0908	0.0884	0.0889	0.0895	0.0894	0.0906	0.0891	0.0896	0.0908	0.09	0.0899
67	19801.4	25.1	0.1254	0.1266	0.1373	0.1627	0.1847	0.182	0.1831	0.1753	0.176	0.1779	0.1858	0.1683	0.0935	0.0966	0.0969	0.1007	0.0984	0.0984	0.0956	0.103	0.1136	0.0971	0.1077	0.0987	0.0901	0.089	0.0898	0.0933	0.0895	0.0918	0.0896	0.0909	0.0916	0.0912	0.0891	0.0891	0.0908	0.0884	0.0887	0.0896	0.0891	0.0904	0.089	0.0895	0.0906	0.09	0.0897
68	20101.1	25.1	0.1251	0.1266	0.1376	0.1633	0.1825	0.1852	0.1853	0.1761	0.1767	0.1803	0.1866	0.1694	0.0933	0.0961	0.0962	0.1005	0.0986	0.1011	0.0955	0.1029	0.1137	0.0974	0.1071	0.0987	0.09	0.0895	0.0897	0.093	0.0898	0.0918	0.0898	0.091	0.0917	0.0914	0.0893	0.0894	0.091	0.0897	0.0889	0.0928	0.0892	0.0908	0.089	0.0897	0.0907	0.0902	0.0899
69	20401.6	24.9	0.1248	0.1261	0.1371	0.1622	0.1848	0.187	0.1859	0.1777	0.1783	0.1833	0.1877	0.1701	0.0933	0.0968	0.0962	0.101	0.0986	0.0997	0.096	0.1033	0.1138	0.0975	0.1079	0.0989	0.0899	0.0894	0.0897	0.0934	0.0897	0.0918	0.0896	0.091	0.0918	0.0914	0.0893	0.089	0.0909	0.0886	0.0889	0.0895	0.089	0.0903	0.089	0.0897	0.0906	0.09	0.0898
70	20701.4	25.1	0.1245	0.1258	0.1368	0.1622	0.1897	0.1871	0.1888	0.1795	0.1801	0.1839	0.1927	0.1712	0.0936	0.0973	0.0966	0.1006	0.0986	0.0996	0.0963	0.1036	0.1141	0.0975	0.1081	0.0992	0.0901	0.0896	0.0898	0.0936	0.0897	0.092	0.0898	0.0911	0.0919	0.0914	0.0895	0.0893	0.0906	0.0884	0.0887	0.0916	0.089	0.09	0.089	0.0897	0.0908	0.0899	0.0897
71	21001.5	25	0.1243	0.1257	0.1369	0.1637	0.1887	0.1935	0.192	0.1816	0.1816	0.1846	0.1906	0.1725	0.0933	0.0965	0.0964	0.101	0.0987	0.0991	0.0963	0.1038	0.1143	0.0976	0.1083	0.0989	0.09	0.0894	0.0899	0.0934	0.0898	0.0919	0.0899	0.0912	0.0919	0.0916	0.0895	0.0894	0.0908	0.0942	0.0888	0.09	0.0893	0.0903	0.0892	0.0898	0.0909	0.0901	0.0899
72	21301.4	25.1	0.1237	0.1253	0.1364	0.1624	0.1847	0.1907	0.1928	0.1823	0.1834	0.1868	0.1934	0.1734	0.0934	0.0969	0.0963	0.1006	0.099	0.0992	0.0965	0.1041	0.1143	0.098	0.1085	0.0994	0.0899	0.0895	0.0903	0.0934	0.0896	0.0918	0.0897	0.0909	0.0918	0.0914	0.0893	0.0892	0.0906	0.0883	0.0887	0.0892	0.0893	0.09	0.089	0.0896	0.0906	0.09	0.0896
73	21601.1	25.1	0.1234	0.125	0.1362	0.1625	0.1935	0.1949	0.197	0.184	0.185	0.188	0.1953	0.1748	0.0934	0.097	0.0962	0.1009	0.0992	0.0994	0.0968	0.1042	0.1147	0.098	0.1086	0.0991	0.0899	0.0901	0.0918	0.0937	0.0897	0.092	0.0899	0.0911	0.0918	0.0916	0.0896	0.0892	0.0906	0.0882	0.0887	0.0898	0.0891	0.0904	0.0892	0.0898	0.0908	0.0899	0.0898
74	21901.1	24.9	0.123	0.1247	0.1358	0.163	0.1968	0.1958	0.2003	0.1868	0.1865	0.1909	0.1971	0.1766	0.0934	0.097	0.0961	0.1005	0.0988	0.1001	0.0973	0.1046	0.1147	0.0985	0.1086	0.0994	0.0899	0.0896	0.0902	0.0938	0.0896	0.0921	0.0898	0.0911	0.0918	0.0916	0.0894	0.0892	0.0909	0.0887	0.0888	0.0895	0.0891	0.0902	0.089	0.0895	0.0907	0.09	0.0899
75	22201.1	25.1	0.1228	0.1243	0.1355	0.1631	0.1946	0.1979	0.199	0.1886	0.1887	0.1937	0.2002	0.1778	0.0935	0.0969	0.0961	0.1006	0.0987	0.1002	0.0971	0.1047	0.1152	0.0987	0.1086	0.0994	0.09	0.0897	0.0898	0.0954	0.0896	0.092	0.0898	0.0911	0.0918	0.0916	0.0892	0.0893	0.0911	0.0885	0.0887	0.0897	0.0893	0.0904	0.089	0.0896	0.0907	0.09	0.0898
76	22501.1	25	0.1224	0.1241	0.135	0.1628	0.1989	0.1999	0.2024	0.1898	0.1905	0.1947	0.2007	0.1806	0.0936	0.0972	0.0962	0.1008	0.1004	0.1004	0.0971	0.1049	0.1153	0.0988	0.1089	0.0994	0.09	0.0898	0.0897	0.094	0.0896	0.0917	0.0895	0.0912	0.0919	0.0915	0.0895	0.0893	0.0908	0.0885	0.0888	0.0898	0.0891	0.0905	0.0892	0.0897	0.0909	0.0901	0.0899
77	22801.1	25.1	0.122	0.1237	0.1347	0.1628	0.2041	0.2016	0.206	0.1917	0.1918	0.1989	0.2018	0.1813	0.0936	0.0968	0.0958	0.1007	0.0984	0.1011	0.0978	0.105	0.1152	0.0989	0.1092	0.0999	0.0901	0.0896	0.0895	0.0942	0.0896	0.0919	0.0897	0.091	0.0917	0.0915	0.0894	0.089	0.0908	0.0883	0.0886	0.0947	0.0892	0.0903	0.089	0.0898	0.0907	0.09	0.0896
78	23101.1	25.1	0.1217	0.1234	0.1344	0.1629	0.2026	0.2053	0.2051	0.1932	0.1937	0.1975	0.2037	0.1828	0.0935	0.0969	0.0962	0.1005	0.0988	0.1007	0.0979	0.1055	0.1156	0.0991	0.1096	0.0996	0.0897	0.0894	0.0896	0.0941	0.0897	0.092	0.0899	0.0913	0.092	0.0918	0.0897	0.0892	0.0906	0.0887	0.089	0.0924	0.0892	0.0906	0.0894	0.0899	0.0909	0.09	0.0899
79	23401.1	24.9	0.1212	0.123	0.1342	0.1623	0.2089	0.2063	0.2106	0.1951	0.1951	0.1977	0.2056	0.1841	0.0932	0.097	0.0964	0.1007	0.0982	0.1004	0.098	0.1056	0.1157	0.0991	0.1092	0.1	0.0897	0.0897	0.0896	0.0938	0.0895	0.092	0.0897	0.0912	0.0918	0.0914	0.0892	0.0892	0.091	0.0888	0.0889	0.0923	0.0892	0.0903	0.089	0.0896	0.0906	0.09	0.0898
80	23701	25.1	0.1211	0.123	0.1338	0.1623	0.2096	0.2107	0.2124	0.1972	0.1978	0.198	0.2069	0.1858	0.0933	0.0969	0.0965	0.1005	0.0989	0.1005	0.0989	0.1059	0.116	0.0996	0.1091	0.1002	0.0897	0.0895	0.0893	0.0937	0.0895	0.0919	0.0898	0.0912	0.0918	0.0915	0.0891	0.0892	0.0908	0.0885	0.0893	0.0897	0.0892	0.0902	0.089	0.0897	0.0906	0.0901	0.0899
81	24001.1	25	0.1209	0.1228	0.1334	0.1623	0.214	0.2136	0.2151	0.1991	0.1996	0.1989	0.2082	0.1892	0.0935	0.0971	0.0963	0.1007	0.0982	0.0996	0.0988	0.1059	0.1163	0.0998	0.1098	0.1003	0.0895	0.0896	0.09	0.0938	0.0895	0.092	0.09	0.0913	0.092	0.0917	0.0897	0.0893	0.091	0.0908	0.0889	0.0896	0.0893	0.0903	0.0892	0.09	0.0908	0.09	0.0899
82	24301.1	25.1	0.1203	0.1223	0.133	0.162	0.2156	0.2134	0.2174	0.2014	0.2014	0.2017	0.2104	0.1891	0.0931	0.0964	0.096	0.1004	0.0982	0.0993	0.0987	0.1063	0.1165	0.0997	0.1098	0.1003	0.0899	0.0895	0.0898	0.0937	0.0894	0.0918	0.0897	0.0911	0.0918	0.0914	0.0892	0.0893	0.091	0.0886	0.0886	0.0895	0.0893	0.0897	0.0889	0.0896	0.0906	0.09	0.0897
83	24601.1	25	0.1201	0.1221	0.1324	0.1618	0.2198	0.2163	0.2214	0.2028	0.2034	0.2003	0.2111	0.1907	0.0933	0.0966	0.0962	0.1004	0.0981	0.0999	0.0989	0.1063	0.1165	0.1	0.1099	0.1008	0.0901	0.0896	0.0899	0.094	0.0896	0.092	0.0899	0.0913	0.0919	0.0916	0.0895	0.0896	0.0909	0.0886	0.0888	0.0903	0.0894	0.09	0.0893	0.0899	0.0907	0.09	0.0899
84	24901.1	24.9	0.1195	0.1218	0.1322	0.162	0.2216	0.2204	0.2234	0.2047	0.205	0.2041	0.2128	0.1922	0.0929	0.0966	0.0955	0.0999	0.098	0.1003	0.0991	0.1065	0.1168	0.1001	0.1103	0.1006	0.0898	0.09	0.0909	0.0939	0.0896	0.0917	0.0898	0.0913	0.0919	0.0914	0.0893	0.0894	0.0909	0.0885	0.0887	0.0896	0.0894	0.0899	0.0891	0.0897	0.0907	0.09	0.0899
85	25201.1	25.1	0.1194	0.1219	0.1319	0.1614	0.2235	0.221	0.2275	0.2066	0.2072	0.2044	0.2149	0.1937	0.0935	0.0966	0.096	0.1003	0.0981	0.0999	0.0997	0.1068	0.1169	0.1004	0.1104	0.1012	0.0898	0.0895	0.0899	0.094	0.0896	0.0918	0.0898	0.0913	0.0919	0.0917	0.0895	0.0892	0.0908	0.0884	0.0888	0.0929	0.0895	0.0902	0.0892	0.0898	0.0908	0.0901	0.0897
86	25501.1	25.1	0.119	0.1214	0.1315	0.1614	0.2328	0.2291	0.2299	0.2086	0.2095	0.2065	0.2169	0.1953	0.0931	0.0962	0.0959	0.1002	0.098	0.1001	0.101	0.1074	0.1174	0.1005	0.1106	0.1014	0.0898	0.0897	0.0899	0.0939	0.0896	0.0918	0.0898	0.0913	0.0919	0.0918	0.0897	0.0892	0.0907	0.0885	0.0889	0.0897	0.0893	0.0902	0.0892	0.0899	0.0909	0.0901	0.0899
87	25801.1	25.1	0.1186	0.1209	0.1313	0.1612	0.24	0.2311	0.2333	0.2103	0.2114	0.2119	0.2192	0.1969	0.0932	0.0961	0.0961	0.1001	0.0979	0.1002	0.1015	0.1076	0.1175	0.1006	0.1108	0.1013	0.0898	0.0895	0.0896	0.0937	0.0895	0.0915	0.0897	0.0912	0.0919	0.0916	0.0896	0.0891	0.0906	0.09	0.0888	0.0905	0.089	0.0903	0.0891	0.0896	0.0907	0.09	0.0899
88	26101	25.1	0.1186	0.1206	0.1308	0.1606	0.2447	0.2302	0.2342	0.2132	0.2134	0.2098	0.22	0.1996	0.0935	0.0968	0.0961	0.1006	0.101	0.0997	0.1027	0.1075	0.1175	0.1008	0.1107	0.1014	0.09	0.0897	0.0898	0.0936	0.0896	0.0915	0.0897	0.0913	0.092	0.0917	0.0896	0.0893	0.091	0.0886	0.0888	0.0923	0.0894	0.0902	0.0892	0.0898	0.0908	0.09	0.0898
89	26401.1	24.9	0.1179	0.1202	0.1303	0.1604	0.2516	0.2369	0.2412	0.2143	0.2156	0.214	0.2231	0.2006	0.0929	0.0958	0.0958	0.1002	0.0979	0.1001	0.1019	0.1079	0.1176	0.101	0.1112	0.1014	0.0896	0.0896	0.0898	0.0939	0.0895	0.0916	0.0897	0.0913	0.0918	0.0916	0.0894	0.0894	0.0911	0.0887	0.0891	0.0936	0.0893	0.09	0.0891	0.0898	0.0907	0.0899	0.0899
90	26701.1	25.1	0.1179	0.1203	0.1302	0.1599	0.2489	0.2404	0.2465	0.2168	0.2178	0.2137	0.2243	0.2023	0.0931	0.0961	0.0958	0.1001	0.0978	0.1001	0.1021	0.108	0.1179	0.1013	0.1112	0.1019	0.0896	0.0895	0.0898	0.0936	0.0896	0.0915	0.0897	0.0913	0.0919	0.0916	0.0895	0.0892	0.0907	0.0886	0.0886	0.0897	0.0895	0.0905	0.0892	0.0899	0.0909	0.09	0.0898
91	27001.1	25.1	0.1173	0.12	0.1298	0.1596	0.2514	0.2425	0.2514	0.2193	0.22	0.2162	0.226	0.2042	0.0932	0.0961	0.0955	0.1001	0.0978	0.0999	0.102	0.1085	0.1182	0.1014	0.1118	0.1019	0.0899	0.0897	0.0897	0.0931	0.0896	0.0916	0.0896	0.0914	0.092	0.0917	0.0895	0.0893	0.091	0.0886	0.0891	0.0941	0.0895	0.0903	0.0891	0.0898	0.0908	0.09	0.0898
92	27301.1	25.1	0.1172	0.1198	0.1295	0.1594	0.2578	0.2465	0.2552	0.2209	0.2224	0.2161	0.2272	0.207	0.0928	0.0957	0.0961	0.0998	0.0978	0.0996	0.102	0.1089	0.1186	0.1017	0.1113	0.102	0.0896	0.0897	0.0896	0.0932	0.0895	0.0915	0.0895	0.0912	0.0918	0.0915	0.0894	0.0892	0.091	0.0883	0.0887	0.0895	0.0892	0.0903	0.0889	0.0896	0.0906	0.0899	0.0898
93	27601.2	25.1	0.117	0.1195	0.1293	0.159	0.2664	0.25	0.2603	0.224	0.224	0.2176	0.2305	0.2089	0.0935	0.0962	0.0956	0.1002	0.0979	0.0994	0.1015	0.109	0.1184	0.1021	0.1118	0.1022	0.1004	0.0897	0.0898	0.0936	0.0895	0.0917	0.0898	0.0914	0.0921	0.0919	0.0896	0.0893	0.0907	0.0885	0.0891	0.0898	0.0893	0.0904	0.0892	0.0897	0.0909	0.0901	0.0898
94	27901.2	24.8	0.1167	0.1192	0.1289	0.1587	0.279	0.2533	0.2636	0.2263	0.2265	0.219	0.2329	0.2109	0.0931	0.0962	0.0957	0.0998	0.0977	0.0996	0.1016	0.1091	0.1187	0.1023	0.1123	0.1024	0.0899	0.0894	0.0898	0.093	0.0895	0.0916	0.0898	0.0913	0.092	0.0918	0.0897	0.0893	0.091	0.0885	0.0888	0.0896	0.0893	0.0905	0.0891	0.0896	0.0907	0.0899	0.0897
95	28201.2	25.1	0.1164	0.1189	0.1289	0.1588	0.266	0.2569	0.2655	0.2285	0.2289	0.2273	0.2346	0.2123	0.0928	0.0958	0.096	0.0997	0.0987	0.0998	0.1028	0.1095	0.1191	0.1022	0.1123	0.1024	0.0896	0.0896	0.0899	0.093	0.0896	0.0914	0.0898	0.0914	0.092	0.0918	0.0898	0.0893	0.0906	0.0914	0.0886	0.0898	0.0891	0.0901	0.0891	0.0898	0.0909	0.09	0.0898
96	28501.1	25	0.1162	0.1187	0.1284	0.1584	0.2579	0.2633	0.27	0.2319	0.232	0.2239	0.2378	0.2149	0.0933	0.0962	0.0957	0.1002	0.0979	0.0998	0.103	0.1097	0.1195	0.1025	0.1125	0.1029	0.0901	0.0896	0.0898	0.0933	0.0896	0.0916	0.0897	0.0914	0.0922	0.0919	0.0899	0.0891	0.0909	0.0887	0.0887	0.0914	0.0895	0.0901	0.0892	0.0898	0.0908	0.0901	0.0899
97	28801.1	25.1	0.1161	0.1185	0.1282	0.1576	0.2438	0.2729	0.275	0.2332	0.2344	0.226	0.2391	0.2173	0.0928	0.0956	0.0958	0.1	0.0975	0.0995	0.1034	0.1101	0.1195	0.1025	0.1127	0.1029	0.0896	0.0894	0.0896	0.094	0.0895	0.0913	0.0897	0.0912	0.0919	0.0915	0.0895	0.0892	0.0906	0.0936	0.0889	0.0897	0.0891	0.0903	0.0889	0.0897	0.0906	0.0897	0.0896
98	29101.1	25	0.1158	0.1183	0.1279	0.1577	0.2499	0.2784	0.2775	0.2365	0.2363	0.2297	0.2415	0.2194	0.0935	0.0961	0.0957	0.1003	0.0977	0.0996	0.1036	0.1105	0.1197	0.1032	0.113	0.103	0.0899	0.0896	0.0899	0.0934	0.0895	0.0916	0.0897	0.0915	0.0921	0.0918	0.0898	0.0895	0.091	0.0888	0.089	0.0938	0.0892	0.0902	0.0892	0.0899	0.0908	0.0899	0.0899
99	29401.2	24.8	0.1171	0.1181	0.1276	0.1568	0.2466	0.2861	0.2802	0.2376	0.239	0.2301	0.2441	0.2213	0.0931	0.0956	0.0957	0.1	0.0977	0.0995	0.1047	0.111	0.1202	0.1032	0.1134	0.1031	0.0892	0.0895	0.0898	0.0932	0.0896	0.0914	0.0897	0.0914	0.092	0.0917	0.0896	0.0895	0.0908	0.0886	0.0888	0.0928	0.0893	0.0901	0.0891	0.0897	0.0907	0.0898	0.0897
100	29701.2	25.1	0.1152	0.1181	0.1275	0.1569	0.2517	0.284	0.2858	0.2396	0.241	0.2382	0.2464	0.2233	0.0935	0.0958	0.0957	0.1	0.0976	0.0998	0.1044	0.1111	0.1205	0.1031	0.1136	0.1038	0.0943	0.0896	0.0897	0.0936	0.0896	0.0918	0.0898	0.0914	0.0921	0.0919	0.0896	0.0896	0.0907	0.0885	0.0886	0.0911	0.0892	0.0902	0.089	0.0896	0.0908	0.0899	0.0897
101	30001.2	25	0.1153	0.1176	0.1272	0.1567	0.2527	0.2887	0.2823	0.2437	0.2438	0.2342	0.2495	0.2257	0.0932	0.0957	0.0955	0.0998	0.0972	0.0993	0.1049	0.1111	0.1205	0.1037	0.1136	0.1035	0.0895	0.0896	0.0899	0.0931	0.0895	0.0916	0.0897	0.0914	0.0921	0.0919	0.0897	0.0894	0.0908	0.0884	0.0888	0.092	0.0894	0.0904	0.0891	0.0899	0.0908	0.0901	0.0899
102	30301.2	25.1	0.1151	0.1175	0.1272	0.1562	0.2595	0.2948	0.2799	0.2456	0.2465	0.2412	0.2507	0.2269	0.0928	0.0954	0.0957	0.0999	0.0973	0.0997	0.1048	0.1116	0.1211	0.1039	0.1138	0.1037	0.0896	0.0895	0.0898	0.0931	0.0895	0.0916	0.0896	0.0913	0.0922	0.0916	0.0897	0.0894	0.0906	0.0884	0.0886	0.0898	0.0892	0.0903	0.089	0.0896	0.0908	0.0897	0.0897
103	30601.1	25.1	0.1146	0.1173	0.1267	0.1559	0.2589	0.2987	0.2819	0.2484	0.2488	0.2445	0.2538	0.2292	0.0929	0.0954	0.0954	0.0997	0.0972	0.0994	0.1047	0.1123	0.1213	0.1043	0.1141	0.1036	0.0903	0.0892	0.0898	0.093	0.0895	0.0918	0.0898	0.0914	0.0921	0.0918	0.0895	0.0897	0.0906	0.0883	0.0887	0.093	0.089	0.0903	0.0891	0.0897	0.0907	0.09	0.0899
104	30901.2	24.8	0.1147	0.1173	0.1269	0.1555	0.2592	0.3037	0.2896	0.2508	0.2508	0.2469	0.256	0.2316	0.0927	0.0952	0.0955	0.0995	0.0973	0.0994	0.1048	0.1122	0.1215	0.1045	0.1142	0.1043	0.0897	0.0893	0.0895	0.0928	0.0895	0.0914	0.0898	0.0914	0.092	0.0916	0.0893	0.0896	0.0909	0.0887	0.0888	0.0896	0.0893	0.0903	0.089	0.0896	0.0908	0.0899	0.0898
105	31201.2	25.1	0.1146	0.1172	0.1266	0.1554	0.2644	0.3027	0.2851	0.2534	0.2538	0.2489	0.259	0.2336	0.0929	0.0953	0.0955	0.0996	0.0972	0.0994	0.1054	0.1131	0.1227	0.1048	0.1148	0.1043	0.0893	0.0895	0.09	0.0932	0.0897	0.0918	0.0898	0.0914	0.0921	0.0919	0.0898	0.0897	0.0905	0.0884	0.0888	0.0926	0.089	0.09	0.0891	0.0898	0.0908	0.09	0.0899
106	31501.2	25	0.1144	0.1167	0.1262	0.1548	0.277	0.3108	0.2916	0.2558	0.2561	0.2504	0.2602	0.236	0.0931	0.0955	0.0958	0.1	0.0975	0.0996	0.105	0.1132	0.1222	0.105	0.1148	0.1046	0.0896	0.0895	0.0897	0.093	0.0895	0.0918	0.0899	0.0915	0.0922	0.0918	0.0898	0.0897	0.0908	0.0885	0.0888	0.0895	0.0894	0.09	0.0891	0.0898	0.0909	0.09	0.0899
107	31801.2	25.1	0.1146	0.1166	0.1261	0.1541	0.2731	0.2995	0.289	0.2583	0.2596	0.2524	0.2633	0.2382	0.0928	0.0952	0.0955	0.0998	0.0973	0.0997	0.1052	0.1124	0.1226	0.1052	0.1151	0.1052	0.0899	0.0895	0.0897	0.0931	0.0895	0.0915	0.0896	0.0914	0.0919	0.0916	0.0896	0.0893	0.0906	0.0885	0.0889	0.0901	0.0892	0.0901	0.0891	0.0897	0.0909	0.0898	0.0897
108	32101.2	25	0.1142	0.1163	0.1263	0.1539	0.2862	0.2983	0.3035	0.2616	0.2616	0.2573	0.2664	0.241	0.0928	0.0949	0.0955	0.0997	0.0987	0.0994	0.105	0.1135	0.1226	0.1057	0.1153	0.105	0.0895	0.0897	0.0897	0.093	0.0897	0.0917	0.0901	0.0915	0.0923	0.0918	0.0898	0.0896	0.0908	0.0885	0.0886	0.0939	0.0891	0.0902	0.0888	0.0898	0.0908	0.0899	0.0898
109	32401.2	24.8	0.1141	0.1162	0.1257	0.1533	0.2791	0.3025	0.3092	0.2639	0.2637	0.2582	0.269	0.2428	0.0926	0.0949	0.0957	0.0997	0.0973	0.0988	0.1049	0.1137	0.1229	0.1058	0.1154	0.1052	0.0895	0.0894	0.0895	0.0927	0.0894	0.0917	0.0898	0.0914	0.0921	0.0918	0.0895	0.0895	0.0909	0.0887	0.0893	0.0896	0.0892	0.09	0.0889	0.0898	0.0907	0.0901	0.0897
110	32701.2	25.1	0.1139	0.1161	0.1262	0.1531	0.2851	0.3102	0.3259	0.2675	0.2669	0.2615	0.271	0.245	0.0927	0.0952	0.0954	0.0997	0.0973	0.0988	0.105	0.1147	0.1231	0.1065	0.1157	0.1056	0.0898	0.0893	0.0894	0.0925	0.0896	0.0918	0.09	0.0915	0.0922	0.0918	0.0897	0.0896	0.0908	0.0885	0.0888	0.0895	0.0891	0.0902	0.0888	0.0896	0.0908	0.0901	0.0899
111	33001.2	25.1	0.1137	0.1161	0.1258	0.1526	0.2916	0.3106	0.3309	0.2712	0.2695	0.2646	0.2738	0.2469	0.0927	0.095	0.0958	0.0998	0.0974	0.0991	0.1053	0.1145	0.1235	0.1066	0.1162	0.1056	0.0897	0.0895	0.0899	0.0929	0.0897	0.092	0.0902	0.0916	0.0922	0.0919	0.0897	0.0899	0.0909	0.0885	0.0887	0.0897	0.0894	0.0898	0.089	0.0898	0.0909	0.0901	0.0899
112	33301.2	25.1	0.1134	0.1157	0.1255	0.152	0.2992	0.3198	0.3319	0.2722	0.272	0.2679	0.276	0.2496	0.0927	0.0949	0.0958	0.0998	0.0973	0.0992	0.1051	0.1151	0.1239	0.1067	0.1163	0.1063	0.0896	0.0896	0.0897	0.093	0.0896	0.0917	0.0902	0.0914	0.0921	0.0919	0.0897	0.0896	0.0908	0.0883	0.0888	0.0925	0.0894	0.0898	0.089	0.0897	0.0907	0.09	0.0898
113	33601.3	25.1	0.1133	0.1154	0.1253	0.1516	0.3033	0.3219	0.3404	0.2777	0.2748	0.2698	0.2796	0.2518	0.0927	0.0952	0.0956	0.0996	0.0972	0.0989	0.1053	0.1152	0.1243	0.1072	0.1166	0.1064	0.0894	0.0896	0.0895	0.0933	0.0896	0.0917	0.0901	0.0915	0.0923	0.0918	0.0899	0.0897	0.0909	0.0886	0.0887	0.0898	0.0893	0.09	0.089	0.0897	0.0907	0.0901	0.0899
114	33901.2	24.7	0.1131	0.115	0.125	0.1507	0.3188	0.3581	0.3398	0.2777	0.2776	0.2722	0.2822	0.2542	0.093	0.0953	0.0957	0.0995	0.0973	0.0992	0.1052	0.1149	0.1242	0.1072	0.1168	0.1065	0.0899	0.0893	0.0897	0.0932	0.0896	0.0915	0.0898	0.0914	0.0921	0.0918	0.0897	0.0896	0.091	0.0886	0.0888	0.0931	0.0892	0.0897	0.0889	0.0897	0.0908	0.0898	0.0898
115	34201.2	25.1	0.1133	0.1149	0.1248	0.1508	0.3105	0.3673	0.34	0.2812	0.2807	0.2751	0.2859	0.2569	0.0926	0.0951	0.0955	0.0996	0.0972	0.0991	0.106	0.1152	0.125	0.1078	0.1172	0.1066	0.0904	0.0898	0.0904	0.0928	0.0897	0.0916	0.09	0.0913	0.0921	0.0918	0.0898	0.0898	0.0908	0.0884	0.0886	0.0895	0.0891	0.0898	0.089	0.0898	0.0907	0.09	0.0898
116	34501.3	25	0.1132	0.1149	0.125	0.151	0.308	0.3505	0.3302	0.2843	0.2823	0.2781	0.2873	0.2591	0.0927	0.0949	0.0956	0.0997	0.0972	0.099	0.106	0.1154	0.1258	0.1082	0.1175	0.1072	0.0897	0.0899	0.0899	0.0925	0.0898	0.0916	0.0901	0.0915	0.0923	0.0919	0.0898	0.0897	0.0911	0.0887	0.0889	0.0897	0.0895	0.0903	0.089	0.0898	0.0908	0.0901	0.0898
117	34801.3	25.1	0.1131	0.1148	0.1248	0.1499	0.3278	0.3889	0.3338	0.2877	0.2861	0.2786	0.2904	0.2637	0.0928	0.0953	0.0956	0.0997	0.0984	0.099	0.1059	0.1159	0.1256	0.1086	0.1178	0.1074	0.0896	0.0894	0.0897	0.0924	0.0895	0.0917	0.0899	0.0914	0.0922	0.0918	0.0897	0.0894	0.0909	0.0885	0.0889	0.0896	0.089	0.0903	0.0889	0.0898	0.0908	0.0899	0.0897
118	35101.2	25.1	0.1127	0.1145	0.1249	0.1495	0.3128	0.3713	0.3262	0.2913	0.288	0.2833	0.2932	0.2644	0.0926	0.0951	0.0952	0.0993	0.0973	0.0999	0.1062	0.114	0.1253	0.1089	0.1184	0.1071	0.0895	0.0895	0.0899	0.0928	0.0897	0.0919	0.0902	0.0915	0.0923	0.092	0.0899	0.0897	0.0909	0.0888	0.0888	0.09	0.0895	0.0901	0.0891	0.0898	0.0909	0.09	0.0898
119	35401.2	24.7	0.1126	0.1142	0.1245	0.1497	0.3177	0.3786	0.3281	0.2924	0.291	0.2853	0.2966	0.2679	0.0925	0.0946	0.0954	0.0993	0.0971	0.099	0.1058	0.1137	0.1258	0.1092	0.1182	0.1078	0.0895	0.0894	0.0906	0.0927	0.0896	0.0916	0.0901	0.0914	0.0922	0.0918	0.0895	0.0897	0.0908	0.0887	0.0888	0.09	0.0891	0.0898	0.089	0.0897	0.0908	0.0898	0.0896
120	35701.2	25.1	0.1125	0.1143	0.1243	0.1485	0.32	0.394	0.3403	0.2974	0.294	0.2883	0.2995	0.2696	0.0926	0.0949	0.0955	0.0993	0.0993	0.0993	0.1058	0.113	0.1259	0.1096	0.1189	0.1078	0.0895	0.0897	0.0897	0.0942	0.0897	0.0917	0.0903	0.0915	0.0923	0.092	0.0898	0.0897	0.0906	0.0885	0.0885	0.0894	0.089	0.09	0.089	0.0898	0.0908	0.0902	0.0898
121	36001.2	25	0.1129	0.1141	0.1242	0.1478	0.3426	0.3935	0.3379	0.2986	0.2968	0.2911	0.3023	0.2715	0.0926	0.0948	0.0957	0.0994	0.0973	0.0992	0.105	0.1148	0.1265	0.1099	0.1189	0.1081	0.0896	0.0896	0.0899	0.0929	0.0896	0.0916	0.0902	0.0914	0.0923	0.092	0.09	0.0895	0.0906	0.0885	0.0885	0.0895	0.089	0.0903	0.089	0.0898	0.0907	0.0902	0.0898
122	36301.3	25.1	0.1123	0.1138	0.1242	0.1479	0.3249	0.3952	0.3503	0.3039	0.2998	0.2944	0.3042	0.2737	0.0925	0.0948	0.0957	0.0993	0.0972	0.0991	0.1062	0.1121	0.1265	0.1106	0.1193	0.1086	0.0898	0.0897	0.0909	0.0928	0.0896	0.0916	0.09	0.0915	0.0922	0.0918	0.0898	0.0896	0.0906	0.0885	0.0889	0.0897	0.0891	0.09	0.0889	0.0895	0.0906	0.0898	0.0897
123	36601.2	25.1	0.1123	0.1138	0.1245	0.1475	0.332	0.3909	0.3553	0.306	0.3024	0.2971	0.309	0.2767	0.0925	0.0949	0.0955	0.0993	0.0973	0.0993	0.1066	0.111	0.127	0.111	0.1198	0.1086	0.0893	0.0894	0.0899	0.0929	0.0897	0.0919	0.0902	0.0915	0.0923	0.092	0.09	0.0897	0.0908	0.0918	0.0889	0.0907	0.0892	0.09	0.0889	0.0898	0.0908	0.0899	0.0899
124	36901.3	24.7	0.1121	0.1137	0.1238	0.1471	0.3371	0.396	0.362	0.3085	0.3052	0.2998	0.3106	0.2791	0.0926	0.095	0.0951	0.0991	0.0971	0.0991	0.1063	0.1111	0.1272	0.1112	0.1201	0.1091	0.0895	0.0895	0.0898	0.0926	0.0896	0.0916	0.0902	0.0914	0.0922	0.0919	0.0898	0.0897	0.0909	0.0886	0.089	0.0899	0.0895	0.0899	0.089	0.0898	0.0907	0.0899	0.0897
125	37201.2	25.1	0.1127	0.1134	0.1239	0.1464	0.3607	0.394	0.3622	0.3113	0.3085	0.3022	0.3135	0.2819	0.0926	0.095	0.0954	0.0993	0.0971	0.0991	0.1062	0.112	0.1284	0.1119	0.1204	0.1093	0.0895	0.0896	0.09	0.0927	0.0897	0.0917	0.0904	0.0916	0.0924	0.092	0.09	0.0899	0.091	0.0886	0.0888	0.0952	0.0892	0.09	0.0891	0.0898	0.0908	0.0899	0.0898
126	37501.3	25	0.1119	0.1131	0.1246	0.146	0.3651	0.3776	0.3632	0.3137	0.3119	0.3047	0.3159	0.2838	0.0926	0.0949	0.0955	0.0993	0.0972	0.0988	0.107	0.1122	0.1283	0.1121	0.1211	0.1097	0.0899	0.0895	0.0902	0.0933	0.0897	0.0917	0.0904	0.0915	0.0925	0.092	0.0901	0.0898	0.091	0.0887	0.0887	0.0894	0.0891	0.09	0.0891	0.0899	0.0908	0.09	0.0897
127	37801.3	25.1	0.112	0.1133	0.1237	0.1459	0.3649	0.3853	0.3659	0.3176	0.314	0.3079	0.3186	0.2872	0.0927	0.0951	0.0954	0.0992	0.0972	0.0992	0.1058	0.111	0.1286	0.1126	0.1212	0.1102	0.0894	0.0895	0.09	0.0927	0.0896	0.0917	0.0903	0.0915	0.0924	0.092	0.0899	0.0898	0.0908	0.0886	0.0887	0.0895	0.0894	0.0899	0.0888	0.0896	0.0907	0.0899	0.0896
128	38101.3	25.1	0.1119	0.1131	0.1235	0.1454	0.369	0.3678	0.3604	0.3199	0.3173	0.3106	0.3215	0.2897	0.0927	0.0947	0.0954	0.099	0.0971	0.099	0.1067	0.1111	0.1291	0.1131	0.1214	0.1106	0.0898	0.0894	0.0895	0.0929	0.0895	0.092	0.0903	0.0916	0.0925	0.0921	0.0899	0.0898	0.091	0.0885	0.0891	0.0916	0.089	0.0903	0.0888	0.0896	0.0908	0.0902	0.0899
129	38401.3	24.6	0.1116	0.1128	0.1233	0.1447	0.3714	0.3749	0.3589	0.3235	0.3201	0.3141	0.3237	0.2923	0.0929	0.0951	0.0955	0.0992	0.0971	0.0988	0.1063	0.1112	0.1295	0.1136	0.1218	0.1109	0.0898	0.0894	0.0898	0.0928	0.0895	0.0916	0.0903	0.0914	0.0923	0.0921	0.0899	0.0898	0.0904	0.0885	0.0891	0.0898	0.089	0.0906	0.089	0.0896	0.0907	0.0899	0.0896
130	38701.3	25.1	0.1117	0.1147	0.1233	0.1447	0.3813	0.3952	0.3724	0.3265	0.3239	0.3179	0.3277	0.2959	0.0929	0.0951	0.0956	0.0992	0.0972	0.099	0.1063	0.1124	0.1299	0.1137	0.1218	0.1111	0.0895	0.0895	0.09	0.0931	0.0896	0.0917	0.0903	0.0917	0.0924	0.0922	0.0901	0.0898	0.0907	0.0886	0.0889	0.0897	0.0891	0.09	0.0891	0.0899	0.0907	0.0901	0.0898
131	39001.3	25	0.1116	0.1127	0.1232	0.1443	0.3781	0.3833	0.3692	0.3306	0.3274	0.3228	0.3327	0.2982	0.0927	0.0951	0.0958	0.0992	0.0978	0.0989	0.1076	0.1135	0.1297	0.1146	0.1228	0.1116	0.0897	0.0897	0.0899	0.0932	0.0898	0.0918	0.0905	0.0916	0.0926	0.0923	0.0903	0.0898	0.0908	0.0886	0.0885	0.0921	0.0893	0.09	0.0891	0.0898	0.0909	0.0901	0.0898
132	39301.3	25.1	0.1117	0.1126	0.123	0.1445	0.3794	0.3792	0.3814	0.3346	0.3297	0.3229	0.3334	0.3005	0.0928	0.0951	0.0954	0.0992	0.0998	0.1002	0.1073	0.1133	0.1309	0.1149	0.1229	0.1118	0.0896	0.0895	0.0898	0.0933	0.0896	0.0916	0.0902	0.0915	0.0923	0.092	0.09	0.0898	0.0906	0.0884	0.0887	0.0896	0.0892	0.0901	0.0889	0.0898	0.0908	0.0898	0.0898
133	39601.4	25.1	0.1116	0.1125	0.1232	0.1438	0.3775	0.3875	0.3859	0.3382	0.3329	0.3246	0.3342	0.3046	0.0926	0.0948	0.0956	0.0991	0.0971	0.0987	0.108	0.1152	0.1309	0.1158	0.1234	0.112	0.0893	0.0895	0.0896	0.0924	0.0895	0.0919	0.0906	0.0918	0.0925	0.0921	0.09	0.0901	0.0911	0.0901	0.089	0.0897	0.0893	0.0904	0.0892	0.0899	0.0908	0.0901	0.0899
134	39901.4	24.7	0.1116	0.1124	0.1231	0.1444	0.3788	0.3921	0.3873	0.3412	0.3366	0.329	0.3387	0.3055	0.0924	0.0947	0.0953	0.099	0.0969	0.0986	0.1077	0.1157	0.1309	0.1158	0.1235	0.1125	0.0895	0.0891	0.09	0.0925	0.0894	0.0919	0.0905	0.0915	0.0923	0.092	0.0898	0.09	0.0908	0.0892	0.0888	0.0898	0.0892	0.09	0.0889	0.0899	0.0908	0.0899	0.0897
135	40201.4	25.1	0.1113	0.1123	0.1229	0.1443	0.3769	0.3946	0.3954	0.344	0.3399	0.3309	0.3405	0.3085	0.0925	0.0946	0.0954	0.099	0.097	0.0986	0.1074	0.1169	0.1317	0.1163	0.1243	0.1129	0.0899	0.0897	0.0902	0.0935	0.0897	0.0918	0.0905	0.0915	0.0924	0.0922	0.0902	0.09	0.0909	0.0887	0.0887	0.0931	0.0891	0.09	0.0889	0.0899	0.0909	0.0899	0.0897
136	40501.3	25	0.1115	0.1122	0.1225	0.1427	0.387	0.3957	0.3982	0.3461	0.3433	0.3351	0.3441	0.3121	0.0926	0.0951	0.0955	0.099	0.0971	0.0991	0.1082	0.1174	0.1323	0.1168	0.1246	0.1134	0.0897	0.0892	0.0897	0.0932	0.0896	0.0918	0.0905	0.0916	0.0925	0.0923	0.0901	0.09	0.0906	0.0918	0.0887	0.0895	0.0892	0.0902	0.0891	0.0898	0.091	0.0899	0.0897
137	40801.4	25.1	0.1114	0.1122	0.1227	0.1425	0.3855	0.4041	0.4056	0.3519	0.3456	0.3365	0.3449	0.3147	0.0925	0.095	0.0954	0.099	0.097	0.1004	0.1082	0.1176	0.1322	0.1177	0.1253	0.1135	0.0897	0.0894	0.0898	0.0934	0.0897	0.0917	0.0905	0.0916	0.0925	0.0922	0.0902	0.0899	0.091	0.0885	0.0889	0.0895	0.0894	0.0901	0.0889	0.0896	0.0908	0.0899	0.0897
138	41101.4	25.1	0.1112	0.1121	0.1226	0.1424	0.3885	0.417	0.4061	0.3538	0.3505	0.3406	0.3475	0.3172	0.0927	0.0952	0.0957	0.0993	0.097	0.0987	0.1081	0.1181	0.1328	0.1181	0.1257	0.114	0.0895	0.0899	0.0902	0.0933	0.0895	0.0919	0.0906	0.0916	0.0925	0.0923	0.0902	0.0899	0.0907	0.0885	0.089	0.0896	0.0894	0.0901	0.089	0.0898	0.0909	0.09	0.0897
139	41401.3	24.7	0.1112	0.1118	0.1226	0.1421	0.3997	0.4122	0.4112	0.3571	0.3531	0.3464	0.353	0.3203	0.0925	0.0951	0.0955	0.099	0.0968	0.0988	0.1079	0.1176	0.1332	0.1186	0.1261	0.1139	0.0896	0.0894	0.0896	0.093	0.0894	0.0918	0.0904	0.0915	0.0924	0.0921	0.09	0.09	0.0908	0.0904	0.0887	0.0895	0.0891	0.0901	0.0887	0.0898	0.0907	0.0899	0.0897
140	41701.3	25.1	0.1112	0.112	0.1225	0.142	0.4056	0.4256	0.4123	0.3625	0.3561	0.3476	0.3531	0.323	0.0927	0.0949	0.0955	0.0992	0.0969	0.0987	0.1082	0.1181	0.1335	0.1191	0.1264	0.1151	0.09	0.0896	0.09	0.0932	0.0895	0.092	0.0903	0.0915	0.0924	0.0922	0.0903	0.0901	0.091	0.0886	0.0889	0.0932	0.0891	0.09	0.0891	0.0899	0.0907	0.0899	0.0898
141	42001.4	25	0.1112	0.1119	0.1232	0.1418	0.3956	0.4073	0.43	0.3632	0.3587	0.3498	0.3553	0.3258	0.0927	0.0951	0.0957	0.0991	0.0969	0.0985	0.1092	0.1186	0.1334	0.1201	0.127	0.1153	0.0897	0.0897	0.0898	0.0929	0.0897	0.0919	0.091	0.0917	0.0927	0.0924	0.0904	0.0901	0.0909	0.089	0.0888	0.0927	0.0891	0.0898	0.0889	0.0899	0.0908	0.09	0.0899
142	42301.3	25.1	0.1111	0.1116	0.1224	0.1412	0.4086	0.4296	0.4191	0.3678	0.3634	0.3545	0.362	0.3282	0.0923	0.0948	0.0955	0.0991	0.0971	0.0985	0.1093	0.1194	0.1346	0.1203	0.1274	0.1165	0.0894	0.0893	0.0895	0.0926	0.0894	0.0915	0.0903	0.0916	0.0924	0.092	0.09	0.0901	0.0908	0.0902	0.0893	0.0896	0.089	0.09	0.0886	0.0896	0.0906	0.0899	0.0898
143	42601.4	25.1	0.1112	0.1117	0.1223	0.1411	0.3992	0.4359	0.4302	0.3709	0.3658	0.3565	0.3638	0.3314	0.0926	0.095	0.0958	0.0991	0.0973	0.0985	0.1101	0.1216	0.1325	0.1217	0.128	0.116	0.0896	0.0894	0.0899	0.0928	0.0895	0.0921	0.0909	0.0917	0.0927	0.0924	0.0903	0.0904	0.0908	0.0925	0.0888	0.0898	0.0891	0.0899	0.0889	0.0897	0.0908	0.09	0.0899
144	42901.4	24.6	0.1109	0.1116	0.122	0.1411	0.4019	0.4401	0.4337	0.3746	0.3693	0.3603	0.3667	0.334	0.0925	0.0949	0.0954	0.099	0.0968	0.1	0.1091	0.1219	0.133	0.1223	0.1284	0.1165	0.0894	0.0894	0.0899	0.0927	0.0883	0.0918	0.0907	0.0915	0.0924	0.0922	0.0902	0.0902	0.091	0.0885	0.0887	0.0902	0.0893	0.09	0.0888	0.09	0.0908	0.0899	0.0897
145	43201.3	25.1	0.1111	0.1115	0.1223	0.1407	0.405	0.4317	0.4295	0.3776	0.3731	0.3632	0.3678	0.3373	0.0926	0.095	0.0954	0.0991	0.0967	0.1007	0.109	0.1223	0.1347	0.1224	0.1288	0.1174	0.0895	0.0896	0.0897	0.0929	0.0893	0.0919	0.0905	0.0916	0.0924	0.0923	0.0902	0.0901	0.0909	0.0886	0.0887	0.0896	0.0893	0.0902	0.089	0.0898	0.0908	0.0899	0.0899
146	43501.3	24.8	0.1111	0.1118	0.1232	0.1406	0.4261	0.4428	0.4317	0.3814	0.3763	0.3674	0.3702	0.3398	0.0929	0.0953	0.0954	0.0992	0.0967	0.0985	0.1091	0.1204	0.1354	0.1231	0.1296	0.1171	0.0898	0.0896	0.0899	0.0925	0.0893	0.0919	0.0912	0.0918	0.0926	0.0924	0.0904	0.0905	0.0908	0.0885	0.0886	0.0897	0.0892	0.0898	0.0891	0.0898	0.0908	0.09	0.0898
147	43801.5	25.1	0.111	0.1115	0.1221	0.1408	0.4162	0.4377	0.4411	0.3875	0.3783	0.3704	0.3721	0.3426	0.0927	0.0952	0.0957	0.0993	0.0966	0.0984	0.1103	0.1227	0.1341	0.1251	0.1298	0.1178	0.0895	0.0892	0.0896	0.0931	0.0894	0.092	0.0909	0.0917	0.0925	0.0924	0.0905	0.0902	0.0914	0.0885	0.0885	0.0896	0.0891	0.0897	0.0887	0.0896	0.0907	0.09	0.0898
148	44101.3	25	0.1109	0.1116	0.1219	0.1405	0.4296	0.4425	0.4368	0.391	0.3826	0.3753	0.3816	0.3467	0.0928	0.0952	0.0955	0.0994	0.0968	0.0985	0.1097	0.1232	0.1356	0.1245	0.1305	0.118	0.0897	0.0898	0.0903	0.0932	0.0897	0.092	0.0911	0.0918	0.0926	0.0925	0.0905	0.0905	0.0912	0.0886	0.0887	0.0896	0.0893	0.09	0.0889	0.0899	0.0908	0.0901	0.0899
149	44401.3	25.1	0.1109	0.1112	0.1218	0.1403	0.4199	0.4469	0.4456	0.3919	0.385	0.3781	0.3792	0.3479	0.0924	0.0949	0.0954	0.0992	0.0966	0.0983	0.1104	0.1236	0.1352	0.1275	0.1309	0.1185	0.0894	0.0893	0.0896	0.0924	0.0893	0.0918	0.0907	0.0916	0.0924	0.0921	0.0904	0.0903	0.0907	0.0904	0.0887	0.0916	0.0891	0.0899	0.0887	0.0896	0.0908	0.09	0.0899
150	44701.4	25.1	0.1108	0.1113	0.123	0.1404	0.4404	0.4619	0.4448	0.3949	0.3904	0.3814	0.3826	0.3501	0.0929	0.0954	0.0954	0.0993	0.0966	0.0987	0.1103	0.1236	0.1365	0.1266	0.1316	0.119	0.0897	0.0896	0.0902	0.0926	0.0896	0.0921	0.0909	0.0916	0.0926	0.0924	0.0904	0.0905	0.0908	0.0886	0.0886	0.0901	0.089	0.0897	0.0888	0.0899	0.0909	0.09	0.0898
151	45001.3	24.8	0.1106	0.1112	0.1219	0.1401	0.4385	0.4698	0.4476	0.3998	0.3946	0.3847	0.3856	0.3527	0.0929	0.0955	0.0959	0.0994	0.0967	0.0983	0.111	0.1226	0.1383	0.1277	0.1321	0.1194	0.0894	0.0896	0.0899	0.093	0.0894	0.0921	0.091	0.0918	0.0927	0.0925	0.0905	0.0905	0.0907	0.0894	0.0888	0.0896	0.0894	0.0902	0.089	0.09	0.0908	0.0901	0.0898
152	45301.3	25	0.1108	0.1114	0.1218	0.1403	0.4278	0.4608	0.4573	0.4004	0.3979	0.3876	0.389	0.3555	0.0925	0.0951	0.0956	0.0993	0.0975	0.0983	0.1109	0.1236	0.1402	0.1299	0.1328	0.1202	0.0895	0.0895	0.0902	0.0923	0.0895	0.0919	0.091	0.0916	0.0926	0.0923	0.0904	0.0905	0.0908	0.0914	0.0886	0.0896	0.089	0.0901	0.0889	0.0898	0.0907	0.0899	0.0897
153	45601.3	25	0.1108	0.1111	0.1217	0.1399	0.4516	0.4912	0.4539	0.4064	0.404	0.391	0.3929	0.3582	0.0926	0.0953	0.0956	0.0992	0.0967	0.0985	0.1108	0.1218	0.1395	0.1294	0.1337	0.1204	0.0898	0.0895	0.0899	0.0926	0.0896	0.0921	0.091	0.0918	0.0927	0.0926	0.0906	0.0906	0.091	0.0887	0.0888	0.0901	0.0895	0.0903	0.089	0.0899	0.0908	0.09	0.0898
154	45901.3	25	0.1107	0.111	0.1226	0.1399	0.4624	0.4873	0.4574	0.4121	0.4076	0.3939	0.3969	0.3608	0.0927	0.0952	0.0956	0.0991	0.0965	0.0985	0.1113	0.1233	0.1395	0.1303	0.134	0.1212	0.0895	0.0896	0.0898	0.0929	0.0893	0.0918	0.0908	0.0916	0.0926	0.0925	0.0905	0.0904	0.0908	0.0885	0.0887	0.0898	0.0892	0.0898	0.0888	0.0898	0.0907	0.0901	0.0898
155	46201.3	25.1	0.1106	0.1111	0.1216	0.14	0.4622	0.4931	0.4606	0.4155	0.4099	0.3964	0.4	0.3636	0.0927	0.0955	0.0955	0.0992	0.0967	0.0988	0.1109	0.1296	0.1424	0.1331	0.1345	0.1214	0.0916	0.0895	0.09	0.0927	0.0896	0.092	0.0913	0.0918	0.0929	0.0926	0.0908	0.0902	0.0908	0.0885	0.0888	0.0899	0.0893	0.0904	0.0891	0.0899	0.0911	0.0901	0.0896
156	46501.3	24.8	0.1107	0.1111	0.1216	0.1401	0.4682	0.494	0.4627	0.4169	0.4116	0.3989	0.4029	0.3667	0.0928	0.0952	0.0957	0.0993	0.0973	0.1023	0.1123	0.1295	0.1436	0.1337	0.135	0.1225	0.0899	0.0896	0.0897	0.0935	0.0894	0.0922	0.091	0.0919	0.0928	0.0927	0.0907	0.0906	0.0912	0.0886	0.0887	0.093	0.0891	0.0904	0.0889	0.0898	0.0907	0.09	0.09
157	46801.3	25	0.1107	0.1111	0.1216	0.1403	0.4538	0.4902	0.4739	0.4183	0.4178	0.4012	0.4051	0.369	0.0925	0.0951	0.0956	0.0993	0.0966	0.0983	0.1121	0.1366	0.144	0.131	0.1355	0.1231	0.0896	0.0891	0.0894	0.0924	0.0891	0.0916	0.0907	0.0918	0.0927	0.0922	0.0904	0.0906	0.0908	0.0886	0.0889	0.09	0.089	0.0902	0.0886	0.0898	0.0906	0.09	0.0898
158	47101.3	25	0.1105	0.1111	0.1215	0.1401	0.4654	0.493	0.4791	0.4219	0.4197	0.4032	0.4075	0.3716	0.0928	0.0955	0.0956	0.0994	0.0965	0.0986	0.1131	0.1373	0.1439	0.1338	0.1365	0.1229	0.0896	0.0896	0.09	0.093	0.0894	0.0922	0.0914	0.092	0.0927	0.0925	0.0907	0.0906	0.0909	0.0889	0.0887	0.0903	0.0891	0.0903	0.0888	0.0898	0.0909	0.0901	0.09
159	47401.3	25.1	0.1106	0.1108	0.122	0.1398	0.4652	0.4882	0.4819	0.4257	0.4193	0.4047	0.4083	0.3733	0.0925	0.0949	0.0955	0.099	0.0965	0.0984	0.1122	0.1383	0.1442	0.1331	0.1371	0.1236	0.0894	0.0904	0.0898	0.0929	0.0892	0.0919	0.0911	0.092	0.0927	0.0925	0.0906	0.0903	0.0909	0.0887	0.0888	0.0896	0.0892	0.0902	0.0889	0.0897	0.0908	0.0899	0.0898
160	47701.3	25.1	0.1106	0.1112	0.1216	0.1399	0.4675	0.4787	0.4831	0.427	0.4207	0.4082	0.4134	0.3778	0.0928	0.0953	0.0956	0.0993	0.097	0.0985	0.1136	0.1392	0.1453	0.1327	0.1377	0.1244	0.0896	0.0896	0.0897	0.0943	0.0894	0.092	0.0913	0.0919	0.0927	0.0928	0.0909	0.0906	0.0909	0.0887	0.0889	0.0976	0.0891	0.0902	0.089	0.09	0.0908	0.0901	0.0899
161	48001.3	24.8	0.1106	0.1109	0.1214	0.1404	0.4831	0.4745	0.4801	0.4304	0.4272	0.4093	0.4127	0.3827	0.0929	0.0953	0.0957	0.0993	0.0965	0.0983	0.1137	0.14	0.1452	0.1363	0.1382	0.1252	0.0895	0.0896	0.09	0.0929	0.0894	0.0921	0.0911	0.0922	0.0929	0.0928	0.0908	0.0905	0.0907	0.0888	0.0887	0.0899	0.0895	0.0903	0.0888	0.0898	0.0908	0.0901	0.0898
162	48301.3	25.1	0.1106	0.1108	0.1213	0.1401	0.4837	0.4828	0.4919	0.4327	0.4263	0.4121	0.4175	0.385	0.0927	0.0951	0.0957	0.0992	0.0963	0.0986	0.1138	0.1402	0.1456	0.1347	0.139	0.1264	0.0895	0.0895	0.09	0.0937	0.0896	0.0921	0.0915	0.0919	0.0929	0.0928	0.0909	0.0903	0.0906	0.0886	0.0889	0.0896	0.0893	0.0901	0.0889	0.0899	0.0908	0.0899	0.0896
163	48601.3	25	0.1105	0.1111	0.1213	0.1407	0.498	0.4894	0.4871	0.4425	0.4341	0.4132	0.4179	0.3846	0.093	0.0952	0.0956	0.0993	0.0965	0.0984	0.1145	0.1408	0.149	0.14	0.1401	0.127	0.0898	0.0895	0.09	0.093	0.0893	0.0916	0.0908	0.0921	0.0929	0.0929	0.091	0.0909	0.0909	0.0905	0.089	0.0929	0.0893	0.0904	0.0887	0.0899	0.0909	0.0902	0.0899
164	48901.4	25.1	0.1103	0.1108	0.1214	0.1404	0.4979	0.4952	0.4988	0.4428	0.4425	0.4151	0.42	0.3912	0.0926	0.0952	0.0954	0.0991	0.0964	0.0986	0.115	0.1408	0.1479	0.135	0.14	0.1264	0.0897	0.0896	0.0898	0.0933	0.0894	0.092	0.0911	0.0922	0.0928	0.0927	0.0908	0.0906	0.0909	0.0901	0.0887	0.0903	0.0892	0.0904	0.0889	0.0897	0.0908	0.0898	0.0897
165	49201.4	25.1	0.1106	0.1107	0.1211	0.1402	0.4928	0.4926	0.4837	0.446	0.4415	0.4178	0.4231	0.4014	0.0925	0.0953	0.0955	0.0991	0.0965	0.0986	0.1161	0.1431	0.1454	0.1367	0.1407	0.1273	0.0897	0.0899	0.0899	0.0929	0.0892	0.0919	0.091	0.0921	0.093	0.0929	0.0909	0.0904	0.0907	0.0888	0.089	0.0895	0.0891	0.0903	0.0891	0.09	0.0909	0.09	0.0898
166	49501.4	24.8	0.1103	0.1117	0.1213	0.1405	0.5016	0.5073	0.4915	0.457	0.4466	0.4204	0.4255	0.405	0.0928	0.0956	0.0955	0.0993	0.0963	0.0986	0.1159	0.144	0.1514	0.1401	0.1422	0.1287	0.0897	0.0894	0.09	0.0929	0.0893	0.0921	0.091	0.0921	0.093	0.0931	0.0912	0.0906	0.0908	0.0886	0.0888	0.0897	0.0891	0.0903	0.089	0.0899	0.0908	0.0901	0.09
167	49801.4	25.1	0.1103	0.1109	0.1214	0.141	0.5092	0.5077	0.5065	0.4709	0.4546	0.4222	0.4272	0.4043	0.0925	0.0953	0.0955	0.0992	0.0964	0.0986	0.116	0.1425	0.148	0.1375	0.1421	0.1284	0.0898	0.0893	0.0907	0.0932	0.0893	0.0922	0.0911	0.0922	0.0929	0.093	0.0911	0.0907	0.0905	0.0886	0.0888	0.0909	0.089	0.0902	0.0888	0.0898	0.0909	0.09	0.0898
168	50101.4	25	0.1103	0.1108	0.1214	0.1412	0.5187	0.516	0.5114	0.4794	0.4619	0.4235	0.4283	0.4085	0.0926	0.0955	0.0956	0.0994	0.0965	0.0986	0.117	0.1446	0.1493	0.1405	0.1433	0.13	0.0896	0.0897	0.0898	0.0933	0.0892	0.0923	0.0914	0.0921	0.0931	0.0931	0.0913	0.0909	0.0912	0.0903	0.0889	0.0924	0.0891	0.0903	0.089	0.0899	0.0908	0.0902	0.0899
169	50401.3	25.1	0.1102	0.1107	0.1213	0.1414	0.518	0.5184	0.5118	0.4875	0.4658	0.4254	0.4303	0.4123	0.0926	0.0948	0.0954	0.0991	0.0963	0.0985	0.1174	0.1451	0.1484	0.1405	0.1435	0.1308	0.0896	0.0894	0.0894	0.0936	0.0891	0.0915	0.0909	0.0921	0.0928	0.0927	0.091	0.0907	0.0907	0.0887	0.0889	0.0895	0.089	0.0902	0.0886	0.0897	0.0907	0.09	0.0899
170	50701.3	25.1	0.1104	0.1108	0.1212	0.1415	0.5219	0.525	0.5127	0.495	0.4696	0.428	0.4334	0.4179	0.0926	0.095	0.0956	0.0994	0.0964	0.0988	0.1179	0.1475	0.1501	0.145	0.1443	0.1308	0.0896	0.0895	0.0912	0.0924	0.0894	0.0918	0.0911	0.0924	0.0931	0.0931	0.0912	0.0908	0.0909	0.0889	0.0894	0.0908	0.0893	0.0897	0.0887	0.0899	0.0908	0.0902	0.0896
171	51001.3	24.8	0.1104	0.1107	0.1211	0.1417	0.514	0.5322	0.5028	0.4978	0.4718	0.4297	0.4355	0.4238	0.093	0.0956	0.0957	0.0995	0.0964	0.0986	0.1182	0.1488	0.1512	0.1444	0.1457	0.1319	0.0898	0.0895	0.0898	0.093	0.0892	0.0922	0.0913	0.0924	0.0933	0.0932	0.0915	0.0909	0.0911	0.0892	0.089	0.0924	0.0893	0.0899	0.0888	0.0899	0.0907	0.0902	0.0901
172	51301.3	25	0.1104	0.1106	0.1212	0.1419	0.5242	0.532	0.5204	0.5025	0.4751	0.432	0.4377	0.4245	0.0925	0.0951	0.0955	0.0992	0.0963	0.0986	0.1188	0.1498	0.1502	0.1435	0.1464	0.1323	0.09	0.0895	0.0896	0.0926	0.0891	0.0917	0.091	0.0923	0.093	0.0929	0.0913	0.091	0.091	0.0885	0.0886	0.0904	0.0892	0.0899	0.0886	0.0897	0.0907	0.0898	0.0898
173	51601.3	25	0.1103	0.1108	0.1211	0.1426	0.5246	0.5341	0.5209	0.5046	0.4759	0.4337	0.4397	0.426	0.0926	0.0951	0.0956	0.0992	0.0963	0.0987	0.1197	0.1504	0.1494	0.1396	0.1474	0.1333	0.0894	0.0894	0.0894	0.0929	0.0894	0.0921	0.091	0.0925	0.0932	0.0931	0.0914	0.0912	0.0911	0.0886	0.0891	0.0897	0.0893	0.0902	0.089	0.0899	0.0907	0.09	0.0899
174	51901.3	25.1	0.1103	0.1105	0.1211	0.1424	0.5287	0.5301	0.5206	0.5049	0.4797	0.4359	0.4421	0.4271	0.0926	0.0953	0.0953	0.0993	0.0961	0.0987	0.1201	0.1511	0.1552	0.1396	0.1478	0.1344	0.0896	0.0896	0.0898	0.0935	0.0893	0.0921	0.0908	0.0922	0.0929	0.093	0.0912	0.091	0.0909	0.0886	0.0887	0.0897	0.0892	0.0895	0.0887	0.0897	0.0908	0.0899	0.0898
175	52201.3	25.1	0.1101	0.1104	0.121	0.1429	0.5191	0.5481	0.5124	0.5068	0.4775	0.438	0.4449	0.4284	0.0928	0.0956	0.0957	0.0994	0.0962	0.099	0.1202	0.1504	0.1541	0.1449	0.1489	0.1347	0.0898	0.0896	0.0902	0.0928	0.0893	0.092	0.0911	0.0925	0.0933	0.0932	0.0915	0.0913	0.091	0.0887	0.0886	0.0934	0.0893	0.0897	0.0887	0.0899	0.0908	0.0901	0.0898
176	52501.3	24.8	0.1103	0.1106	0.1212	0.1427	0.5274	0.538	0.5274	0.5072	0.4762	0.4396	0.4464	0.4318	0.0927	0.0956	0.0958	0.0993	0.0962	0.0987	0.1204	0.1529	0.1634	0.1406	0.1501	0.1358	0.0896	0.0896	0.0896	0.0935	0.0894	0.092	0.091	0.0923	0.0932	0.0933	0.0916	0.0913	0.0909	0.0885	0.0889	0.0895	0.0893	0.09	0.0888	0.0899	0.0909	0.0901	0.09
177	52801.3	25.1	0.1103	0.1105	0.1209	0.1431	0.5339	0.5496	0.5279	0.505	0.4745	0.4411	0.4481	0.4314	0.0928	0.0951	0.0955	0.0994	0.0963	0.0987	0.1214	0.1561	0.1629	0.1387	0.1506	0.1363	0.0894	0.0895	0.0898	0.0927	0.0894	0.0922	0.091	0.0924	0.0932	0.0932	0.0914	0.0912	0.0908	0.0917	0.0888	0.0897	0.0888	0.0897	0.0886	0.0896	0.0907	0.09	0.0898
178	53101.3	25	0.11	0.1106	0.121	0.1433	0.5335	0.572	0.5278	0.5056	0.4736	0.4434	0.4506	0.4337	0.0928	0.0955	0.0957	0.0994	0.0964	0.0986	0.1214	0.1561	0.1671	0.1383	0.1515	0.1374	0.0895	0.0895	0.0897	0.0932	0.0894	0.0921	0.0911	0.0926	0.0935	0.0932	0.0916	0.0915	0.091	0.0885	0.0885	0.0897	0.089	0.09	0.0887	0.0898	0.0908	0.0901	0.09
179	53401.3	25.1	0.1101	0.1103	0.1209	0.1434	0.5325	0.5811	0.5296	0.5048	0.473	0.4446	0.4519	0.4352	0.0927	0.0953	0.0954	0.0992	0.096	0.0986	0.1212	0.1553	0.1678	0.1381	0.1525	0.1381	0.0895	0.0892	0.0908	0.0931	0.0893	0.092	0.0909	0.0925	0.0932	0.0932	0.0916	0.0913	0.0908	0.0885	0.0885	0.0907	0.0892	0.0896	0.0887	0.0898	0.0907	0.0899	0.0898
180	53701.3	25	0.1102	0.1104	0.121	0.1442	0.5339	0.5876	0.5347	0.5057	0.4743	0.4474	0.4544	0.4358	0.0925	0.0951	0.0955	0.0993	0.0962	0.0993	0.1223	0.1557	0.1691	0.1423	0.1531	0.139	0.0892	0.0896	0.0901	0.0934	0.0895	0.0922	0.0913	0.0925	0.0934	0.0934	0.0918	0.0913	0.091	0.0886	0.0887	0.0916	0.0893	0.0901	0.0887	0.0899	0.0911	0.09	0.0899
181	54001.2	24.8	0.1102	0.1104	0.1212	0.1437	0.5294	0.5797	0.5265	0.503	0.4709	0.4496	0.4567	0.4374	0.0929	0.0954	0.0956	0.0994	0.0962	0.0989	0.1227	0.1602	0.1724	0.1466	0.1546	0.14	0.0892	0.0897	0.0901	0.0932	0.0893	0.0919	0.0911	0.0927	0.0936	0.0935	0.0919	0.0916	0.0909	0.0888	0.0888	0.0909	0.0893	0.0898	0.0888	0.0899	0.0908	0.0903	0.09
182	54301.3	25.1	0.1097	0.1104	0.121	0.1446	0.5361	0.5954	0.5378	0.503	0.4726	0.4513	0.4586	0.4388	0.0925	0.0952	0.0956	0.0993	0.0975	0.099	0.123	0.1608	0.1739	0.15	0.1553	0.141	0.0898	0.0897	0.09	0.0928	0.0894	0.092	0.0912	0.0927	0.0935	0.0933	0.0917	0.0915	0.0908	0.0886	0.0887	0.0896	0.0892	0.09	0.0886	0.0899	0.0908	0.09	0.0899
183	54601.2	25	0.1101	0.1105	0.1211	0.1454	0.535	0.5961	0.5399	0.5026	0.4729	0.4544	0.4608	0.4413	0.0927	0.0954	0.0955	0.0996	0.0963	0.0994	0.1233	0.1609	0.177	0.1554	0.1566	0.1414	0.0894	0.0896	0.0903	0.093	0.0897	0.0922	0.0913	0.0927	0.0936	0.0936	0.092	0.0917	0.0911	0.0886	0.0888	0.0899	0.089	0.0901	0.0887	0.0899	0.0911	0.0901	0.0899
184	54901.3	25.1	0.11	0.1104	0.1209	0.1457	0.5335	0.5882	0.5295	0.5039	0.4731	0.4557	0.4628	0.4429	0.0927	0.0952	0.0956	0.0994	0.0967	0.099	0.1235	0.1603	0.1779	0.156	0.1567	0.1425	0.0894	0.0895	0.09	0.0931	0.0893	0.0923	0.091	0.0927	0.0937	0.0936	0.0918	0.0915	0.0907	0.0886	0.0884	0.0894	0.089	0.09	0.0886	0.0897	0.0907	0.0901	0.0898
185	55201.3	25.1	0.11	0.1104	0.1211	0.146	0.5375	0.5916	0.5356	0.4956	0.4766	0.4581	0.4653	0.4447	0.0929	0.0953	0.0958	0.0994	0.0963	0.099	0.1245	0.1608	0.1761	0.1589	0.1583	0.1435	0.0896	0.0896	0.09	0.093	0.0892	0.0923	0.0912	0.0929	0.0937	0.0936	0.092	0.0918	0.091	0.0912	0.0887	0.0898	0.089	0.0899	0.0885	0.0898	0.0909	0.0903	0.09
186	55501.3	24.8	0.1099	0.1103	0.1208	0.1462	0.5281	0.6053	0.5436	0.5031	0.4777	0.4592	0.4676	0.4451	0.0928	0.0953	0.0958	0.0994	0.0962	0.0987	0.1241	0.1618	0.1761	0.1584	0.159	0.1445	0.0897	0.0895	0.0899	0.0931	0.0895	0.0923	0.0911	0.0929	0.0939	0.0939	0.0922	0.0917	0.0908	0.0887	0.0887	0.0896	0.089	0.0901	0.0889	0.0899	0.091	0.0902	0.0899
187	55801.3	25.1	0.11	0.1103	0.121	0.1468	0.5349	0.5964	0.5399	0.4858	0.4807	0.4611	0.4682	0.447	0.0928	0.0954	0.0959	0.0993	0.0962	0.0987	0.1255	0.1644	0.1906	0.1589	0.16	0.1455	0.0894	0.0895	0.09	0.0928	0.0892	0.0922	0.091	0.0929	0.0937	0.0937	0.092	0.0916	0.0907	0.0887	0.0888	0.0934	0.0892	0.0901	0.0887	0.0897	0.0907	0.09	0.09
188	56101.2	25.1	0.11	0.1104	0.1211	0.1469	0.5367	0.6142	0.5515	0.4864	0.4823	0.4635	0.4712	0.4503	0.0927	0.0953	0.0959	0.0994	0.0961	0.0989	0.1245	0.1638	0.1893	0.1615	0.1611	0.1467	0.0899	0.0896	0.0897	0.0932	0.0891	0.0921	0.0911	0.0931	0.0938	0.0938	0.0922	0.0918	0.091	0.0896	0.0891	0.0896	0.0891	0.0903	0.0886	0.09	0.0908	0.0904	0.0903
189	56401.3	25.1	0.11	0.1102	0.1208	0.1472	0.538	0.6173	0.5482	0.4874	0.4841	0.4652	0.4728	0.451	0.0924	0.0952	0.0954	0.0993	0.0963	0.0986	0.1244	0.1633	0.186	0.1654	0.1618	0.1473	0.0894	0.0896	0.0899	0.0933	0.0892	0.0919	0.091	0.0929	0.0936	0.0935	0.0918	0.0918	0.0906	0.0884	0.0888	0.0895	0.0889	0.0896	0.0884	0.0896	0.0906	0.0899	0.0898
190	56701.3	25	0.11	0.1103	0.1209	0.1481	0.533	0.6017	0.5443	0.4934	0.488	0.4682	0.4756	0.4538	0.0928	0.0955	0.0957	0.0993	0.0961	0.0988	0.1259	0.1665	0.1891	0.1699	0.1631	0.1488	0.0898	0.0896	0.0901	0.093	0.0893	0.0921	0.0912	0.0932	0.0938	0.094	0.0925	0.092	0.0911	0.0963	0.0887	0.0898	0.0892	0.0901	0.0887	0.09	0.0911	0.0901	0.09
191	57001.3	24.8	0.1099	0.1103	0.1209	0.1471	0.5262	0.6183	0.5511	0.4962	0.4877	0.4689	0.4765	0.4546	0.0927	0.0955	0.0956	0.0995	0.0961	0.0988	0.126	0.1688	0.1911	0.1737	0.164	0.1491	0.0896	0.0897	0.0899	0.0937	0.0894	0.0922	0.0915	0.093	0.0939	0.0939	0.0923	0.0918	0.0909	0.0902	0.0889	0.0896	0.0892	0.09	0.0886	0.0899	0.0909	0.0901	0.0899
192	57301.3	25	0.1097	0.1102	0.1211	0.1479	0.532	0.6064	0.5463	0.4982	0.491	0.4712	0.4781	0.4566	0.0929	0.0955	0.0957	0.0993	0.0963	0.0991	0.1269	0.1695	0.1908	0.1772	0.1653	0.1502	0.0896	0.0897	0.0903	0.0929	0.0892	0.0923	0.0912	0.0932	0.0939	0.0941	0.0922	0.0919	0.0907	0.0885	0.0886	0.0908	0.0889	0.0896	0.0885	0.0899	0.0909	0.0901	0.0898
193	57601.3	25	0.1097	0.1101	0.1211	0.1484	0.5242	0.6229	0.5553	0.5063	0.4928	0.4731	0.4799	0.4578	0.0929	0.0958	0.0957	0.0995	0.0963	0.099	0.1274	0.1693	0.1958	0.1794	0.1658	0.1508	0.0894	0.0901	0.0898	0.0931	0.0896	0.0923	0.0914	0.0933	0.0942	0.0942	0.0925	0.0919	0.091	0.089	0.0889	0.0896	0.0893	0.0902	0.0888	0.0901	0.091	0.0901	0.0901
194	57901.2	25.1	0.1099	0.1101	0.1207	0.1483	0.5181	0.6126	0.5508	0.5048	0.4937	0.4743	0.4816	0.4599	0.0927	0.0951	0.0954	0.0992	0.096	0.0989	0.1281	0.1675	0.1927	0.1835	0.1673	0.152	0.0897	0.0894	0.0899	0.0925	0.0889	0.0919	0.0909	0.0932	0.0938	0.0939	0.0924	0.0918	0.0909	0.0909	0.0886	0.0896	0.0893	0.0903	0.0886	0.0897	0.0906	0.09	0.09
195	58201.2	25.1	0.1099	0.1102	0.1211	0.1501	0.5162	0.6231	0.5591	0.5112	0.4966	0.4764	0.4833	0.4617	0.0927	0.0955	0.0955	0.0994	0.0961	0.0987	0.1284	0.1689	0.1947	0.1855	0.1682	0.1539	0.0913	0.0894	0.0897	0.094	0.0896	0.0924	0.091	0.0934	0.0941	0.0939	0.0928	0.0923	0.0908	0.0935	0.0889	0.0899	0.0893	0.0901	0.0891	0.09	0.0907	0.09	0.09
196	58501.2	24.8	0.1098	0.1101	0.1209	0.1506	0.5175	0.6244	0.5603	0.51	0.4992	0.4792	0.4863	0.464	0.0928	0.0955	0.0957	0.0995	0.0962	0.0992	0.1293	0.1687	0.1963	0.1867	0.1697	0.1548	0.0896	0.0896	0.0899	0.0937	0.0895	0.0923	0.0914	0.0936	0.094	0.0942	0.0928	0.0921	0.0907	0.0944	0.0886	0.0896	0.089	0.0899	0.0887	0.0899	0.0911	0.0903	0.0901
197	58801.2	25.1	0.1099	0.1102	0.1209	0.1501	0.5318	0.617	0.5565	0.5116	0.5	0.4801	0.4883	0.466	0.0927	0.0954	0.0957	0.0994	0.0962	0.099	0.1309	0.1698	0.1938	0.1872	0.1709	0.1566	0.0897	0.0893	0.0897	0.0928	0.0894	0.092	0.091	0.0935	0.0942	0.094	0.0926	0.0922	0.0908	0.093	0.0892	0.0934	0.0891	0.0899	0.0884	0.0897	0.0906	0.0902	0.0899
198	59101.4	25	0.1097	0.1101	0.1208	0.1509	0.5197	0.6262	0.5648	0.5176	0.5016	0.4814	0.4887	0.4669	0.0928	0.0953	0.0956	0.0995	0.0961	0.0992	0.1308	0.1694	0.1935	0.1875	0.1718	0.157	0.0896	0.0894	0.0903	0.0936	0.0895	0.0924	0.0911	0.0937	0.0943	0.0947	0.0932	0.0922	0.0909	0.089	0.0887	0.0899	0.0895	0.0899	0.0887	0.0901	0.0908	0.0902	0.0902
199	59401.2	25	0.1096	0.1101	0.1208	0.1515	0.5283	0.6178	0.5587	0.5174	0.5043	0.4835	0.4914	0.469	0.0926	0.0953	0.0956	0.0994	0.0961	0.0989	0.1299	0.1707	0.1939	0.1918	0.1731	0.1587	0.0894	0.0892	0.0897	0.0924	0.0894	0.092	0.0911	0.0936	0.0942	0.0942	0.0927	0.0924	0.091	0.0889	0.0889	0.0903	0.089	0.0901	0.0887	0.0898	0.0906	0.0902	0.0901
200	59701.2	25.1	0.1097	0.11	0.1209	0.1519	0.5177	0.6307	0.5667	0.5184	0.5051	0.4846	0.492	0.4708	0.0927	0.0954	0.0956	0.0994	0.096	0.0992	0.1308	0.1692	0.1918	0.1922	0.1743	0.1601	0.0894	0.0893	0.09	0.0927	0.0895	0.0918	0.0909	0.0937	0.0944	0.0942	0.093	0.0925	0.091	0.0887	0.0892	0.0911	0.0892	0.0896	0.0888	0.09	0.0907	0.0902	0.0902
201	60001.2	24.8	0.1098	0.1101	0.121	0.1521	0.5103	0.6278	0.5668	0.5228	0.5072	0.4869	0.4942	0.4725	0.0929	0.0956	0.0955	0.0995	0.0962	0.0992	0.1309	0.1723	0.1942	0.1955	0.1762	0.161	0.0895	0.0895	0.0899	0.0932	0.0896	0.092	0.0917	0.0939	0.0945	0.0948	0.0933	0.0923	0.0909	0.093	0.089	0.0899	0.0892	0.0898	0.089	0.09	0.0908	0.0903	0.0902
202	60301.3	25.1	0.1095	0.1101	0.1209	0.153	0.5107	0.6322	0.5692	0.523	0.5091	0.4888	0.4964	0.4745	0.0929	0.0955	0.0954	0.0995	0.0961	0.0994	0.1306	0.1737	0.1985	0.1961	0.1768	0.1621	0.0891	0.0896	0.0901	0.0935	0.0894	0.0922	0.0914	0.0938	0.0946	0.0945	0.093	0.0924	0.0905	0.0887	0.0889	0.0925	0.0892	0.0897	0.0885	0.0899	0.0907	0.09	0.0899
203	60601.2	25	0.1096	0.11	0.121	0.153	0.4979	0.6346	0.5722	0.5252	0.5106	0.49	0.4976	0.4756	0.0928	0.0954	0.0955	0.0994	0.096	0.0994	0.1308	0.1737	0.1968	0.1971	0.1778	0.1639	0.0894	0.0892	0.09	0.0933	0.0895	0.0923	0.0913	0.0939	0.0947	0.0946	0.0934	0.0927	0.0908	0.0888	0.0892	0.0899	0.0895	0.0903	0.0888	0.0901	0.091	0.0902	0.0902
204	60901.2	25.1	0.1096	0.1099	0.1208	0.1541	0.5038	0.6334	0.5733	0.5263	0.5119	0.4912	0.4994	0.4774	0.0927	0.0951	0.0953	0.0993	0.0958	0.099	0.1311	0.1735	0.1991	0.1991	0.1788	0.1647	0.0893	0.09	0.0897	0.0932	0.0892	0.0921	0.0912	0.0938	0.0945	0.0944	0.0931	0.0926	0.0909	0.0886	0.089	0.0895	0.089	0.0901	0.0887	0.0897	0.0906	0.09	0.09
205	61201.2	25.1	0.1098	0.11	0.1209	0.1533	0.5013	0.6336	0.5717	0.5285	0.513	0.4926	0.5003	0.4786	0.0927	0.0952	0.0956	0.0994	0.0961	0.0992	0.1317	0.1735	0.2	0.1991	0.1799	0.1661	0.0897	0.0894	0.0897	0.0933	0.0894	0.0923	0.0911	0.0939	0.0949	0.0945	0.0934	0.093	0.0908	0.0886	0.0886	0.0898	0.0892	0.09	0.0887	0.0899	0.0908	0.0902	0.09
206	61501.2	24.8	0.1097	0.11	0.1211	0.1547	0.5085	0.636	0.5779	0.5306	0.5164	0.4952	0.5028	0.4807	0.0929	0.0953	0.0957	0.0994	0.0962	0.0993	0.1326	0.1742	0.2005	0.2008	0.1811	0.168	0.0902	0.0896	0.0898	0.0937	0.0894	0.0926	0.0914	0.094	0.0952	0.0947	0.0936	0.0928	0.0909	0.0888	0.0887	0.0899	0.089	0.0899	0.0886	0.0899	0.0908	0.0903	0.0902
207	61801.2	25.1	0.1096	0.11	0.1208	0.1554	0.5111	0.6387	0.5773	0.5317	0.5168	0.4958	0.505	0.482	0.0928	0.0953	0.0957	0.0995	0.0981	0.0994	0.1329	0.1746	0.2014	0.2023	0.1825	0.1688	0.0898	0.0896	0.0898	0.0928	0.0895	0.092	0.0912	0.094	0.0951	0.0946	0.0937	0.0929	0.0907	0.0888	0.0886	0.0898	0.0888	0.09	0.0886	0.0899	0.0907	0.0902	0.0901
208	62101.2	25	0.1095	0.1098	0.1208	0.1553	0.5175	0.6361	0.5812	0.5338	0.5187	0.4972	0.5075	0.4839	0.093	0.0951	0.0956	0.0994	0.0961	0.0995	0.1335	0.1745	0.2028	0.2028	0.1843	0.1706	0.0899	0.0896	0.0901	0.0936	0.0895	0.0923	0.0914	0.0941	0.0953	0.095	0.0938	0.0931	0.0918	0.0888	0.0888	0.0913	0.0891	0.0902	0.0889	0.0902	0.0909	0.0903	0.0903
209	62401.2	25.1	0.1097	0.11	0.1208	0.1561	0.5066	0.641	0.5807	0.5359	0.5206	0.4986	0.5069	0.4858	0.0927	0.095	0.0956	0.0993	0.0959	0.0993	0.1333	0.1752	0.2036	0.203	0.1862	0.1717	0.0897	0.0896	0.0901	0.0932	0.0893	0.092	0.0912	0.0941	0.0953	0.0948	0.0938	0.0931	0.091	0.0888	0.0889	0.0897	0.0892	0.0901	0.0888	0.09	0.0907	0.0903	0.0901
210	62701.2	25.1	0.1097	0.1097	0.1208	0.1569	0.5298	0.6333	0.5747	0.5382	0.5223	0.5005	0.5081	0.4877	0.0928	0.0952	0.0957	0.0994	0.0961	0.0995	0.1338	0.1748	0.2034	0.2058	0.188	0.1727	0.0899	0.0898	0.09	0.0922	0.0893	0.0922	0.0914	0.0945	0.0958	0.0948	0.0938	0.0932	0.091	0.089	0.0889	0.0939	0.0895	0.0903	0.0888	0.0903	0.0911	0.0902	0.0903
211	63001.2	24.8	0.1095	0.1099	0.1219	0.1565	0.5287	0.6272	0.5737	0.5398	0.5249	0.503	0.5101	0.4896	0.0927	0.095	0.0955	0.0992	0.0958	0.0994	0.1339	0.1751	0.2044	0.2056	0.1899	0.1752	0.0895	0.0898	0.09	0.0928	0.0894	0.092	0.0911	0.0941	0.0958	0.0951	0.0942	0.0931	0.091	0.0907	0.0889	0.0898	0.0895	0.0901	0.0887	0.0901	0.0911	0.0903	0.0903
212	63301.1	25.1	0.1098	0.1096	0.1209	0.1577	0.5194	0.6434	0.5843	0.5422	0.5263	0.5042	0.5126	0.4906	0.0925	0.0949	0.0954	0.0993	0.096	0.0997	0.1334	0.1771	0.2048	0.2044	0.1899	0.1765	0.0893	0.0895	0.09	0.0934	0.0895	0.0923	0.0912	0.0941	0.0956	0.0948	0.0937	0.0932	0.0908	0.0885	0.0885	0.0895	0.0889	0.09	0.0885	0.0899	0.0908	0.09	0.09
213	63601.2	25	0.1097	0.1099	0.1208	0.1577	0.5094	0.6387	0.585	0.5431	0.5273	0.5063	0.5146	0.4939	0.0928	0.095	0.0955	0.0995	0.0961	0.0998	0.1336	0.1776	0.2049	0.2042	0.1912	0.1783	0.0897	0.0897	0.0901	0.0934	0.0895	0.0924	0.0915	0.0947	0.0961	0.0953	0.0943	0.0936	0.0909	0.0888	0.0888	0.0896	0.089	0.09	0.0886	0.0899	0.091	0.0903	0.0901
214	63901.2	25.1	0.1094	0.1098	0.1209	0.1584	0.5247	0.6318	0.5801	0.5449	0.529	0.5073	0.5153	0.4941	0.0928	0.0949	0.0954	0.0992	0.0959	0.1009	0.134	0.177	0.2071	0.2098	0.1934	0.1797	0.0895	0.0894	0.0896	0.0925	0.0892	0.0921	0.0907	0.0938	0.0959	0.0949	0.0939	0.0932	0.0908	0.089	0.0889	0.091	0.0891	0.09	0.0886	0.0896	0.0905	0.09	0.0901
215	64201.2	25.1	0.1095	0.1097	0.1209	0.1589	0.5069	0.6423	0.5911	0.5475	0.5314	0.5088	0.5175	0.4969	0.0929	0.0952	0.0956	0.0995	0.0964	0.0995	0.1349	0.1791	0.2078	0.2099	0.1942	0.181	0.0895	0.0904	0.0901	0.0937	0.0893	0.0923	0.0917	0.0944	0.0962	0.0952	0.0943	0.0936	0.0908	0.0906	0.0887	0.091	0.0891	0.0901	0.0888	0.0901	0.0911	0.0906	0.0903
216	64501.2	24.8	0.1095	0.1098	0.1209	0.1593	0.5221	0.6326	0.5822	0.5488	0.5316	0.5098	0.5187	0.4979	0.093	0.0956	0.0958	0.0995	0.0961	0.0994	0.1344	0.1782	0.2095	0.216	0.1968	0.1837	0.0898	0.0894	0.0899	0.0928	0.0894	0.092	0.0912	0.0942	0.0963	0.0954	0.0943	0.0938	0.0909	0.0886	0.0887	0.09	0.0891	0.0901	0.0887	0.0898	0.091	0.0904	0.0903
217	64801.1	25.1	0.1095	0.1097	0.1208	0.1593	0.5325	0.6337	0.5834	0.5488	0.5333	0.5108	0.5199	0.4987	0.0929	0.0953	0.0958	0.0995	0.0962	0.1006	0.1348	0.1793	0.2097	0.2146	0.1982	0.1849	0.09	0.0896	0.0899	0.095	0.0893	0.0923	0.0911	0.0944	0.0962	0.0955	0.0945	0.0935	0.0904	0.0888	0.0887	0.0915	0.0889	0.0903	0.0887	0.0899	0.0907	0.0904	0.0902
218	65101.1	25	0.1095	0.1098	0.1219	0.1605	0.5377	0.6393	0.5849	0.5512	0.5353	0.5128	0.5242	0.501	0.0929	0.0955	0.0957	0.0994	0.0962	0.0994	0.1349	0.1791	0.2092	0.2164	0.2001	0.186	0.0899	0.0898	0.0899	0.0927	0.0893	0.0921	0.0911	0.0941	0.0965	0.0958	0.0949	0.0937	0.0909	0.0889	0.0889	0.0934	0.0895	0.0904	0.0889	0.0901	0.0911	0.0905	0.0906
219	65401.1	25.1	0.1094	0.1097	0.121	0.1613	0.5287	0.6497	0.5906	0.5523	0.5363	0.5139	0.5235	0.5023	0.0926	0.0951	0.0955	0.0994	0.0961	0.0995	0.1346	0.1795	0.2113	0.2172	0.1995	0.1879	0.0895	0.0893	0.0901	0.0924	0.0894	0.0922	0.0912	0.0943	0.0965	0.0957	0.0946	0.0938	0.0908	0.0887	0.0887	0.0938	0.089	0.0897	0.0885	0.0898	0.0906	0.0903	0.0904
220	65701.2	25.1	0.1094	0.1096	0.1209	0.1621	0.5297	0.6485	0.592	0.5538	0.5375	0.5153	0.5247	0.5042	0.093	0.0952	0.0955	0.0995	0.096	0.0997	0.1352	0.1804	0.2119	0.2216	0.201	0.1896	0.0908	0.0897	0.0899	0.0931	0.0893	0.0917	0.0913	0.0946	0.0967	0.0961	0.0948	0.094	0.091	0.0899	0.089	0.09	0.0894	0.0899	0.0885	0.0901	0.091	0.0903	0.0904
221	66001.1	24.7	0.1094	0.1095	0.1208	0.1617	0.5327	0.6395	0.5857	0.5556	0.5391	0.517	0.5276	0.5053	0.093	0.0955	0.0956	0.0993	0.096	0.0993	0.1347	0.18	0.2114	0.2235	0.2038	0.1925	0.0894	0.0898	0.0903	0.0935	0.0894	0.0926	0.0913	0.0948	0.0971	0.0964	0.0952	0.094	0.0908	0.0894	0.0887	0.0943	0.0892	0.0901	0.0888	0.0902	0.091	0.0904	0.0904
222	66301.1	25.1	0.1093	0.1095	0.1209	0.1624	0.5391	0.6396	0.5893	0.5565	0.5405	0.5178	0.5272	0.5064	0.0929	0.0953	0.0957	0.0994	0.096	0.0996	0.1349	0.1801	0.2125	0.2253	0.2059	0.194	0.0899	0.0898	0.0898	0.0929	0.0893	0.0922	0.0912	0.0944	0.0965	0.0964	0.0948	0.0943	0.0908	0.089	0.0885	0.0932	0.0893	0.0897	0.0885	0.09	0.0908	0.0903	0.0903
223	66601.1	25.1	0.1094	0.1096	0.1208	0.1627	0.5236	0.6495	0.5934	0.5586	0.5423	0.5199	0.5332	0.5093	0.0927	0.0948	0.0955	0.0993	0.0959	0.0996	0.1347	0.1814	0.2135	0.2298	0.2055	0.1951	0.0896	0.0892	0.0896	0.093	0.0894	0.0918	0.0915	0.0947	0.0969	0.0965	0.0949	0.0944	0.0908	0.0887	0.0892	0.0897	0.0892	0.09	0.0887	0.0902	0.0908	0.0904	0.0904
224	66901.1	25.1	0.1094	0.1095	0.1207	0.1649	0.536	0.6545	0.5944	0.5597	0.5432	0.5212	0.5299	0.51	0.0926	0.0947	0.0953	0.0991	0.0956	0.0997	0.1352	0.182	0.2141	0.2318	0.2088	0.1968	0.0892	0.0895	0.0898	0.093	0.0892	0.0922	0.0913	0.0952	0.0971	0.0969	0.0951	0.0942	0.0909	0.0886	0.0886	0.0897	0.0893	0.0898	0.0885	0.0899	0.091	0.0902	0.0902
225	67201.2	25.1	0.1093	0.1096	0.1216	0.1647	0.5276	0.6533	0.5979	0.5623	0.5449	0.5227	0.5321	0.5114	0.0929	0.0951	0.0956	0.0994	0.0961	0.1	0.1358	0.182	0.2156	0.2343	0.2092	0.1983	0.0895	0.0894	0.0895	0.0933	0.0893	0.092	0.0917	0.0953	0.0974	0.0973	0.0956	0.0946	0.0909	0.0886	0.0886	0.0935	0.0891	0.0901	0.0886	0.09	0.0909	0.0904	0.0904
226	67501.2	24.8	0.1096	0.1095	0.121	0.1654	0.5314	0.6503	0.5951	0.5633	0.5458	0.5237	0.5334	0.5127	0.0926	0.0949	0.0955	0.0994	0.096	0.0995	0.1354	0.183	0.2154	0.2359	0.2113	0.1997	0.0896	0.0896	0.0898	0.0928	0.0893	0.0918	0.0915	0.0954	0.0978	0.0976	0.0957	0.0947	0.091	0.0889	0.0889	0.0936	0.0891	0.0902	0.0887	0.09	0.091	0.0905	0.0904
227	67801.1	25.1	0.1092	0.1095	0.1208	0.1661	0.5305	0.6547	0.5965	0.5648	0.5477	0.525	0.5359	0.514	0.0929	0.0952	0.0956	0.0993	0.0962	0.0996	0.1352	0.1829	0.2173	0.2361	0.2133	0.2023	0.0898	0.0892	0.09	0.0927	0.0896	0.0922	0.0917	0.0954	0.098	0.0978	0.0955	0.0946	0.0909	0.0887	0.0887	0.0934	0.0889	0.09	0.0886	0.0899	0.0909	0.0904	0.0904
228	68101.2	25	0.1093	0.1097	0.1207	0.1659	0.5413	0.6461	0.5934	0.5669	0.5496	0.527	0.5366	0.5157	0.0929	0.0957	0.0958	0.0994	0.0961	0.0995	0.1361	0.1826	0.218	0.2348	0.2164	0.2036	0.0897	0.0894	0.0907	0.0929	0.0895	0.0922	0.0914	0.0954	0.0979	0.0979	0.096	0.0949	0.091	0.0889	0.0889	0.0897	0.0894	0.0901	0.0888	0.0901	0.091	0.0905	0.0906
229	68401.3	25.1	0.1093	0.1095	0.1206	0.1667	0.5437	0.6472	0.5922	0.5678	0.5506	0.528	0.5375	0.5171	0.0928	0.0954	0.0956	0.0992	0.0958	0.099	0.1356	0.1829	0.2168	0.2367	0.2178	0.2058	0.0895	0.0895	0.0898	0.0929	0.0894	0.0918	0.0909	0.0955	0.0984	0.0978	0.0958	0.0949	0.0908	0.0886	0.0886	0.0898	0.0894	0.0899	0.0885	0.0899	0.0909	0.0901	0.0902
230	68701.2	25.1	0.1093	0.1095	0.1208	0.1675	0.545	0.6477	0.5925	0.5685	0.552	0.5295	0.5389	0.5182	0.0928	0.0953	0.0955	0.0993	0.096	0.0993	0.1348	0.1824	0.2171	0.2374	0.2195	0.2078	0.0895	0.0896	0.091	0.0928	0.0893	0.0919	0.0911	0.0957	0.0983	0.0981	0.0959	0.095	0.0912	0.089	0.0888	0.0901	0.0893	0.09	0.0886	0.09	0.0909	0.0903	0.0904
231	69001.1	24.8	0.1093	0.1094	0.1207	0.1666	0.5359	0.6481	0.592	0.5701	0.5533	0.5307	0.5403	0.5188	0.0927	0.0952	0.0956	0.0993	0.0958	0.0994	0.1355	0.1828	0.2166	0.2396	0.2213	0.2089	0.0894	0.0896	0.0914	0.0935	0.0895	0.0922	0.0914	0.0957	0.0982	0.0986	0.0958	0.095	0.0909	0.089	0.0889	0.0898	0.0894	0.0897	0.0883	0.0899	0.0909	0.0903	0.0904
232	69301.2	25.1	0.1093	0.1094	0.1208	0.1692	0.5449	0.6605	0.5956	0.5718	0.5546	0.5317	0.542	0.5211	0.0929	0.0953	0.0956	0.0994	0.096	0.0994	0.1353	0.1839	0.2213	0.2434	0.2236	0.2111	0.0895	0.0894	0.0902	0.094	0.0894	0.0924	0.0914	0.0955	0.0986	0.0987	0.0962	0.0952	0.0908	0.0888	0.0889	0.0895	0.0893	0.0898	0.0885	0.0901	0.091	0.0903	0.0904
233	69601.2	25	0.1094	0.1094	0.1209	0.1696	0.5394	0.665	0.6023	0.5734	0.5561	0.5334	0.5435	0.523	0.0929	0.0953	0.0958	0.0993	0.096	0.0996	0.1356	0.1833	0.2192	0.245	0.2259	0.212	0.0898	0.0897	0.0901	0.093	0.0894	0.092	0.0918	0.0958	0.0988	0.0983	0.0962	0.0952	0.0909	0.0888	0.0889	0.0897	0.0892	0.0901	0.0886	0.0903	0.0913	0.0905	0.0904
234	69901.1	25.1	0.1092	0.1094	0.1209	0.17	0.5465	0.6599	0.5944	0.5737	0.5567	0.534	0.5448	0.5227	0.0927	0.0953	0.0955	0.0994	0.096	0.0996	0.1351	0.1835	0.2187	0.2456	0.2283	0.2137	0.0898	0.0899	0.09	0.0928	0.0893	0.0922	0.0914	0.0951	0.1004	0.0986	0.0963	0.0951	0.0908	0.0886	0.0886	0.0896	0.0891	0.0901	0.0884	0.0896	0.0906	0.0903	0.0903
235	70201.1	25.1	0.1092	0.1093	0.1209	0.1708	0.5438	0.6659	0.6047	0.576	0.5582	0.5355	0.5461	0.525	0.0927	0.0951	0.0956	0.0992	0.0961	0.0997	0.1356	0.1834	0.219	0.2465	0.2284	0.2154	0.0897	0.0894	0.0897	0.0929	0.0894	0.0924	0.0918	0.0957	0.0985	0.0985	0.0965	0.0957	0.091	0.0888	0.0887	0.0897	0.0893	0.0905	0.0886	0.0899	0.091	0.0904	0.0905
236	70501.2	24.7	0.1093	0.1093	0.121	0.1717	0.5435	0.6671	0.6029	0.5769	0.5591	0.5365	0.5472	0.5259	0.0927	0.0953	0.0953	0.0992	0.096	0.1017	0.1351	0.1838	0.2194	0.2488	0.2303	0.2188	0.0896	0.0896	0.0901	0.093	0.0895	0.0923	0.0917	0.0955	0.0988	0.0988	0.0968	0.0956	0.0909	0.0888	0.0887	0.0898	0.0892	0.0902	0.0887	0.09	0.0911	0.0905	0.0905
237	70801.1	25.1	0.1091	0.1092	0.1207	0.1713	0.5547	0.6571	0.5992	0.5785	0.5614	0.5381	0.5524	0.5273	0.0928	0.0953	0.0956	0.0993	0.0959	0.0995	0.1356	0.185	0.2205	0.2512	0.2345	0.2192	0.0895	0.0895	0.0899	0.0928	0.0895	0.0922	0.0914	0.0953	0.0984	0.0983	0.0967	0.0955	0.0908	0.0889	0.0886	0.0898	0.0895	0.0902	0.0886	0.09	0.091	0.0901	0.0904
238	71101.1	25.1	0.1091	0.1093	0.1208	0.1737	0.5509	0.6608	0.6028	0.5788	0.562	0.539	0.5508	0.5292	0.0928	0.095	0.0956	0.0992	0.0959	0.0999	0.1354	0.1846	0.2216	0.2548	0.2375	0.2212	0.0895	0.0893	0.0903	0.0931	0.0896	0.0921	0.0916	0.095	0.0995	0.099	0.0969	0.096	0.0914	0.0892	0.0892	0.0899	0.0893	0.0901	0.0887	0.09	0.0908	0.0904	0.0907
239	71401.1	25.1	0.1091	0.1092	0.1206	0.1732	0.5464	0.6668	0.6051	0.5809	0.5631	0.5403	0.5542	0.5303	0.0928	0.0951	0.0955	0.0991	0.0958	0.0992	0.1346	0.1856	0.2204	0.2537	0.2386	0.2233	0.0894	0.0895	0.0898	0.0927	0.0893	0.0919	0.0916	0.0951	0.1052	0.0985	0.0968	0.0957	0.0908	0.089	0.0892	0.0897	0.0891	0.0897	0.0884	0.0898	0.0906	0.0903	0.0905
240	71701.1	25.1	0.1092	0.1092	0.1208	0.1743	0.5515	0.6643	0.6027	0.5818	0.5642	0.541	0.5524	0.5314	0.0926	0.0951	0.0955	0.0991	0.0958	0.0993	0.1344	0.1861	0.2215	0.2561	0.2397	0.2248	0.0897	0.0896	0.0899	0.093	0.0895	0.0918	0.0918	0.0955	0.0997	0.0992	0.0971	0.096	0.0911	0.0892	0.0893	0.0923	0.0896	0.0898	0.0885	0.09	0.0911	0.0903	0.0906
241	72001.1	24.6	0.1091	0.1093	0.1208	0.1742	0.545	0.6509	0.5965	0.5827	0.5665	0.543	0.5539	0.5329	0.0928	0.0953	0.0954	0.0992	0.0969	0.1002	0.1341	0.1838	0.2249	0.2548	0.2427	0.2274	0.0896	0.0896	0.09	0.0934	0.0895	0.0921	0.0916	0.0956	0.1025	0.0998	0.0975	0.0961	0.0908	0.0889	0.0888	0.0898	0.0891	0.09	0.0888	0.0902	0.091	0.0903	0.0907
242	72301	25.1	0.109	0.1091	0.1209	0.176	0.5501	0.6595	0.6054	0.5846	0.5671	0.5442	0.5594	0.5342	0.0928	0.095	0.0954	0.0993	0.096	0.1014	0.1342	0.1843	0.2214	0.2597	0.2444	0.2287	0.0895	0.0895	0.0901	0.0926	0.0894	0.0921	0.0919	0.0957	0.1012	0.099	0.0972	0.0964	0.0908	0.0889	0.089	0.0896	0.0892	0.0899	0.0885	0.09	0.0909	0.0902	0.0904
243	72601.1	25.1	0.1091	0.1091	0.1206	0.1765	0.5539	0.6557	0.6007	0.586	0.569	0.5456	0.5567	0.5349	0.0928	0.0952	0.0956	0.0995	0.0959	0.0992	0.1347	0.1854	0.2208	0.2603	0.2472	0.231	0.0895	0.0897	0.0899	0.093	0.0895	0.0921	0.0916	0.096	0.1001	0.0996	0.0977	0.0963	0.0911	0.0924	0.089	0.0897	0.0893	0.0903	0.0887	0.09	0.0912	0.0904	0.0906
244	72901.1	25.1	0.1091	0.1093	0.1208	0.177	0.5563	0.6642	0.6045	0.5865	0.5693	0.5464	0.5582	0.5369	0.0924	0.0948	0.0953	0.0991	0.096	0.0994	0.1338	0.1839	0.2215	0.2615	0.2491	0.2333	0.0893	0.0892	0.0896	0.0929	0.0894	0.092	0.0916	0.0956	0.1074	0.0993	0.0976	0.0964	0.0907	0.0889	0.0887	0.0902	0.0893	0.0901	0.0886	0.0898	0.0909	0.0902	0.0904
245	73201	25.1	0.109	0.1094	0.1206	0.1779	0.5544	0.6707	0.6082	0.5889	0.5711	0.548	0.5589	0.5377	0.0927	0.0954	0.0954	0.0992	0.096	0.0993	0.1333	0.184	0.2206	0.264	0.2534	0.2357	0.0897	0.0895	0.0899	0.0937	0.0897	0.0923	0.0921	0.0961	0.1011	0.099	0.0982	0.0967	0.0908	0.0908	0.0888	0.0929	0.089	0.09	0.0886	0.09	0.0909	0.0903	0.0904
246	73501	24.7	0.1088	0.1092	0.1207	0.1778	0.5557	0.6656	0.6063	0.59	0.5719	0.549	0.5608	0.5395	0.0925	0.0952	0.0953	0.099	0.0959	0.0995	0.133	0.1833	0.2216	0.2648	0.253	0.2375	0.0897	0.0894	0.09	0.0929	0.0897	0.0922	0.092	0.0964	0.1018	0.0996	0.0979	0.0968	0.0912	0.0888	0.0887	0.0896	0.0891	0.09	0.0885	0.0899	0.091	0.0904	0.0907
247	73801.1	25.1	0.109	0.1091	0.1215	0.1784	0.557	0.6715	0.6063	0.591	0.5733	0.5501	0.5618	0.5407	0.0925	0.0952	0.0953	0.099	0.0958	0.0995	0.1333	0.1833	0.2207	0.2659	0.2553	0.2405	0.0893	0.0897	0.0905	0.0928	0.0896	0.0921	0.0916	0.0964	0.102	0.0998	0.0984	0.0972	0.0907	0.0887	0.0889	0.0896	0.089	0.0898	0.0884	0.09	0.0909	0.0903	0.0905
248	74101	25.1	0.1089	0.1091	0.1208	0.1792	0.5631	0.6611	0.6043	0.593	0.5753	0.5514	0.5638	0.542	0.0927	0.0953	0.0954	0.0992	0.0987	0.0991	0.1332	0.1836	0.2204	0.2691	0.2607	0.2421	0.0897	0.0901	0.0899	0.0928	0.0895	0.0923	0.0918	0.0962	0.1022	0.1009	0.0988	0.0971	0.0907	0.0896	0.0889	0.0898	0.0895	0.0902	0.0887	0.0898	0.091	0.0909	0.0908
249	74401.1	25.1	0.1089	0.109	0.1209	0.1813	0.5607	0.6765	0.6065	0.5928	0.5746	0.5514	0.5632	0.5427	0.0925	0.0948	0.0951	0.0989	0.0958	0.099	0.1331	0.1831	0.222	0.2696	0.2625	0.2451	0.0892	0.0892	0.0905	0.093	0.0894	0.0919	0.0916	0.0966	0.1029	0.1006	0.0986	0.097	0.0909	0.089	0.0893	0.0898	0.0891	0.0899	0.0884	0.0897	0.0906	0.0902	0.0907
250	74701	25.1	0.1089	0.1092	0.1207	0.1814	0.5645	0.6708	0.6087	0.5956	0.5774	0.5537	0.5653	0.5447	0.0927	0.095	0.0952	0.0989	0.0971	0.0992	0.1325	0.1837	0.2208	0.2724	0.266	0.2482	0.0894	0.0892	0.0894	0.0925	0.0896	0.092	0.0921	0.097	0.1028	0.1006	0.0988	0.0974	0.0909	0.0892	0.0897	0.0902	0.0893	0.09	0.0885	0.0898	0.0907	0.0904	0.0908
251	75001	24.6	0.1089	0.109	0.1206	0.1811	0.5601	0.6745	0.6061	0.5967	0.5788	0.5554	0.5674	0.546	0.0926	0.0952	0.0952	0.0989	0.0959	0.0994	0.1321	0.1818	0.2196	0.2731	0.2698	0.25	0.0899	0.0896	0.0899	0.0931	0.0893	0.092	0.0918	0.0972	0.103	0.1012	0.099	0.0975	0.0909	0.0888	0.0889	0.0897	0.0894	0.0901	0.0885	0.0899	0.0908	0.0904	0.0906
252	75301	25.1	0.1089	0.109	0.1205	0.1832	0.564	0.6756	0.6084	0.5976	0.5794	0.5562	0.568	0.5469	0.0926	0.0953	0.0953	0.0989	0.0958	0.099	0.1317	0.1821	0.2194	0.2756	0.2751	0.2524	0.0895	0.0896	0.0898	0.0926	0.0894	0.0921	0.0917	0.0973	0.1085	0.1013	0.0994	0.0977	0.0909	0.0912	0.0889	0.0897	0.0893	0.0898	0.0885	0.0898	0.0908	0.0901	0.0907
253	75601	25.1	0.1089	0.109	0.1208	0.1824	0.5696	0.6747	0.6099	0.5992	0.5807	0.5579	0.5698	0.5482	0.0925	0.0952	0.0952	0.0989	0.0959	0.0994	0.132	0.1817	0.2197	0.2786	0.2772	0.2546	0.0896	0.0895	0.0898	0.0941	0.0893	0.092	0.0917	0.0977	0.1027	0.1016	0.1	0.0979	0.0912	0.0891	0.0891	0.0898	0.0894	0.0901	0.0887	0.0898	0.0909	0.0904	0.0907
254	75901.1	25.1	0.1089	0.109	0.1208	0.1828	0.5751	0.6635	0.6065	0.6005	0.5828	0.559	0.5719	0.5508	0.0926	0.0954	0.0952	0.0988	0.0956	0.099	0.1317	0.1821	0.2201	0.2794	0.2804	0.2567	0.0893	0.0894	0.0906	0.0929	0.0893	0.0923	0.0914	0.0979	0.1032	0.1022	0.0999	0.0979	0.091	0.089	0.089	0.09	0.0894	0.0901	0.0885	0.0894	0.0909	0.0902	0.0906
255	76201	25.1	0.1087	0.1089	0.121	0.1827	0.5738	0.6607	0.6072	0.6023	0.5836	0.5604	0.5725	0.5513	0.0928	0.0955	0.0954	0.099	0.0959	0.0988	0.1306	0.181	0.2196	0.2799	0.2827	0.2607	0.0896	0.0894	0.0897	0.0928	0.0895	0.0919	0.0919	0.0977	0.1094	0.1028	0.1003	0.0984	0.0912	0.0906	0.089	0.0928	0.0892	0.0897	0.0885	0.0896	0.0909	0.0903	0.0908
256	76501	24.6	0.1088	0.1088	0.1208	0.1849	0.5781	0.6753	0.613	0.6035	0.5848	0.561	0.5736	0.5528	0.0927	0.0952	0.0951	0.0988	0.0959	0.0988	0.1309	0.1808	0.219	0.2835	0.2881	0.2623	0.0895	0.09	0.09	0.0935	0.0895	0.0922	0.0921	0.0981	0.1033	0.1028	0.1005	0.0984	0.0909	0.0888	0.0888	0.0895	0.089	0.0901	0.0884	0.0897	0.0909	0.0904	0.0908
257	76801	25.1	0.1088	0.1088	0.1206	0.185	0.5764	0.6762	0.6146	0.604	0.5858	0.5615	0.5784	0.5531	0.0927	0.0954	0.095	0.0988	0.0957	0.099	0.1309	0.1812	0.2189	0.2856	0.2895	0.2653	0.0896	0.0895	0.0897	0.0929	0.0895	0.0919	0.0923	0.0976	0.1038	0.1026	0.1005	0.0985	0.0907	0.0888	0.0888	0.09	0.0892	0.09	0.0888	0.0896	0.0908	0.0903	0.0908
258	77101	25	0.1086	0.109	0.1207	0.1862	0.5784	0.6632	0.6082	0.6057	0.5873	0.563	0.5762	0.5555	0.093	0.0957	0.0951	0.099	0.0959	0.0988	0.1307	0.1808	0.2189	0.2879	0.2926	0.2682	0.0897	0.0898	0.0896	0.0932	0.0894	0.0922	0.0922	0.098	0.1027	0.1034	0.1011	0.0987	0.0909	0.0888	0.0888	0.0938	0.0896	0.0901	0.0886	0.0895	0.0907	0.0902	0.091
259	77401	25.1	0.1087	0.1087	0.1206	0.1855	0.5766	0.6762	0.6139	0.607	0.588	0.5639	0.5765	0.5561	0.0927	0.0951	0.0951	0.0989	0.0958	0.0989	0.13	0.1799	0.2202	0.2885	0.294	0.2707	0.0892	0.0893	0.09	0.0931	0.0893	0.0917	0.0923	0.0977	0.1035	0.1028	0.1013	0.0988	0.0908	0.0886	0.0885	0.0919	0.089	0.0899	0.0885	0.0895	0.0907	0.0903	0.0909
260	77701	25.1	0.1087	0.1087	0.1207	0.1868	0.5821	0.6727	0.6148	0.6081	0.5894	0.5652	0.5805	0.5568	0.0927	0.0953	0.095	0.0989	0.0959	0.0991	0.1302	0.1788	0.2187	0.2914	0.2968	0.2746	0.0894	0.0896	0.0901	0.0923	0.0895	0.0919	0.0928	0.0981	0.1033	0.104	0.1017	0.0991	0.0911	0.0888	0.0889	0.0899	0.0893	0.0898	0.0886	0.0898	0.0908	0.0902	0.0909
261	78001	24.6	0.1086	0.1088	0.1206	0.1867	0.5828	0.6756	0.6118	0.6089	0.5907	0.5665	0.5787	0.5584	0.0928	0.0954	0.0952	0.0989	0.0958	0.0993	0.1299	0.1784	0.2184	0.2929	0.2985	0.2778	0.0894	0.0897	0.09	0.0942	0.0893	0.0919	0.0923	0.0979	0.1079	0.1034	0.1022	0.0993	0.0909	0.0888	0.0888	0.0897	0.0892	0.0896	0.0887	0.0897	0.0909	0.0903	0.0907
262	78301	25.1	0.1087	0.1086	0.1207	0.1877	0.5859	0.6784	0.6149	0.6105	0.5918	0.5672	0.5807	0.5592	0.0927	0.0952	0.095	0.0988	0.0958	0.0987	0.1298	0.1797	0.2194	0.2962	0.3002	0.2804	0.0894	0.0894	0.09	0.0927	0.0894	0.0921	0.0928	0.0984	0.1036	0.1036	0.1021	0.0993	0.0908	0.0886	0.0887	0.0896	0.0891	0.0897	0.0885	0.0896	0.091	0.0902	0.0908
263	78601	25.1	0.1088	0.1087	0.1209	0.1877	0.586	0.6799	0.6152	0.6116	0.5929	0.569	0.5819	0.5615	0.0926	0.0953	0.0952	0.099	0.0961	0.0989	0.1292	0.1768	0.2202	0.2977	0.3017	0.2846	0.0898	0.0898	0.091	0.093	0.0896	0.092	0.0926	0.0985	0.1031	0.1033	0.1031	0.0998	0.0912	0.0888	0.0886	0.09	0.0891	0.0897	0.0886	0.0896	0.0911	0.0904	0.0909
264	78901	25.1	0.1086	0.1088	0.121	0.1888	0.5896	0.6827	0.6156	0.6137	0.5941	0.5699	0.583	0.5628	0.0926	0.0951	0.0949	0.0988	0.0957	0.0986	0.1294	0.1785	0.2203	0.2995	0.3063	0.2864	0.0896	0.0896	0.0898	0.0933	0.0894	0.092	0.0927	0.0984	0.1121	0.1038	0.1031	0.0996	0.0908	0.0889	0.0888	0.0896	0.0893	0.0899	0.0884	0.0894	0.0909	0.0901	0.0908
265	79200.9	25.1	0.1088	0.1088	0.1205	0.189	0.5905	0.6805	0.6154	0.6136	0.5949	0.5706	0.5835	0.5628	0.0927	0.0951	0.095	0.0987	0.0956	0.0988	0.1284	0.1782	0.2208	0.3022	0.3076	0.2883	0.0984	0.0896	0.0901	0.093	0.0895	0.0919	0.0925	0.0986	0.1031	0.1032	0.1034	0.1	0.091	0.0888	0.0885	0.0896	0.0891	0.09	0.0885	0.0896	0.0911	0.0901	0.0909
266	79500.9	25.1	0.1086	0.1088	0.1206	0.1881	0.5878	0.6653	0.6086	0.6147	0.5963	0.5715	0.585	0.5635	0.0928	0.0954	0.095	0.0988	0.0958	0.0985	0.1286	0.1769	0.2198	0.3043	0.3142	0.2925	0.0895	0.0895	0.0899	0.0928	0.0894	0.092	0.0929	0.0984	0.103	0.1041	0.1036	0.1003	0.0908	0.0889	0.0886	0.0895	0.0892	0.0901	0.0885	0.0894	0.0907	0.0903	0.0909
267	79801	25.1	0.1086	0.1088	0.1207	0.1898	0.5884	0.6798	0.6144	0.6165	0.5974	0.5731	0.5861	0.5653	0.0925	0.095	0.0948	0.0988	0.0957	0.0984	0.1284	0.178	0.2204	0.3058	0.3151	0.2947	0.0896	0.0891	0.0896	0.0929	0.0896	0.0917	0.0928	0.0989	0.1028	0.1037	0.1036	0.1004	0.0908	0.0923	0.0891	0.0897	0.0893	0.0901	0.0885	0.0895	0.0907	0.0902	0.0909
268	80101	25.1	0.1085	0.1087	0.1208	0.19	0.5865	0.6776	0.6172	0.6176	0.5992	0.5744	0.5866	0.5655	0.0928	0.0955	0.0952	0.099	0.0959	0.0987	0.1282	0.1779	0.2209	0.3074	0.3184	0.2965	0.0895	0.0896	0.0902	0.0927	0.0895	0.092	0.0927	0.0986	0.1034	0.1041	0.1043	0.1005	0.0911	0.089	0.0891	0.0898	0.0893	0.0898	0.0888	0.0897	0.0908	0.0903	0.0912
269	80401	25	0.1084	0.1087	0.1207	0.1897	0.5862	0.6681	0.6089	0.618	0.5996	0.5746	0.5883	0.5666	0.0927	0.0953	0.0947	0.0988	0.0959	0.0987	0.1277	0.1769	0.2189	0.3091	0.3254	0.3011	0.0894	0.0895	0.0898	0.0933	0.0894	0.092	0.0925	0.0987	0.1052	0.1039	0.1045	0.1005	0.0908	0.0888	0.0885	0.0911	0.0892	0.0896	0.0885	0.0894	0.0908	0.09	0.0908
270	80701	25	0.1086	0.1086	0.1206	0.1891	0.5913	0.6832	0.6148	0.6187	0.6005	0.576	0.5931	0.567	0.0925	0.0951	0.0948	0.099	0.096	0.0989	0.1271	0.177	0.2211	0.3124	0.328	0.3016	0.0893	0.0896	0.0903	0.0932	0.0896	0.0922	0.0931	0.0989	0.109	0.1038	0.1053	0.1008	0.0907	0.0895	0.0887	0.0896	0.0892	0.0901	0.0885	0.0897	0.0909	0.0903	0.0909
271	81001	25	0.1083	0.1084	0.1206	0.1893	0.601	0.66	0.6097	0.6206	0.6013	0.5768	0.5935	0.5686	0.0928	0.0954	0.0947	0.0989	0.0961	0.0984	0.1268	0.1768	0.2211	0.3129	0.3364	0.3039	0.0897	0.0895	0.0904	0.0931	0.0892	0.0918	0.0931	0.0991	0.1082	0.1035	0.1053	0.1009	0.0908	0.0907	0.0889	0.0899	0.0895	0.0896	0.0884	0.0894	0.0909	0.0902	0.091
272	81301	25.1	0.1086	0.1086	0.1206	0.1904	0.6044	0.669	0.6119	0.6216	0.6026	0.5779	0.5924	0.57	0.0927	0.0951	0.0947	0.0989	0.0959	0.1003	0.1271	0.1755	0.2209	0.3169	0.3445	0.3057	0.0897	0.0895	0.09	0.0924	0.0897	0.092	0.0933	0.0986	0.1034	0.1034	0.1054	0.1012	0.0908	0.089	0.0891	0.0898	0.0893	0.09	0.0884	0.0896	0.0907	0.0903	0.0911
273	81600.9	25	0.1084	0.1086	0.1205	0.1892	0.5955	0.6787	0.6131	0.6227	0.6037	0.5788	0.5922	0.5701	0.0925	0.0949	0.0947	0.0988	0.0958	0.0984	0.1259	0.1743	0.2226	0.3182	0.3502	0.3068	0.0893	0.0893	0.0897	0.0925	0.0894	0.0921	0.0939	0.0987	0.104	0.1039	0.105	0.1014	0.091	0.0888	0.0887	0.0903	0.0893	0.0903	0.0887	0.0896	0.0908	0.0904	0.0913
274	81901	25	0.1084	0.1087	0.1206	0.1909	0.6015	0.6657	0.6096	0.6235	0.6047	0.5794	0.5941	0.5715	0.0928	0.0954	0.0947	0.0987	0.0958	0.0984	0.126	0.1757	0.2229	0.3199	0.3626	0.3098	0.0895	0.0894	0.0901	0.0928	0.0894	0.092	0.0932	0.0983	0.1077	0.1034	0.1059	0.1015	0.0906	0.0885	0.0885	0.0895	0.089	0.0899	0.0886	0.0895	0.091	0.0901	0.091
275	82200.9	25	0.1083	0.1084	0.1204	0.1907	0.6021	0.666	0.6093	0.6233	0.6055	0.5806	0.5952	0.5717	0.0929	0.0954	0.0949	0.099	0.096	0.0983	0.1263	0.1761	0.2218	0.3214	0.37	0.3113	0.0897	0.0894	0.0902	0.0936	0.0896	0.0922	0.0939	0.0978	0.1034	0.1043	0.106	0.1018	0.0909	0.0887	0.0887	0.0924	0.0893	0.0898	0.0885	0.0896	0.0909	0.0903	0.0911
276	82500.9	25	0.1085	0.1084	0.1204	0.1904	0.6009	0.6625	0.6095	0.6267	0.6076	0.5823	0.5969	0.5745	0.0928	0.0953	0.0947	0.0988	0.0959	0.0982	0.1252	0.1755	0.2226	0.3247	0.3791	0.3136	0.0896	0.0896	0.0901	0.0929	0.0894	0.0919	0.0936	0.0978	0.1086	0.1037	0.1065	0.1023	0.0909	0.0888	0.0886	0.0924	0.0893	0.0898	0.0886	0.0896	0.0909	0.0902	0.0914
277	82801.2	25	0.1085	0.1085	0.1204	0.1916	0.6074	0.6755	0.6136	0.626	0.6072	0.5822	0.5978	0.5743	0.0928	0.0954	0.0947	0.0988	0.0959	0.1002	0.1255	0.1775	0.2242	0.3276	0.3847	0.3178	0.0896	0.0894	0.09	0.0937	0.0897	0.0921	0.0935	0.0985	0.1069	0.1044	0.106	0.1024	0.0907	0.0887	0.0887	0.0935	0.0891	0.0896	0.0884	0.0894	0.0906	0.0901	0.0912
278	83101.2	25	0.1083	0.1085	0.1205	0.1915	0.6034	0.6605	0.6085	0.6265	0.6082	0.5826	0.5972	0.5752	0.0925	0.0951	0.0946	0.0989	0.096	0.0985	0.1246	0.1747	0.2228	0.3282	0.3914	0.3192	0.0895	0.0895	0.0897	0.0933	0.0895	0.0918	0.0937	0.0987	0.1037	0.1038	0.1066	0.1025	0.091	0.0894	0.0894	0.0914	0.0894	0.09	0.0886	0.0896	0.0908	0.0904	0.0914
279	83401.1	25.1	0.1084	0.1084	0.1203	0.1926	0.6107	0.6721	0.612	0.6275	0.6095	0.5845	0.5986	0.5762	0.0927	0.0949	0.0945	0.0987	0.096	0.0982	0.1244	0.1761	0.2223	0.3307	0.396	0.3217	0.0896	0.0889	0.0896	0.0921	0.0894	0.0919	0.0938	0.0987	0.1038	0.1047	0.1067	0.1027	0.0911	0.0906	0.0891	0.0897	0.0892	0.0902	0.0885	0.0896	0.0907	0.0904	0.0912
280	83701.3	25	0.1084	0.1084	0.1203	0.1934	0.6087	0.6637	0.6095	0.6286	0.611	0.5844	0.5982	0.5761	0.0926	0.0954	0.0946	0.0988	0.0959	0.0982	0.1236	0.1748	0.2237	0.3328	0.4015	0.3248	0.0898	0.0902	0.0899	0.0925	0.0894	0.0922	0.0937	0.0987	0.1086	0.1043	0.1078	0.1031	0.0909	0.0888	0.0889	0.0906	0.0895	0.0902	0.0885	0.0894	0.0907	0.0903	0.0912
281	84001.2	25.1	0.1083	0.1084	0.1204	0.1933	0.6101	0.6673	0.611	0.6304	0.6119	0.5869	0.6014	0.5785	0.0927	0.0953	0.0945	0.0987	0.0964	0.098	0.1232	0.1762	0.2241	0.3363	0.4072	0.3274	0.0897	0.0892	0.0896	0.0935	0.0894	0.092	0.0924	0.0987	0.1039	0.1046	0.108	0.1033	0.0912	0.0894	0.0894	0.0896	0.0893	0.0898	0.0885	0.0896	0.091	0.0903	0.0912
282	84301.4	25.1	0.1084	0.1083	0.1205	0.1911	0.6137	0.6629	0.6104	0.6309	0.6126	0.5874	0.602	0.579	0.0927	0.0953	0.0947	0.0987	0.0965	0.0981	0.1235	0.1757	0.2239	0.3352	0.4108	0.3289	0.0898	0.0898	0.0902	0.0932	0.0893	0.0919	0.0928	0.0995	0.1041	0.1043	0.1087	0.1034	0.0909	0.0887	0.0887	0.0923	0.089	0.0897	0.0886	0.0891	0.0907	0.09	0.0911
283	84601.3	25	0.1084	0.1084	0.1204	0.1912	0.6137	0.6605	0.61	0.6325	0.6138	0.5883	0.603	0.58	0.0927	0.0953	0.0946	0.0988	0.0966	0.0981	0.1229	0.1775	0.2233	0.3385	0.4154	0.332	0.0898	0.0894	0.0899	0.0932	0.0894	0.092	0.0931	0.0986	0.1036	0.1054	0.1091	0.1039	0.0911	0.0891	0.0888	0.0895	0.0901	0.0903	0.0884	0.0893	0.0909	0.0905	0.0915
284	84901.3	25.1	0.1083	0.1083	0.1204	0.1923	0.6151	0.6696	0.6095	0.6318	0.6144	0.5892	0.6039	0.58	0.0927	0.0953	0.0946	0.0987	0.0965	0.098	0.1225	0.1755	0.2234	0.3401	0.42	0.3358	0.0893	0.0896	0.0895	0.0927	0.0896	0.0922	0.0928	0.0984	0.1036	0.1043	0.1083	0.104	0.0908	0.0895	0.0889	0.0896	0.0895	0.0901	0.0884	0.0894	0.0906	0.0903	0.0912
285	85201.3	25	0.1082	0.1084	0.1206	0.1923	0.619	0.677	0.6138	0.6342	0.6158	0.5898	0.6047	0.5814	0.0925	0.0953	0.0946	0.0987	0.0965	0.0983	0.1222	0.176	0.2252	0.3433	0.423	0.3375	0.0896	0.0897	0.0901	0.0935	0.0894	0.092	0.0934	0.0989	0.1037	0.1043	0.1082	0.1042	0.0909	0.0905	0.089	0.0897	0.0895	0.0904	0.0887	0.0895	0.0908	0.0904	0.0916
286	85501.2	25.1	0.1084	0.1082	0.1204	0.1926	0.6203	0.6801	0.6147	0.6353	0.6167	0.5911	0.6065	0.5827	0.0925	0.0952	0.0946	0.0986	0.0964	0.098	0.1219	0.1764	0.225	0.3444	0.4251	0.3395	0.0896	0.0895	0.09	0.0933	0.0895	0.0919	0.0931	0.0989	0.1037	0.1043	0.1087	0.1045	0.0911	0.0888	0.089	0.09	0.0892	0.09	0.0887	0.0895	0.0908	0.0904	0.0915
287	85801.2	25.1	0.1083	0.1083	0.1203	0.1929	0.6208	0.6626	0.6135	0.6353	0.6175	0.5916	0.6071	0.5839	0.0929	0.0955	0.0945	0.0988	0.0964	0.098	0.122	0.1761	0.2242	0.3468	0.4265	0.3437	0.0929	0.0895	0.0899	0.0927	0.0896	0.0919	0.0929	0.0988	0.1102	0.1042	0.1093	0.105	0.0909	0.0888	0.0888	0.0906	0.0893	0.0899	0.0886	0.0894	0.0908	0.09	0.0914
288	86101.2	25	0.1084	0.1083	0.1201	0.1936	0.6227	0.666	0.6129	0.6379	0.6196	0.594	0.609	0.5858	0.0929	0.0955	0.0947	0.0988	0.0965	0.0978	0.1219	0.1773	0.2235	0.3484	0.427	0.3474	0.0896	0.0897	0.0907	0.0931	0.0895	0.0919	0.0919	0.0986	0.1149	0.1037	0.1092	0.1052	0.0911	0.0891	0.0887	0.0898	0.0895	0.0897	0.0884	0.0897	0.0909	0.0904	0.0915
289	86401.2	25.1	0.1084	0.1082	0.1203	0.1915	0.625	0.6747	0.6138	0.6384	0.6202	0.5945	0.6093	0.5857	0.0925	0.0951	0.0945	0.0986	0.0972	0.0978	0.121	0.1757	0.2243	0.3491	0.4264	0.349	0.0893	0.0894	0.0901	0.0931	0.0893	0.092	0.0927	0.0986	0.107	0.1042	0.1095	0.1053	0.0906	0.0887	0.0887	0.0913	0.0891	0.0899	0.0885	0.0892	0.0907	0.09	0.0912
290	86701.2	25	0.1084	0.1083	0.1204	0.1925	0.6204	0.6681	0.6145	0.6388	0.6208	0.5952	0.6099	0.586	0.0928	0.0955	0.0946	0.0988	0.0965	0.0982	0.1213	0.1774	0.2233	0.3523	0.4267	0.3531	0.0896	0.0896	0.09	0.093	0.0895	0.0925	0.093	0.0987	0.1044	0.1045	0.1107	0.1058	0.0912	0.0893	0.0888	0.0897	0.0896	0.0902	0.0886	0.0895	0.0909	0.0904	0.0916
291	87001.2	25.1	0.1083	0.1081	0.12	0.1919	0.6223	0.6679	0.6108	0.6395	0.6212	0.5954	0.6114	0.5868	0.0928	0.0955	0.0944	0.0987	0.0967	0.0976	0.1209	0.1759	0.2228	0.351	0.42	0.3585	0.0896	0.0895	0.0897	0.0927	0.0894	0.0919	0.0924	0.0986	0.112	0.1038	0.1113	0.106	0.0909	0.0888	0.0888	0.0897	0.0892	0.0899	0.0887	0.0895	0.0909	0.0904	0.0915
292	87301.2	25.1	0.1081	0.1081	0.1201	0.1916	0.6224	0.6728	0.6149	0.641	0.6228	0.5972	0.6128	0.5873	0.0926	0.0953	0.0946	0.0987	0.0965	0.0975	0.1206	0.1767	0.2237	0.3537	0.4178	0.3618	0.0897	0.0897	0.0901	0.0937	0.0896	0.0921	0.0923	0.0985	0.104	0.1035	0.1125	0.1062	0.0909	0.0887	0.0887	0.0897	0.0893	0.0899	0.0885	0.0893	0.091	0.0902	0.0915
293	87601.3	25	0.1084	0.1081	0.12	0.1912	0.6208	0.6675	0.6117	0.642	0.6235	0.5977	0.6132	0.59	0.0927	0.0955	0.0945	0.0987	0.0965	0.0976	0.12	0.1764	0.2246	0.3534	0.4153	0.3651	0.0896	0.0902	0.09	0.0928	0.0894	0.092	0.0921	0.0987	0.1041	0.1037	0.114	0.1065	0.091	0.0889	0.0888	0.0897	0.0891	0.0896	0.0886	0.0894	0.0908	0.0905	0.0915
294	87901.3	25	0.1083	0.1081	0.1202	0.1903	0.6263	0.6688	0.6121	0.6427	0.624	0.5982	0.6134	0.5897	0.0927	0.0955	0.0945	0.0986	0.0964	0.0975	0.1199	0.1763	0.2239	0.3539	0.4111	0.3678	0.0896	0.0895	0.0898	0.0924	0.0894	0.0919	0.0919	0.0989	0.104	0.104	0.1135	0.1068	0.0909	0.0887	0.0885	0.0896	0.0896	0.09	0.0886	0.0894	0.0906	0.0902	0.0914
295	88201.2	25.1	0.1083	0.1081	0.1201	0.1914	0.6306	0.667	0.6113	0.6439	0.6253	0.6002	0.6163	0.5912	0.093	0.0956	0.0946	0.0988	0.0966	0.0976	0.1198	0.1762	0.2247	0.3561	0.4173	0.3728	0.0896	0.0896	0.0897	0.0928	0.0895	0.0921	0.0923	0.0986	0.1042	0.1041	0.1146	0.1074	0.091	0.0888	0.0887	0.0898	0.0894	0.0897	0.0887	0.0895	0.091	0.0902	0.0917
296	88501.2	25.1	0.1082	0.108	0.1202	0.1925	0.6364	0.6681	0.6129	0.6442	0.6258	0.6001	0.616	0.5922	0.0927	0.0953	0.0944	0.0987	0.0966	0.0974	0.1192	0.1762	0.2235	0.3565	0.4182	0.3774	0.0897	0.0892	0.0895	0.0922	0.0897	0.092	0.0925	0.0988	0.1055	0.1042	0.1151	0.1077	0.0909	0.089	0.0891	0.0976	0.0892	0.0899	0.0886	0.0897	0.0908	0.0902	0.0916
297	88801.3	25.1	0.1084	0.1082	0.12	0.1916	0.6377	0.6748	0.6176	0.6454	0.6276	0.6018	0.6175	0.5932	0.0925	0.0951	0.0945	0.0987	0.0964	0.0975	0.1195	0.1763	0.2226	0.3535	0.422	0.3796	0.0898	0.0896	0.0902	0.0942	0.0895	0.092	0.0926	0.0991	0.1045	0.1043	0.1146	0.1079	0.0909	0.0889	0.0887	0.0895	0.0892	0.0898	0.0884	0.0894	0.0909	0.0904	0.0914
298	89101.2	25	0.1082	0.1079	0.12	0.1919	0.6374	0.6773	0.6153	0.6457	0.6281	0.602	0.618	0.5933	0.0926	0.0954	0.0946	0.0985	0.0965	0.0974	0.1185	0.1759	0.2237	0.3523	0.4266	0.3817	0.0897	0.0894	0.0898	0.0936	0.0897	0.0921	0.0929	0.0987	0.1044	0.1038	0.1159	0.108	0.091	0.0888	0.0886	0.0944	0.0892	0.0899	0.0888	0.0894	0.091	0.0904	0.0917
299	89401.3	25.1	0.1081	0.1079	0.1199	0.1913	0.6327	0.67	0.6127	0.6475	0.6293	0.6032	0.6195	0.5949	0.0929	0.0954	0.0945	0.0986	0.0971	0.0972	0.1181	0.1767	0.2225	0.3535	0.4289	0.3829	0.0898	0.0894	0.0899	0.0929	0.0894	0.092	0.0925	0.0986	0.1036	0.1042	0.1162	0.1085	0.0909	0.0887	0.0887	0.09	0.0891	0.0899	0.0883	0.0893	0.0905	0.0902	0.0915
300	89701.3	25.1	0.1081	0.1078	0.1202	0.1922	0.6402	0.6757	0.6145	0.6482	0.6293	0.603	0.6198	0.5952	0.0933	0.0957	0.0947	0.0988	0.0966	0.0973	0.1185	0.1764	0.2237	0.3529	0.4304	0.3853	0.0898	0.0896	0.0897	0.093	0.0894	0.0922	0.0928	0.0983	0.1042	0.104	0.1166	0.1089	0.0911	0.089	0.0886	0.0898	0.0892	0.0899	0.0885	0.0895	0.0908	0.0904	0.0918
301	90001.3	25	0.1081	0.1078	0.1199	0.1925	0.6256	0.6675	0.6139	0.6478	0.6302	0.604	0.621	0.596	0.093	0.0955	0.0945	0.0986	0.0966	0.0971	0.1174	0.1769	0.2225	0.3492	0.4314	0.3842	0.0899	0.0895	0.0899	0.0932	0.0896	0.0923	0.0928	0.0984	0.1043	0.104	0.1182	0.1092	0.0909	0.0896	0.0885	0.0898	0.0893	0.0896	0.0886	0.0894	0.0908	0.0902	0.0917
302	90301.3	25.1	0.1079	0.1079	0.1199	0.1903	0.6221	0.6576	0.6094	0.6497	0.6312	0.6051	0.6221	0.5978	0.0926	0.0953	0.0944	0.0985	0.0972	0.097	0.1177	0.1758	0.2218	0.3444	0.4322	0.3882	0.0895	0.0895	0.0899	0.0927	0.0897	0.0921	0.0929	0.0983	0.1041	0.1042	0.1179	0.1097	0.0908	0.09	0.0889	0.0954	0.0892	0.0894	0.0883	0.0895	0.0909	0.0903	0.0917
303	90601.2	25	0.1081	0.108	0.1202	0.1892	0.6129	0.6581	0.6143	0.6468	0.6309	0.6069	0.6227	0.5981	0.0927	0.0951	0.0947	0.0989	0.0967	0.0975	0.1165	0.1744	0.2189	0.3433	0.4358	0.3928	0.0897	0.0905	0.0897	0.0926	0.09	0.0921	0.093	0.098	0.1043	0.1047	0.1191	0.1101	0.0911	0.0893	0.0892	0.0908	0.0894	0.0898	0.0886	0.0899	0.0909	0.0902	0.0918
304	90901.2	25	0.108	0.1079	0.1199	0.1892	0.6257	0.6714	0.6138	0.6498	0.6326	0.607	0.6225	0.5976	0.0926	0.0954	0.0945	0.0986	0.0964	0.0969	0.1169	0.1767	0.221	0.3412	0.4371	0.3943	0.0897	0.0896	0.0901	0.0942	0.0896	0.0921	0.0934	0.0983	0.1043	0.104	0.1194	0.1101	0.0909	0.0887	0.0886	0.0914	0.0892	0.0896	0.0883	0.0894	0.0907	0.0903	0.0917
305	91201.2	25	0.1081	0.1078	0.12	0.1905	0.6325	0.6625	0.6125	0.6511	0.6336	0.6074	0.6243	0.5992	0.0929	0.0955	0.0947	0.0988	0.0967	0.0971	0.1164	0.1755	0.2212	0.3408	0.4379	0.3975	0.0894	0.0895	0.0902	0.0928	0.0896	0.0922	0.0927	0.0984	0.1043	0.1042	0.121	0.1105	0.0909	0.0896	0.089	0.0925	0.0895	0.09	0.0885	0.0896	0.091	0.0902	0.0919
306	91501.2	25	0.108	0.1079	0.12	0.1906	0.6345	0.6738	0.6139	0.6518	0.6346	0.6086	0.6256	0.5999	0.0924	0.0952	0.0945	0.0985	0.0964	0.0969	0.1166	0.177	0.2223	0.3411	0.4423	0.4016	0.0897	0.0894	0.0897	0.0934	0.0897	0.0918	0.0926	0.0982	0.1047	0.1043	0.1216	0.111	0.0908	0.0891	0.0887	0.0937	0.0894	0.0901	0.0884	0.0894	0.0909	0.0902	0.0917
307	91801.1	25.1	0.1079	0.1079	0.12	0.1897	0.6388	0.6654	0.6106	0.6534	0.6357	0.6102	0.6267	0.601	0.0928	0.0956	0.0945	0.0987	0.0965	0.0968	0.116	0.176	0.2209	0.3441	0.4451	0.4065	0.0897	0.0893	0.0896	0.0927	0.0897	0.0921	0.0925	0.0984	0.1041	0.1043	0.1223	0.1113	0.0911	0.0892	0.0892	0.0903	0.0895	0.0899	0.0885	0.0897	0.091	0.0906	0.0917
308	92101.2	25	0.1081	0.1079	0.1198	0.191	0.6387	0.6749	0.6144	0.6543	0.6366	0.6108	0.628	0.6019	0.0928	0.0955	0.0946	0.0986	0.0965	0.0969	0.1156	0.176	0.2212	0.3389	0.4432	0.4088	0.0896	0.0897	0.0905	0.0932	0.0896	0.0923	0.0929	0.0979	0.1041	0.1043	0.1229	0.1117	0.0912	0.089	0.089	0.0903	0.0895	0.0901	0.0888	0.0897	0.091	0.0905	0.0918
309	92401.1	25.1	0.1079	0.1078	0.1198	0.1881	0.6332	0.6753	0.6127	0.6543	0.6368	0.6104	0.6288	0.6013	0.0924	0.0951	0.0945	0.0986	0.0965	0.0968	0.1155	0.1761	0.2206	0.3333	0.4488	0.4165	0.0897	0.0895	0.0899	0.0934	0.0894	0.0917	0.0928	0.0979	0.1042	0.104	0.1225	0.112	0.091	0.0889	0.0887	0.0895	0.0895	0.0901	0.0883	0.0894	0.0907	0.0901	0.0918
310	92701.1	25	0.1078	0.1078	0.1197	0.1876	0.6272	0.6731	0.6124	0.6549	0.6376	0.6112	0.6288	0.6027	0.0926	0.0952	0.0947	0.0986	0.0965	0.0968	0.1153	0.1751	0.2203	0.338	0.4498	0.4241	0.0898	0.0899	0.0898	0.0927	0.0897	0.0922	0.0927	0.0982	0.1057	0.105	0.1235	0.1127	0.0911	0.0892	0.089	0.0898	0.0893	0.0902	0.0887	0.0895	0.091	0.0904	0.0918
311	93001.1	25	0.1079	0.1077	0.1198	0.1896	0.6274	0.6716	0.6143	0.657	0.6387	0.6126	0.6308	0.6044	0.0926	0.0954	0.0945	0.0985	0.0965	0.0964	0.1151	0.1751	0.2193	0.3319	0.4549	0.4342	0.0896	0.0898	0.09	0.0931	0.0895	0.0921	0.0927	0.0979	0.1045	0.1041	0.123	0.1132	0.0911	0.0888	0.0887	0.0953	0.0893	0.0897	0.0885	0.0894	0.0908	0.0902	0.0919
312	93301.1	25.1	0.108	0.1077	0.1198	0.1904	0.6363	0.6745	0.6123	0.6571	0.6388	0.6138	0.6323	0.6051	0.093	0.0954	0.0946	0.0986	0.0965	0.0967	0.1149	0.1752	0.2195	0.3349	0.4568	0.4418	0.0895	0.0898	0.0899	0.0933	0.0898	0.0921	0.0927	0.098	0.1113	0.1043	0.1227	0.1134	0.0909	0.089	0.0887	0.0897	0.0892	0.09	0.0885	0.0899	0.0911	0.0903	0.0919
313	93601.1	24.9	0.1081	0.1077	0.1198	0.19	0.6413	0.6747	0.6138	0.6573	0.6401	0.614	0.6327	0.6057	0.0929	0.0954	0.0946	0.0986	0.0966	0.0967	0.1145	0.1742	0.2183	0.3301	0.4557	0.4452	0.0896	0.0896	0.0901	0.0927	0.0896	0.092	0.0926	0.0977	0.1042	0.1045	0.1231	0.1139	0.0912	0.0891	0.0891	0.0898	0.0895	0.0899	0.0888	0.0896	0.091	0.0903	0.092
314	93901.1	25.1	0.1078	0.1078	0.1198	0.1891	0.6448	0.6648	0.6103	0.6582	0.6409	0.6149	0.6337	0.6061	0.0926	0.0949	0.0945	0.0985	0.0965	0.0964	0.1144	0.1743	0.2172	0.3309	0.4601	0.4494	0.0894	0.0895	0.09	0.0927	0.0895	0.0919	0.0925	0.0977	0.1037	0.1041	0.1238	0.1141	0.0909	0.0888	0.0889	0.0984	0.0894	0.0898	0.0886	0.0896	0.0909	0.0902	0.0919
315	94201.1	25.1	0.1079	0.1076	0.1197	0.1878	0.6369	0.6727	0.6114	0.6588	0.6415	0.6153	0.6342	0.6063	0.0927	0.095	0.0947	0.0985	0.0967	0.0965	0.1137	0.1737	0.2137	0.3307	0.4611	0.4527	0.09	0.0897	0.09	0.0932	0.0898	0.0923	0.093	0.0979	0.1038	0.1049	0.1243	0.1147	0.091	0.0891	0.089	0.0898	0.0896	0.09	0.0885	0.0897	0.0911	0.0902	0.092
316	94501.1	25.1	0.1078	0.1076	0.1196	0.1884	0.6355	0.6712	0.6118	0.6596	0.6417	0.6159	0.6373	0.6077	0.0927	0.0954	0.0946	0.0986	0.0967	0.0963	0.1136	0.1733	0.2101	0.3328	0.4632	0.455	0.0897	0.0895	0.0898	0.0926	0.0895	0.0917	0.0931	0.0976	0.1039	0.1033	0.1245	0.115	0.091	0.0891	0.0888	0.0898	0.0893	0.0899	0.0885	0.0893	0.0911	0.0903	0.0919
317	94801.1	25.1	0.1079	0.1075	0.1195	0.1896	0.6339	0.6739	0.6123	0.6602	0.6426	0.6165	0.6355	0.6085	0.0928	0.0953	0.0947	0.0985	0.0966	0.0963	0.1135	0.1742	0.2087	0.3357	0.465	0.458	0.0896	0.0893	0.0906	0.0931	0.0899	0.092	0.0928	0.0979	0.1037	0.1039	0.1246	0.1156	0.0908	0.0922	0.0887	0.0919	0.0894	0.0902	0.0886	0.0896	0.0909	0.0905	0.0921
318	95101.1	25	0.1079	0.1075	0.1197	0.1892	0.6359	0.6733	0.6119	0.6617	0.6446	0.6185	0.6377	0.6107	0.0928	0.0953	0.0945	0.0985	0.0968	0.0963	0.1133	0.1732	0.2084	0.333	0.4672	0.46	0.0897	0.0895	0.0901	0.0932	0.0897	0.0919	0.0929	0.0976	0.1036	0.104	0.1251	0.1161	0.0911	0.0924	0.0889	0.0919	0.0893	0.0902	0.0885	0.0896	0.0909	0.0904	0.0922
319	95401.1	25	0.1077	0.1074	0.1195	0.1893	0.6392	0.6758	0.611	0.6616	0.6443	0.6179	0.6376	0.6096	0.0926	0.095	0.0944	0.0984	0.0966	0.0961	0.1127	0.172	0.2079	0.3342	0.4694	0.4607	0.0896	0.0894	0.0899	0.0925	0.0896	0.0918	0.0928	0.0975	0.1035	0.1037	0.1237	0.1163	0.0909	0.0887	0.0885	0.0896	0.089	0.0897	0.0884	0.0895	0.0909	0.0902	0.092
320	95701.1	25	0.1079	0.1074	0.1194	0.1873	0.6332	0.6782	0.6115	0.6623	0.6458	0.6187	0.64	0.6105	0.0924	0.0952	0.0944	0.0985	0.0968	0.0962	0.1127	0.1736	0.207	0.3329	0.4683	0.4608	0.0897	0.0895	0.0902	0.0931	0.0891	0.0919	0.093	0.0974	0.1032	0.1041	0.124	0.1168	0.091	0.0891	0.0888	0.0899	0.0896	0.09	0.0886	0.0896	0.0909	0.0903	0.0923
321	96001	25.1	0.1079	0.1075	0.1194	0.1876	0.6388	0.6612	0.6096	0.6629	0.6456	0.6192	0.6387	0.6115	0.0929	0.0953	0.0946	0.0988	0.0967	0.0962	0.1125	0.1729	0.2071	0.338	0.4716	0.4594	0.0898	0.0896	0.0901	0.0931	0.0895	0.092	0.0953	0.0976	0.1047	0.104	0.1244	0.1174	0.0911	0.0892	0.0891	0.0931	0.0896	0.0899	0.0885	0.0895	0.0908	0.0903	0.0923
322	96301.1	25.1	0.1078	0.1076	0.1196	0.1879	0.6336	0.6713	0.6107	0.6645	0.647	0.6209	0.6425	0.6118	0.0925	0.0951	0.0946	0.0986	0.0967	0.0961	0.1124	0.1731	0.204	0.3349	0.4737	0.4617	0.0895	0.0893	0.0896	0.0933	0.0901	0.0923	0.0932	0.0979	0.1041	0.1039	0.125	0.1179	0.0909	0.0906	0.0892	0.0928	0.0895	0.09	0.0884	0.09	0.0912	0.0903	0.0925
323	96601	25	0.108	0.1073	0.1194	0.1875	0.6399	0.6698	0.6103	0.6642	0.6472	0.6205	0.6413	0.6131	0.0927	0.0953	0.0946	0.0985	0.0968	0.096	0.1123	0.1715	0.2031	0.3318	0.4755	0.4621	0.0898	0.0896	0.0902	0.0932	0.0896	0.092	0.0934	0.0977	0.1065	0.104	0.1249	0.1184	0.091	0.0889	0.089	0.0899	0.0894	0.0902	0.0887	0.0897	0.0911	0.0904	0.0924
324	96901	25.1	0.1077	0.1075	0.1196	0.1871	0.6384	0.6706	0.6107	0.6649	0.648	0.622	0.6414	0.6135	0.0925	0.0951	0.0946	0.0986	0.0968	0.0961	0.1118	0.171	0.2033	0.3351	0.4773	0.4636	0.0895	0.0894	0.0901	0.0933	0.0897	0.092	0.0934	0.0975	0.1035	0.1036	0.1253	0.1188	0.0908	0.0891	0.0891	0.0898	0.0895	0.0902	0.0885	0.0895	0.0909	0.0901	0.0922
325	97201	25	0.1079	0.1074	0.1194	0.1859	0.6338	0.6706	0.6112	0.666	0.6488	0.6222	0.643	0.6141	0.0927	0.0953	0.0948	0.0987	0.0966	0.0962	0.1117	0.1718	0.202	0.3386	0.4773	0.4628	0.0898	0.0896	0.0904	0.0936	0.0899	0.092	0.0937	0.0974	0.1036	0.1041	0.1258	0.1195	0.091	0.0889	0.0888	0.0897	0.0895	0.09	0.0887	0.0897	0.0911	0.0904	0.0924
326	97501	25.1	0.1077	0.1073	0.1193	0.1885	0.6412	0.6536	0.6085	0.6669	0.6501	0.6233	0.6434	0.6156	0.0926	0.0951	0.0944	0.0985	0.0964	0.0958	0.1111	0.1719	0.2021	0.3391	0.4813	0.4634	0.0893	0.0894	0.0902	0.0928	0.0894	0.092	0.0931	0.0973	0.1031	0.1042	0.1269	0.1198	0.0909	0.0891	0.0886	0.0899	0.0894	0.0901	0.0885	0.0893	0.0906	0.0902	0.0922
327	97801	25.1	0.1078	0.1074	0.1194	0.1876	0.6472	0.6737	0.6112	0.6675	0.6505	0.6244	0.6444	0.6168	0.0926	0.0952	0.0946	0.0986	0.0973	0.0958	0.1114	0.1698	0.2018	0.3404	0.4809	0.4666	0.0895	0.0895	0.0899	0.0935	0.0899	0.0918	0.0933	0.0977	0.1032	0.1034	0.1278	0.1204	0.0908	0.0893	0.0888	0.0911	0.0891	0.09	0.0886	0.0895	0.0911	0.0903	0.0925
328	98101	25	0.1078	0.1074	0.1193	0.1866	0.6417	0.6743	0.6117	0.6674	0.6508	0.6247	0.6453	0.6172	0.0929	0.0953	0.0947	0.0987	0.0968	0.0959	0.1113	0.1665	0.2006	0.3385	0.4831	0.4687	0.0898	0.0894	0.0901	0.0928	0.0897	0.0916	0.0934	0.0977	0.1037	0.1036	0.1281	0.1212	0.0912	0.0923	0.0888	0.0898	0.0896	0.0899	0.0887	0.0899	0.0911	0.0903	0.0928
329	98401	25	0.1077	0.1073	0.1193	0.1863	0.6394	0.6717	0.6098	0.6682	0.6516	0.6251	0.646	0.6179	0.0926	0.095	0.0945	0.0983	0.0965	0.0956	0.1103	0.1605	0.2003	0.3405	0.4847	0.4683	0.0897	0.0895	0.09	0.0927	0.0898	0.092	0.0931	0.0976	0.1034	0.1035	0.1283	0.1215	0.0909	0.0886	0.089	0.0896	0.0893	0.0899	0.0885	0.0897	0.091	0.0902	0.0926
330	98701	25	0.1078	0.1073	0.1193	0.1874	0.6379	0.6729	0.6111	0.6693	0.6523	0.6262	0.6465	0.6188	0.0928	0.0952	0.0945	0.0985	0.0965	0.0956	0.1108	0.1583	0.1999	0.3369	0.4883	0.4649	0.0895	0.0895	0.0902	0.0935	0.0897	0.0921	0.0929	0.0977	0.1033	0.1039	0.1285	0.1222	0.091	0.0888	0.0887	0.0902	0.0895	0.09	0.0887	0.0898	0.0909	0.0904	0.0929
331	99001	25.1	0.1077	0.1072	0.1192	0.1862	0.6361	0.6738	0.612	0.6706	0.654	0.6275	0.6479	0.6205	0.0924	0.095	0.0944	0.0984	0.0965	0.0969	0.1099	0.1577	0.1989	0.3376	0.4887	0.468	0.0893	0.0893	0.0897	0.0926	0.0894	0.0918	0.093	0.0978	0.1038	0.1036	0.1295	0.1227	0.0911	0.0893	0.0892	0.0903	0.0893	0.0898	0.0884	0.0898	0.0912	0.0902	0.0928
332	99301	25.1	0.1077	0.1072	0.1191	0.1868	0.6516	0.6679	0.6083	0.6697	0.6539	0.6272	0.6477	0.6195	0.0926	0.0953	0.0945	0.0985	0.0973	0.0969	0.1101	0.1579	0.1981	0.339	0.4899	0.4693	0.0896	0.0898	0.0903	0.0929	0.0895	0.0918	0.0928	0.0976	0.1032	0.1032	0.129	0.1233	0.0908	0.089	0.0888	0.0899	0.0894	0.0902	0.0887	0.0895	0.091	0.0903	0.0927
333	99601	25	0.1077	0.1074	0.1192	0.1873	0.6419	0.67	0.6107	0.6709	0.6545	0.6284	0.649	0.6214	0.0925	0.0949	0.0945	0.0986	0.0968	0.0957	0.1098	0.1578	0.1979	0.341	0.4931	0.4666	0.0897	0.0897	0.0901	0.0933	0.0895	0.0918	0.0929	0.0974	0.1103	0.1032	0.1301	0.124	0.091	0.0889	0.0889	0.0897	0.0892	0.0896	0.0885	0.0896	0.0913	0.0904	0.093
334	99901	25.1	0.1078	0.1073	0.1191	0.1868	0.6377	0.6667	0.6095	0.6724	0.6557	0.6295	0.6498	0.6219	0.0926	0.095	0.0946	0.0985	0.0965	0.0956	0.1097	0.1574	0.198	0.3377	0.4944	0.4677	0.0894	0.0893	0.0897	0.0926	0.0896	0.0919	0.0926	0.0975	0.107	0.1033	0.1304	0.1243	0.0908	0.0888	0.089	0.0896	0.0893	0.0899	0.0885	0.0896	0.0911	0.0904	0.0929
335	100201	25	0.1078	0.1072	0.1192	0.1875	0.6375	0.6691	0.6082	0.6719	0.6553	0.6293	0.6493	0.6215	0.0926	0.0955	0.0945	0.0986	0.0969	0.0964	0.1095	0.1575	0.1986	0.3397	0.4947	0.4677	0.0896	0.0899	0.0901	0.0934	0.0895	0.0918	0.0931	0.0974	0.1056	0.1038	0.1311	0.1253	0.091	0.0927	0.0886	0.0921	0.0892	0.0902	0.0886	0.0897	0.0911	0.0903	0.093
336	100501	25.1	0.1076	0.1072	0.1191	0.1852	0.6474	0.6661	0.6091	0.6716	0.6554	0.6295	0.6501	0.6218	0.0925	0.0951	0.0945	0.0986	0.0965	0.0954	0.1094	0.1574	0.197	0.3361	0.4979	0.4686	0.0937	0.0895	0.09	0.0931	0.0897	0.0922	0.0928	0.0977	0.1089	0.1037	0.1322	0.1257	0.0908	0.0888	0.0887	0.0898	0.0893	0.0902	0.0886	0.0896	0.0909	0.0903	0.0931
337	100801	25.1	0.1077	0.1071	0.119	0.1849	0.6481	0.6682	0.6082	0.6731	0.6567	0.6315	0.6528	0.6232	0.0927	0.0954	0.0947	0.0987	0.0968	0.098	0.1093	0.1561	0.1969	0.3348	0.4977	0.4674	0.0899	0.0895	0.0898	0.0932	0.0898	0.0921	0.0928	0.0978	0.1043	0.1036	0.1325	0.1266	0.091	0.0888	0.0888	0.0908	0.0894	0.0899	0.0885	0.0897	0.0911	0.0901	0.093
338	101101	25	0.1078	0.1072	0.1189	0.1851	0.6344	0.6675	0.6096	0.6737	0.6575	0.6314	0.6514	0.6242	0.0926	0.0952	0.0946	0.0987	0.0965	0.0954	0.1092	0.1562	0.1966	0.3401	0.5013	0.4688	0.0895	0.0898	0.0899	0.0931	0.0899	0.0922	0.093	0.0974	0.1089	0.1035	0.133	0.1271	0.091	0.0942	0.0888	0.0896	0.0895	0.09	0.0886	0.0898	0.0911	0.0904	0.0932
339	101401	25.1	0.1077	0.1071	0.1189	0.186	0.6544	0.6543	0.6058	0.6743	0.658	0.6314	0.6524	0.625	0.0927	0.0953	0.0945	0.0987	0.0969	0.0973	0.1087	0.1558	0.196	0.34	0.503	0.4652	0.0898	0.0895	0.0899	0.0927	0.0891	0.0919	0.0929	0.0973	0.1057	0.1038	0.1334	0.1276	0.0908	0.0888	0.0885	0.0951	0.0893	0.0896	0.0883	0.0894	0.0909	0.09	0.0929
340	101701	25	0.1077	0.1072	0.1191	0.1836	0.6404	0.6673	0.6069	0.6753	0.6593	0.6338	0.654	0.6264	0.0925	0.0951	0.0946	0.0986	0.0968	0.0975	0.1084	0.158	0.1967	0.3424	0.5045	0.4723	0.0898	0.0898	0.0902	0.0933	0.0898	0.092	0.0927	0.0976	0.1037	0.1035	0.1339	0.1286	0.0911	0.0891	0.089	0.0898	0.0895	0.0901	0.0885	0.0897	0.0912	0.0903	0.0934
341	102001	25	0.1076	0.107	0.119	0.1832	0.636	0.6647	0.6082	0.6751	0.6598	0.6338	0.6547	0.6268	0.0924	0.0951	0.0946	0.0986	0.0964	0.0951	0.1081	0.1553	0.195	0.3396	0.5032	0.4637	0.0897	0.0892	0.0895	0.0925	0.0897	0.0918	0.0925	0.0973	0.1048	0.1036	0.1345	0.1289	0.091	0.0891	0.0893	0.0926	0.0893	0.09	0.0885	0.0898	0.0915	0.0903	0.0936
342	102301	25	0.1076	0.1071	0.1189	0.1839	0.651	0.6652	0.6049	0.6763	0.6606	0.6346	0.6558	0.6285	0.0924	0.0952	0.0946	0.0986	0.0966	0.096	0.1084	0.1544	0.1962	0.3389	0.508	0.4655	0.0898	0.0896	0.0901	0.0931	0.0896	0.092	0.0928	0.0975	0.1035	0.1032	0.1348	0.1298	0.0908	0.0889	0.089	0.0904	0.0893	0.0899	0.0886	0.0897	0.0912	0.0902	0.0937
343	102601	24.9	0.1077	0.1071	0.1188	0.1847	0.6442	0.6653	0.6062	0.6757	0.6605	0.6342	0.6565	0.6272	0.0925	0.0951	0.0946	0.0987	0.0966	0.0956	0.1084	0.1541	0.1953	0.3398	0.5071	0.4686	0.0896	0.0897	0.0903	0.0961	0.09	0.0922	0.093	0.0975	0.1036	0.103	0.1357	0.1308	0.0909	0.0888	0.0887	0.0909	0.0895	0.0903	0.0886	0.0897	0.0911	0.0904	0.0939
344	102901	25	0.1076	0.107	0.1188	0.1857	0.6464	0.6596	0.606	0.6768	0.6616	0.6351	0.6557	0.6282	0.0926	0.0953	0.0945	0.0986	0.0965	0.0962	0.1081	0.1532	0.1942	0.3397	0.5105	0.4759	0.0993	0.0897	0.0898	0.0932	0.0895	0.0922	0.0926	0.0973	0.1039	0.104	0.1372	0.1311	0.0909	0.0888	0.0885	0.0924	0.0894	0.0898	0.0885	0.0895	0.0912	0.0912	0.0935
345	103201	25.1	0.1074	0.1071	0.1187	0.185	0.6349	0.6585	0.6051	0.6774	0.6618	0.6352	0.6567	0.629	0.0929	0.0956	0.0946	0.0987	0.097	0.097	0.1076	0.1551	0.1947	0.3455	0.5115	0.4768	0.0899	0.0894	0.09	0.0928	0.0896	0.092	0.0926	0.0974	0.1032	0.1035	0.1374	0.1322	0.0915	0.0906	0.0887	0.0906	0.0894	0.0898	0.0885	0.0896	0.0912	0.0901	0.094
346	103501	25	0.1076	0.107	0.1187	0.1843	0.6484	0.6673	0.6077	0.6775	0.662	0.6362	0.6571	0.6292	0.0926	0.0953	0.0945	0.0985	0.0967	0.0964	0.1076	0.1544	0.1949	0.3425	0.5129	0.4684	0.1033	0.0892	0.0901	0.0936	0.0897	0.092	0.0926	0.0973	0.1034	0.1029	0.1375	0.1329	0.0907	0.0886	0.0889	0.0921	0.0891	0.09	0.0885	0.0895	0.091	0.0902	0.0939
347	103801	25.1	0.1076	0.1069	0.1188	0.1829	0.6345	0.6634	0.6041	0.6777	0.6627	0.6367	0.6575	0.6303	0.0922	0.0951	0.0945	0.0985	0.0965	0.0962	0.1073	0.1537	0.1929	0.3369	0.5133	0.4804	0.0898	0.0895	0.0902	0.093	0.0894	0.0918	0.0926	0.0975	0.1122	0.1032	0.1384	0.1335	0.0909	0.0905	0.0888	0.0898	0.0894	0.09	0.0887	0.0895	0.0911	0.0902	0.094
348	104101	25	0.1077	0.107	0.1187	0.1837	0.6465	0.6644	0.6021	0.6781	0.6631	0.637	0.658	0.6305	0.0927	0.0954	0.0945	0.0985	0.0966	0.0974	0.1073	0.1525	0.1942	0.3413	0.5165	0.4767	0.0895	0.0897	0.0901	0.0932	0.09	0.0922	0.0927	0.0971	0.1062	0.1028	0.1395	0.1346	0.091	0.0892	0.0891	0.09	0.0894	0.09	0.0887	0.09	0.0917	0.0903	0.0941
349	104401	25.1	0.1076	0.1069	0.1187	0.1842	0.6366	0.6615	0.6045	0.6785	0.6639	0.6378	0.659	0.6303	0.0925	0.0952	0.0946	0.0986	0.0966	0.0974	0.1072	0.1542	0.194	0.3415	0.5159	0.4755	0.0897	0.0895	0.0901	0.0927	0.0896	0.0918	0.093	0.0969	0.1037	0.1028	0.1398	0.135	0.0905	0.0886	0.0884	0.0927	0.089	0.0896	0.0886	0.0893	0.091	0.0901	0.0939
350	104701	25.1	0.1076	0.107	0.1186	0.1841	0.6413	0.6625	0.605	0.6791	0.6639	0.6381	0.6633	0.6312	0.0922	0.0951	0.0946	0.0985	0.0965	0.0951	0.1069	0.1532	0.1918	0.3391	0.5172	0.4784	0.0897	0.0896	0.0901	0.093	0.0897	0.092	0.0926	0.0973	0.1035	0.1039	0.1407	0.1361	0.091	0.0909	0.0891	0.093	0.0899	0.0903	0.0887	0.0896	0.0911	0.0901	0.0941
351	105001	25	0.1075	0.1068	0.1185	0.1853	0.6416	0.652	0.5992	0.6789	0.6643	0.6388	0.6613	0.6312	0.0928	0.0953	0.0945	0.0986	0.0965	0.0951	0.1069	0.1536	0.1922	0.3447	0.5187	0.4791	0.0896	0.0895	0.09	0.093	0.0897	0.092	0.0926	0.097	0.1037	0.1027	0.1413	0.1367	0.091	0.0888	0.0887	0.0898	0.0892	0.0898	0.0884	0.0894	0.091	0.0902	0.0941
352	105301	25.1	0.1074	0.1069	0.1188	0.1854	0.6439	0.6558	0.6022	0.6813	0.6664	0.6408	0.6614	0.6342	0.0929	0.0954	0.0948	0.0989	0.0967	0.0974	0.1065	0.1533	0.1932	0.3441	0.5193	0.4766	0.0898	0.0893	0.0896	0.0928	0.0896	0.0919	0.0926	0.0972	0.1033	0.1045	0.1424	0.1375	0.091	0.0928	0.0894	0.0901	0.0894	0.091	0.0889	0.09	0.0915	0.0905	0.0944
353	105601	24.9	0.1076	0.1068	0.1184	0.1816	0.6231	0.6305	0.5975	0.6787	0.6643	0.6394	0.6635	0.6331	0.0923	0.0948	0.0947	0.0989	0.0967	0.0949	0.1058	0.1514	0.19	0.3385	0.5167	0.4819	0.0896	0.0897	0.0902	0.0931	0.0897	0.0923	0.0924	0.097	0.1033	0.103	0.1434	0.1387	0.091	0.0891	0.0887	0.0936	0.0897	0.0899	0.0886	0.0896	0.0914	0.0902	0.0948
354	105901	25.1	0.1075	0.1068	0.1184	0.1833	0.6495	0.6636	0.6019	0.681	0.667	0.6403	0.6622	0.6339	0.0928	0.0955	0.0947	0.0987	0.0967	0.0958	0.1066	0.153	0.1896	0.343	0.5221	0.4845	0.0897	0.0897	0.0898	0.0931	0.0896	0.0921	0.0922	0.0968	0.1033	0.1028	0.1436	0.1392	0.0909	0.0892	0.0887	0.091	0.0892	0.0896	0.0883	0.0895	0.0912	0.0902	0.0948
355	106201	25	0.1076	0.1069	0.1185	0.1818	0.6256	0.643	0.5995	0.6795	0.6653	0.6413	0.6622	0.6342	0.0927	0.0952	0.0947	0.0988	0.0967	0.0949	0.1057	0.1508	0.1895	0.3391	0.5214	0.4828	0.0898	0.0894	0.0897	0.0927	0.0897	0.0922	0.0927	0.097	0.1035	0.1025	0.1449	0.1407	0.0911	0.0895	0.0894	0.0969	0.0897	0.0901	0.0887	0.0898	0.0915	0.0901	0.0948
356	106503	25.1	0.1075	0.1068	0.1183	0.1814	0.6338	0.6453	0.5997	0.6788	0.6656	0.6415	0.6628	0.6367	0.0925	0.0952	0.0946	0.0988	0.0967	0.0951	0.1057	0.1513	0.1886	0.3378	0.5208	0.4851	0.0898	0.0895	0.0899	0.0931	0.0897	0.0921	0.0925	0.0971	0.1034	0.1027	0.1454	0.1413	0.0909	0.089	0.0888	0.0896	0.0898	0.0902	0.0885	0.0895	0.0912	0.0899	0.0947
357	106801	25.1	0.1075	0.1069	0.1185	0.1852	0.6568	0.661	0.6062	0.6828	0.6674	0.6419	0.6686	0.6361	0.0928	0.0953	0.0946	0.0987	0.0968	0.0953	0.1063	0.1537	0.1942	0.3519	0.524	0.4894	0.09	0.0896	0.0896	0.0934	0.0896	0.0921	0.0925	0.0968	0.1047	0.1031	0.1483	0.1424	0.0909	0.0893	0.0888	0.0899	0.0897	0.0904	0.0886	0.0897	0.0916	0.0904	0.0949
358	107101	24.9	0.1075	0.1068	0.1183	0.1834	0.6501	0.649	0.5973	0.6836	0.6698	0.6423	0.665	0.6361	0.0928	0.0954	0.0947	0.0988	0.0966	0.0954	0.106	0.1515	0.1907	0.3444	0.5286	0.4876	0.0903	0.0896	0.0903	0.093	0.0897	0.0921	0.0929	0.0969	0.1043	0.1042	0.1489	0.1434	0.091	0.0892	0.0889	0.0906	0.0894	0.09	0.0885	0.0896	0.0914	0.0903	0.0951
359	107401	25.1	0.1075	0.1068	0.1183	0.182	0.6366	0.6592	0.6025	0.6843	0.6698	0.644	0.6656	0.636	0.0924	0.095	0.0946	0.0986	0.0966	0.0947	0.1058	0.1514	0.1895	0.3425	0.5309	0.4876	0.09	0.0897	0.0897	0.0932	0.0893	0.0922	0.0921	0.097	0.1034	0.1035	0.1502	0.1441	0.0907	0.0889	0.0887	0.0897	0.0896	0.0901	0.0883	0.0896	0.0912	0.0901	0.0951
360	107701	25.1	0.1074	0.1068	0.1182	0.1825	0.639	0.6599	0.599	0.6843	0.671	0.6446	0.6661	0.6373	0.0926	0.0956	0.0948	0.0987	0.0962	0.0946	0.1056	0.1511	0.1881	0.3428	0.5318	0.4918	0.0895	0.0893	0.0903	0.0931	0.0896	0.092	0.0926	0.0969	0.1033	0.1027	0.1511	0.1452	0.091	0.0905	0.0889	0.0897	0.0892	0.0899	0.0884	0.0895	0.0912	0.0903	0.0949
361	108001	25	0.1075	0.1068	0.1182	0.184	0.645	0.6627	0.603	0.6859	0.6715	0.6451	0.6694	0.6375	0.0924	0.095	0.0946	0.0985	0.096	0.0946	0.1054	0.1503	0.1886	0.3433	0.5329	0.4909	0.0895	0.0896	0.0901	0.0934	0.0897	0.0918	0.0925	0.0966	0.1033	0.1031	0.152	0.1462	0.091	0.0889	0.0886	0.0917	0.0892	0.09	0.0885	0.0895	0.0913	0.0902	0.0952
362	108301	25.1	0.1074	0.1068	0.1183	0.1837	0.6486	0.6583	0.6002	0.6863	0.672	0.6454	0.6684	0.6399	0.0924	0.0955	0.0947	0.0986	0.0977	0.0946	0.1051	0.1522	0.1889	0.3435	0.5355	0.4938	0.0897	0.0894	0.0896	0.0932	0.0899	0.0919	0.0926	0.0969	0.1112	0.1026	0.153	0.1475	0.091	0.0893	0.0892	0.0899	0.0893	0.09	0.0886	0.0898	0.0914	0.0903	0.0957
363	108601	24.9	0.1075	0.1068	0.1182	0.1829	0.6519	0.656	0.5987	0.6855	0.6721	0.6454	0.6682	0.6398	0.0924	0.0953	0.0946	0.0987	0.0962	0.0946	0.1054	0.1499	0.1883	0.3423	0.536	0.4956	0.0899	0.0904	0.0902	0.0935	0.0898	0.0919	0.0927	0.0967	0.1103	0.1028	0.154	0.1485	0.091	0.0891	0.0887	0.09	0.0891	0.0899	0.0884	0.0897	0.0913	0.09	0.0952
364	108901	25.1	0.1073	0.1067	0.1182	0.1814	0.6493	0.6461	0.6008	0.6875	0.6736	0.6471	0.6697	0.6407	0.0924	0.095	0.0945	0.0986	0.0962	0.0946	0.1051	0.1494	0.1873	0.3394	0.5372	0.4972	0.0897	0.0895	0.0905	0.0932	0.0896	0.0919	0.0927	0.097	0.1082	0.1023	0.1541	0.1494	0.0908	0.0888	0.0886	0.0899	0.0891	0.0896	0.0884	0.0894	0.0912	0.09	0.0952
365	109201	25.1	0.1074	0.1067	0.1181	0.1825	0.6359	0.6566	0.5996	0.6873	0.6735	0.6473	0.6701	0.6404	0.0926	0.0954	0.0946	0.0986	0.0961	0.0946	0.105	0.1483	0.1867	0.3411	0.5384	0.4984	0.0899	0.0896	0.0901	0.0933	0.0898	0.0922	0.0928	0.0968	0.1029	0.1026	0.1557	0.1509	0.0909	0.0903	0.0888	0.0897	0.0893	0.0897	0.0885	0.0896	0.0913	0.0901	0.0951
366	109501	25	0.1072	0.1066	0.1182	0.1835	0.6372	0.656	0.5996	0.6875	0.6743	0.6472	0.6705	0.6406	0.0926	0.0953	0.0945	0.0985	0.0962	0.0948	0.1048	0.1493	0.188	0.3437	0.5395	0.4991	0.0896	0.0894	0.09	0.0936	0.0896	0.0919	0.0922	0.0967	0.1024	0.1028	0.1569	0.1519	0.091	0.089	0.0889	0.0898	0.0896	0.0897	0.0884	0.0896	0.0912	0.0901	0.0954
367	109801	25.1	0.1074	0.1065	0.118	0.1836	0.6396	0.6578	0.5979	0.6882	0.6745	0.6479	0.6729	0.64	0.0928	0.0956	0.0946	0.0987	0.0965	0.0945	0.1048	0.1489	0.1872	0.3425	0.5413	0.5006	0.0894	0.0895	0.0903	0.0932	0.0899	0.0923	0.0919	0.0965	0.1027	0.1029	0.1578	0.1532	0.0909	0.0926	0.0888	0.0896	0.0894	0.0897	0.0885	0.0895	0.0911	0.0903	0.0953
368	110101	24.9	0.1073	0.1065	0.118	0.1829	0.6454	0.6565	0.5956	0.6883	0.6753	0.6488	0.6721	0.6406	0.0924	0.0954	0.0945	0.0986	0.0963	0.0945	0.1045	0.1485	0.1857	0.3399	0.541	0.5018	0.0898	0.0895	0.0897	0.0929	0.0896	0.0922	0.0928	0.0967	0.1031	0.1037	0.159	0.1543	0.0911	0.0891	0.0891	0.0897	0.0896	0.09	0.0886	0.0896	0.0914	0.0903	0.0958
369	110401	25.1	0.1072	0.1065	0.1179	0.1832	0.6497	0.6595	0.5956	0.6882	0.6761	0.6491	0.673	0.6411	0.0926	0.0953	0.0945	0.0987	0.0962	0.0945	0.1046	0.1489	0.1858	0.3431	0.5437	0.5038	0.09	0.0894	0.0901	0.0931	0.0899	0.0916	0.0924	0.0965	0.1026	0.1027	0.1604	0.1554	0.091	0.0889	0.0889	0.0943	0.0892	0.0897	0.0885	0.0896	0.0913	0.0908	0.0959
370	110701	25	0.1073	0.1065	0.118	0.1824	0.6406	0.6521	0.5975	0.689	0.6767	0.6494	0.6739	0.6427	0.0928	0.0955	0.0947	0.0988	0.0963	0.0946	0.1045	0.1485	0.1856	0.3411	0.5445	0.5047	0.0897	0.0897	0.0902	0.0932	0.0899	0.092	0.0923	0.0967	0.1032	0.1025	0.1629	0.1568	0.0912	0.0891	0.0889	0.09	0.0893	0.09	0.0886	0.0896	0.0913	0.0903	0.0959
371	111001	25	0.1072	0.1064	0.1178	0.1827	0.6397	0.652	0.5965	0.6896	0.6762	0.6492	0.6731	0.6418	0.0923	0.095	0.0944	0.0984	0.0961	0.0944	0.1041	0.1466	0.1849	0.3416	0.5446	0.5055	0.0896	0.0893	0.0899	0.0937	0.0896	0.0917	0.0925	0.0965	0.1026	0.1038	0.1635	0.1577	0.0911	0.0888	0.0887	0.0897	0.0892	0.09	0.0883	0.0896	0.0912	0.0899	0.0957
372	111301	25.1	0.1072	0.1065	0.1177	0.1837	0.6411	0.6556	0.5961	0.6892	0.6771	0.6494	0.674	0.6424	0.0927	0.0954	0.0945	0.0988	0.0963	0.0945	0.1043	0.147	0.1853	0.3437	0.5456	0.5061	0.0931	0.0897	0.0903	0.0934	0.0897	0.0919	0.0922	0.0966	0.1108	0.102	0.1643	0.1592	0.0911	0.0889	0.089	0.0898	0.0896	0.09	0.0886	0.0896	0.0913	0.0901	0.0962
373	111601	25	0.1071	0.1065	0.1179	0.1824	0.6381	0.6522	0.5981	0.6906	0.6794	0.6524	0.6776	0.6448	0.0926	0.0951	0.0945	0.0986	0.0962	0.0943	0.1041	0.1474	0.1852	0.3414	0.5474	0.5093	0.0896	0.0893	0.0899	0.0933	0.0896	0.092	0.0922	0.0965	0.1061	0.1023	0.1661	0.1604	0.0912	0.0893	0.0894	0.0904	0.0895	0.0901	0.0888	0.0899	0.0915	0.0903	0.097
374	111901	25.1	0.1071	0.1064	0.1178	0.1824	0.6421	0.6542	0.5966	0.6907	0.6785	0.6516	0.6765	0.6452	0.0927	0.0954	0.0946	0.0987	0.0962	0.0944	0.1039	0.1477	0.1851	0.345	0.5492	0.5102	0.0893	0.0897	0.0906	0.0925	0.0895	0.0919	0.0921	0.0963	0.1027	0.1018	0.1668	0.1616	0.0908	0.0889	0.0886	0.0909	0.0894	0.0899	0.0883	0.0895	0.0913	0.0901	0.0967
375	112201	25.1	0.1076	0.1064	0.1179	0.1829	0.6453	0.6519	0.5942	0.6909	0.6791	0.6522	0.6769	0.6452	0.0925	0.0951	0.0949	0.0988	0.0964	0.0945	0.104	0.1464	0.1834	0.3422	0.5514	0.5118	0.0897	0.0902	0.0898	0.0932	0.0896	0.092	0.0922	0.0965	0.1077	0.104	0.168	0.163	0.0911	0.0891	0.0894	0.0926	0.0895	0.09	0.0887	0.0897	0.0914	0.0903	0.097
376	112501	25	0.1072	0.1064	0.1178	0.183	0.6467	0.6524	0.5943	0.6915	0.68	0.6535	0.6778	0.6453	0.0926	0.0952	0.0946	0.0986	0.0962	0.0943	0.1038	0.1454	0.1837	0.3437	0.5516	0.5126	0.0898	0.0895	0.0902	0.0926	0.0882	0.0923	0.0921	0.096	0.1026	0.1015	0.1689	0.1643	0.0908	0.0893	0.089	0.0909	0.0894	0.09	0.0886	0.0895	0.0914	0.09	0.0972
377	112801	25.1	0.1073	0.1065	0.1176	0.1826	0.6484	0.655	0.5963	0.6922	0.6809	0.6535	0.6782	0.6465	0.0927	0.0952	0.0947	0.0988	0.0963	0.0945	0.1037	0.1462	0.1847	0.342	0.5522	0.5141	0.0901	0.0898	0.0902	0.0935	0.0896	0.0919	0.0923	0.0961	0.1028	0.102	0.1697	0.1659	0.091	0.089	0.0886	0.0898	0.0893	0.0902	0.0885	0.0897	0.0912	0.0902	0.0972
378	113101	24.9	0.1074	0.1066	0.1177	0.1837	0.647	0.6501	0.5946	0.6931	0.682	0.6548	0.6797	0.6478	0.0926	0.0953	0.0949	0.0988	0.0965	0.0944	0.1037	0.1454	0.1826	0.3453	0.5544	0.5165	0.0898	0.0896	0.09	0.0926	0.0897	0.092	0.0923	0.0961	0.1033	0.1018	0.1716	0.1673	0.091	0.0896	0.089	0.0898	0.0894	0.09	0.0888	0.0898	0.0913	0.0902	0.0973
379	113401	25.1	0.1072	0.1064	0.1178	0.1834	0.6406	0.6519	0.593	0.6928	0.6817	0.6543	0.6789	0.6458	0.0924	0.0951	0.0948	0.0987	0.0962	0.0943	0.1036	0.1458	0.1859	0.343	0.5537	0.5166	0.0897	0.0894	0.09	0.093	0.0897	0.0918	0.0922	0.0959	0.1037	0.1033	0.172	0.1688	0.091	0.0891	0.0886	0.0898	0.0894	0.09	0.0885	0.0895	0.0911	0.0901	0.0978
380	113701	25.1	0.1069	0.1064	0.1176	0.184	0.6373	0.6545	0.5932	0.6932	0.682	0.6548	0.6828	0.6464	0.0923	0.095	0.0949	0.0988	0.0964	0.0945	0.1036	0.1455	0.185	0.3424	0.5568	0.5178	0.09	0.0898	0.0903	0.0935	0.0898	0.092	0.0919	0.096	0.1039	0.1025	0.1745	0.1704	0.0911	0.089	0.0889	0.0896	0.0897	0.0901	0.0887	0.0897	0.0915	0.0902	0.0981
381	114001	25	0.1072	0.1063	0.1175	0.1821	0.6346	0.6478	0.5906	0.6938	0.6824	0.6553	0.6798	0.6472	0.0924	0.0951	0.0949	0.0986	0.0963	0.0943	0.103	0.145	0.1826	0.3423	0.5565	0.519	0.0894	0.0894	0.0898	0.0931	0.0897	0.0921	0.0921	0.0961	0.1026	0.1018	0.1753	0.1718	0.091	0.089	0.0891	0.0896	0.0896	0.0901	0.0886	0.0898	0.0914	0.0901	0.0981
382	114301	25.1	0.1072	0.1063	0.1174	0.1822	0.6372	0.648	0.5905	0.6932	0.683	0.6558	0.6805	0.6475	0.0924	0.0949	0.0949	0.0987	0.0966	0.0944	0.1034	0.1451	0.1825	0.3441	0.5574	0.5195	0.0894	0.0895	0.0901	0.0934	0.0898	0.092	0.0922	0.096	0.1015	0.1024	0.1765	0.1735	0.0912	0.0893	0.0889	0.0932	0.0897	0.09	0.0884	0.0895	0.0913	0.09	0.0986
383	114601	24.9	0.1072	0.1064	0.1177	0.1831	0.6376	0.6501	0.5939	0.6951	0.6842	0.6572	0.6838	0.6492	0.0923	0.095	0.0949	0.0985	0.0971	0.0943	0.1032	0.1442	0.1828	0.343	0.5598	0.5225	0.0897	0.0894	0.0901	0.0929	0.0899	0.0919	0.0922	0.0957	0.11	0.1015	0.1767	0.1753	0.0904	0.0887	0.0891	0.0897	0.0897	0.09	0.0886	0.0895	0.0914	0.0902	0.0987
384	114901	25.1	0.1072	0.1063	0.1174	0.1824	0.6345	0.6568	0.5938	0.6955	0.6835	0.6564	0.6817	0.6487	0.0922	0.0949	0.0948	0.0986	0.0964	0.0943	0.103	0.1445	0.181	0.3372	0.5595	0.523	0.0896	0.0899	0.0905	0.0934	0.0895	0.0922	0.0915	0.0957	0.1013	0.1017	0.1802	0.1764	0.0908	0.0889	0.0889	0.0898	0.0895	0.09	0.0884	0.0895	0.0912	0.0901	0.0977
385	115201	25.1	0.1073	0.1063	0.1175	0.1818	0.6387	0.6441	0.5886	0.6948	0.6843	0.6567	0.6819	0.6487	0.0927	0.0956	0.0947	0.0986	0.0962	0.0942	0.1032	0.1456	0.1816	0.3429	0.5604	0.5235	0.0932	0.0897	0.09	0.0934	0.0898	0.0922	0.0923	0.0958	0.1017	0.102	0.1808	0.1784	0.0911	0.089	0.0889	0.0993	0.0895	0.0901	0.0888	0.0897	0.0915	0.0903	0.0988
386	115501	25	0.1073	0.1063	0.1175	0.1824	0.6406	0.6478	0.5894	0.6953	0.6844	0.6567	0.6825	0.648	0.0925	0.0951	0.0947	0.0985	0.0972	0.0941	0.103	0.1441	0.1825	0.3432	0.5624	0.5258	0.0898	0.0894	0.09	0.0935	0.0897	0.0921	0.092	0.0958	0.1013	0.1014	0.1819	0.1802	0.0909	0.0888	0.0885	0.0895	0.0891	0.0898	0.0884	0.0895	0.0913	0.09	0.0989
387	115801	25.1	0.1071	0.1061	0.1175	0.1839	0.639	0.6426	0.5862	0.6971	0.6851	0.658	0.6834	0.6497	0.0925	0.0951	0.0948	0.0987	0.0964	0.0943	0.1026	0.1439	0.1814	0.3411	0.5647	0.5269	0.0899	0.0896	0.09	0.093	0.0897	0.092	0.0917	0.0959	0.1018	0.1014	0.1829	0.182	0.091	0.0889	0.0887	0.0899	0.0894	0.0899	0.0886	0.0898	0.0914	0.0902	0.0984
388	116101	24.9	0.1071	0.1063	0.1175	0.183	0.6431	0.6487	0.5864	0.6968	0.686	0.6591	0.685	0.6511	0.0925	0.0954	0.0949	0.0988	0.0966	0.0942	0.1028	0.1432	0.1808	0.3455	0.5657	0.5284	0.0898	0.0895	0.0897	0.0927	0.0901	0.0919	0.0921	0.0957	0.1024	0.1014	0.1847	0.1841	0.0912	0.0894	0.0892	0.0899	0.0893	0.0898	0.0887	0.09	0.0918	0.0905	0.0988
389	116401	25.1	0.1071	0.1062	0.1174	0.1831	0.642	0.646	0.5848	0.6959	0.6861	0.6591	0.6838	0.6504	0.0926	0.0953	0.0948	0.0987	0.0964	0.0942	0.1026	0.1426	0.1826	0.3472	0.5652	0.5291	0.0896	0.0895	0.0902	0.093	0.0896	0.0921	0.0918	0.0953	0.101	0.1021	0.1864	0.1855	0.091	0.0905	0.0889	0.0896	0.0894	0.0899	0.0884	0.0897	0.0913	0.09	0.0986
390	116701	25.1	0.1072	0.1062	0.1173	0.1832	0.6342	0.645	0.5809	0.6965	0.6865	0.659	0.6849	0.6501	0.0924	0.0955	0.0948	0.0987	0.0964	0.0942	0.1025	0.1426	0.182	0.3459	0.5666	0.5298	0.0899	0.0896	0.0902	0.0933	0.0896	0.0921	0.092	0.0954	0.1013	0.1017	0.1872	0.1879	0.0908	0.089	0.089	0.0897	0.0891	0.0899	0.0883	0.0896	0.0914	0.0901	0.0988
391	117001	25	0.107	0.106	0.1172	0.1825	0.6315	0.6453	0.5728	0.6967	0.6872	0.6593	0.685	0.6498	0.0923	0.0952	0.0948	0.0986	0.0963	0.0942	0.1023	0.1429	0.1808	0.3436	0.5672	0.5314	0.0944	0.0895	0.09	0.0936	0.0896	0.0919	0.0919	0.0951	0.1022	0.1021	0.1886	0.1896	0.0908	0.0887	0.0885	0.0899	0.0893	0.09	0.0884	0.0896	0.0912	0.09	0.0987
392	117301	25.1	0.1072	0.1063	0.1172	0.1832	0.6351	0.6446	0.5661	0.6974	0.6871	0.6594	0.6852	0.6508	0.0926	0.095	0.0949	0.0987	0.0966	0.0943	0.1024	0.1424	0.1809	0.3438	0.5679	0.5323	0.0896	0.0895	0.0897	0.093	0.0898	0.0918	0.092	0.0954	0.102	0.1012	0.1904	0.1915	0.0914	0.0893	0.0892	0.091	0.0894	0.0896	0.0889	0.09	0.0918	0.0902	0.0992
393	117601	24.9	0.1072	0.1061	0.1173	0.1841	0.6417	0.6481	0.5696	0.6982	0.6883	0.6607	0.6866	0.653	0.0927	0.0955	0.0949	0.0987	0.0964	0.0942	0.1026	0.1428	0.1811	0.3471	0.5704	0.5354	0.0899	0.0899	0.0901	0.0935	0.0897	0.0921	0.0914	0.0951	0.1045	0.1011	0.1911	0.1942	0.0911	0.0911	0.0889	0.0898	0.0895	0.0902	0.0886	0.0897	0.0913	0.0902	0.0991
394	117901	25.1	0.1071	0.1061	0.1174	0.1836	0.6413	0.6441	0.5701	0.6986	0.6893	0.6616	0.687	0.6526	0.0924	0.095	0.0949	0.0986	0.0962	0.0942	0.1024	0.1426	0.1801	0.3452	0.5712	0.5354	0.0895	0.0896	0.0898	0.0929	0.0896	0.092	0.0915	0.0951	0.1016	0.1011	0.1928	0.1953	0.0909	0.0891	0.0888	0.0897	0.0891	0.0898	0.0885	0.0896	0.0913	0.0902	0.0999
395	118201	25	0.107	0.1061	0.1172	0.1836	0.6403	0.6415	0.5711	0.6993	0.689	0.6619	0.6872	0.6517	0.0925	0.0953	0.0948	0.0988	0.0965	0.0942	0.1022	0.142	0.1803	0.3457	0.5703	0.5361	0.0896	0.0894	0.0897	0.0933	0.0899	0.0923	0.0924	0.0947	0.1032	0.1013	0.1946	0.198	0.091	0.0894	0.0892	0.0899	0.0895	0.0901	0.0887	0.0899	0.0914	0.0904	0.1001
396	118501	25.1	0.1069	0.106	0.1172	0.1837	0.6326	0.6363	0.5709	0.699	0.6897	0.6617	0.6884	0.6525	0.0927	0.0954	0.0947	0.0986	0.0963	0.0941	0.102	0.142	0.1806	0.3453	0.5721	0.5376	0.0896	0.0895	0.09	0.0928	0.0896	0.0918	0.0918	0.0944	0.1014	0.1009	0.1955	0.1995	0.091	0.089	0.0886	0.092	0.0895	0.0898	0.0884	0.0897	0.0914	0.0901	0.0996
397	118801	25.1	0.107	0.1061	0.1172	0.1845	0.6309	0.6362	0.5698	0.6988	0.6891	0.662	0.6879	0.6517	0.0924	0.0952	0.0949	0.0987	0.0963	0.0942	0.102	0.1415	0.1805	0.3434	0.5708	0.5365	0.0898	0.0893	0.0898	0.0932	0.0895	0.0922	0.092	0.0949	0.1016	0.1007	0.198	0.2025	0.091	0.089	0.089	0.092	0.0894	0.0901	0.0884	0.0893	0.0912	0.0902	0.0997
398	119101	24.8	0.1071	0.1061	0.117	0.1832	0.6339	0.6367	0.5716	0.7009	0.6904	0.6629	0.6889	0.6534	0.0926	0.0951	0.0949	0.0986	0.0971	0.0942	0.1022	0.1416	0.1797	0.3453	0.5741	0.5395	0.0898	0.0897	0.0902	0.0932	0.0896	0.0921	0.0915	0.0946	0.1013	0.1011	0.198	0.205	0.091	0.0891	0.0889	0.0898	0.0894	0.09	0.0885	0.0897	0.0914	0.0903	0.1001
399	119401	25	0.1071	0.106	0.1171	0.1832	0.6333	0.6381	0.5698	0.7009	0.69	0.6631	0.6923	0.6533	0.0927	0.0952	0.0949	0.0988	0.0965	0.0943	0.102	0.1411	0.1798	0.3464	0.5729	0.5388	0.0898	0.0896	0.0898	0.0928	0.0897	0.0919	0.0921	0.0944	0.1014	0.1011	0.1997	0.2073	0.0911	0.089	0.0889	0.0897	0.0895	0.0903	0.0887	0.0896	0.0913	0.0901	0.1005
400	119701	25	0.107	0.1061	0.1171	0.1841	0.6287	0.6329	0.571	0.7014	0.6912	0.6643	0.6904	0.6548	0.0926	0.0951	0.0948	0.0986	0.0967	0.0943	0.1022	0.1419	0.1791	0.3459	0.575	0.5416	0.0897	0.0898	0.0903	0.0935	0.0897	0.0922	0.0918	0.0947	0.1021	0.1016	0.202	0.2103	0.091	0.0894	0.0888	0.0902	0.0895	0.0901	0.0886	0.0897	0.0913	0.0903	0.1
401	120001	25.1	0.107	0.1059	0.1169	0.1839	0.6379	0.6309	0.5647	0.7002	0.6904	0.6632	0.6898	0.654	0.0921	0.0948	0.0948	0.0985	0.0963	0.0942	0.1016	0.1404	0.1793	0.3445	0.5756	0.5413	0.0896	0.0895	0.0921	0.0931	0.0896	0.0921	0.0915	0.0949	0.1017	0.103	0.2023	0.2131	0.091	0.0891	0.0888	0.0898	0.0891	0.0898	0.0884	0.0897	0.0915	0.0899	0.1002
402	120301	25	0.1069	0.106	0.117	0.1841	0.6378	0.6329	0.5721	0.7019	0.692	0.6641	0.6914	0.655	0.0924	0.0951	0.0948	0.0985	0.0964	0.0943	0.1019	0.1401	0.1789	0.3439	0.5759	0.5434	0.0896	0.0894	0.0896	0.0929	0.0898	0.0916	0.0927	0.0946	0.1011	0.101	0.2049	0.2161	0.0913	0.0914	0.0892	0.0899	0.0894	0.0898	0.0887	0.0901	0.0918	0.0906	0.1012
403	120601	24.8	0.107	0.106	0.1171	0.184	0.6285	0.6196	0.5683	0.7025	0.6917	0.6649	0.6949	0.6556	0.0924	0.0953	0.0949	0.0987	0.0964	0.0942	0.1018	0.1406	0.18	0.3462	0.576	0.5441	0.0897	0.0895	0.0902	0.0932	0.0896	0.0919	0.0918	0.0946	0.1012	0.1009	0.2067	0.2192	0.0911	0.0898	0.0889	0.09	0.0899	0.09	0.0887	0.0898	0.0913	0.0902	0.1006
404	120901	25	0.107	0.1059	0.1169	0.1843	0.6237	0.6004	0.5681	0.7011	0.6926	0.6648	0.6925	0.6561	0.0923	0.0949	0.0949	0.0986	0.0963	0.0942	0.1019	0.1407	0.1791	0.3427	0.5762	0.5458	0.0897	0.0899	0.0904	0.0936	0.0897	0.0921	0.0916	0.0944	0.1015	0.1022	0.2079	0.2206	0.091	0.0888	0.0888	0.0909	0.0895	0.0897	0.0882	0.0896	0.0913	0.0899	0.1006
405	121201	25	0.107	0.106	0.1169	0.1839	0.6313	0.584	0.5665	0.7	0.6917	0.6647	0.6919	0.6549	0.0924	0.0953	0.0949	0.0987	0.0963	0.0942	0.1016	0.1412	0.1791	0.3449	0.577	0.5445	0.0899	0.0898	0.0904	0.093	0.0898	0.0922	0.0917	0.0944	0.1041	0.1011	0.21	0.2249	0.0911	0.0893	0.0892	0.0932	0.0897	0.0902	0.0885	0.0898	0.0914	0.0903	0.1015
406	121501	25.1	0.1068	0.1059	0.1168	0.1843	0.628	0.5819	0.5651	0.7009	0.6925	0.6651	0.6928	0.6557	0.0921	0.0952	0.0949	0.0985	0.0965	0.0941	0.1014	0.1396	0.1786	0.3432	0.577	0.5451	0.0896	0.0898	0.0902	0.0932	0.0896	0.0918	0.0919	0.0941	0.1009	0.1008	0.2113	0.2272	0.091	0.0891	0.0889	0.0897	0.0896	0.0899	0.0883	0.0897	0.0913	0.0899	0.1021
407	121801	25.1	0.1069	0.1059	0.1168	0.1851	0.6356	0.5868	0.568	0.7026	0.6937	0.6666	0.6943	0.6574	0.0922	0.0952	0.095	0.0987	0.0964	0.0942	0.1017	0.1399	0.1788	0.3455	0.5805	0.5493	0.0906	0.0897	0.0902	0.0932	0.0897	0.0921	0.0919	0.0943	0.102	0.1011	0.2127	0.2298	0.0909	0.0891	0.0888	0.0904	0.0896	0.0902	0.0884	0.0897	0.0915	0.0904	0.1024
408	122101	24.8	0.1069	0.1061	0.117	0.1846	0.6322	0.582	0.5669	0.7034	0.6949	0.6685	0.6956	0.6588	0.0922	0.0954	0.0949	0.0987	0.0963	0.0942	0.1017	0.1396	0.1799	0.3482	0.5808	0.5505	0.0896	0.0896	0.0901	0.0934	0.0898	0.0922	0.0921	0.0943	0.101	0.1011	0.2143	0.2331	0.091	0.0891	0.0889	0.0899	0.0896	0.0905	0.0886	0.0905	0.0915	0.0905	0.1027
409	122401	25	0.1068	0.106	0.1169	0.1848	0.6318	0.5824	0.568	0.7028	0.6933	0.6665	0.6943	0.6575	0.0923	0.0952	0.0949	0.0986	0.0972	0.0944	0.1015	0.1392	0.1781	0.3452	0.5791	0.5493	0.0896	0.0896	0.0897	0.0931	0.09	0.0918	0.0918	0.094	0.1011	0.1017	0.2159	0.2379	0.091	0.0894	0.0892	0.0898	0.0896	0.0901	0.0888	0.0906	0.0917	0.0902	0.1028
410	122701	25	0.107	0.1058	0.1167	0.1856	0.6366	0.5825	0.5667	0.7039	0.694	0.6672	0.6997	0.6581	0.0927	0.0955	0.0948	0.0985	0.0968	0.0942	0.1016	0.1395	0.1783	0.347	0.5804	0.5509	0.0899	0.0896	0.09	0.0934	0.0896	0.0922	0.092	0.0944	0.101	0.1009	0.2194	0.2398	0.0912	0.0895	0.0891	0.0896	0.0895	0.0903	0.0886	0.0906	0.0919	0.0902	0.1031
411	123001	25.1	0.1067	0.1058	0.1169	0.1848	0.6359	0.5766	0.5635	0.704	0.695	0.6673	0.6959	0.658	0.0924	0.0951	0.0948	0.0986	0.0965	0.0941	0.1014	0.1391	0.1771	0.3444	0.5808	0.5511	0.09	0.0895	0.09	0.0935	0.0897	0.0919	0.0919	0.0942	0.1017	0.1032	0.2193	0.2423	0.091	0.089	0.0891	0.0903	0.0893	0.0901	0.0884	0.0904	0.0914	0.09	0.1032
412	123301	25	0.1069	0.1059	0.1169	0.1853	0.6363	0.5789	0.5635	0.7044	0.696	0.6681	0.6999	0.6595	0.0929	0.0956	0.095	0.0988	0.0964	0.0943	0.1012	0.1386	0.177	0.3458	0.5832	0.5531	0.0902	0.0897	0.0901	0.0936	0.0899	0.092	0.0918	0.0941	0.1035	0.1015	0.2221	0.2463	0.091	0.089	0.0889	0.0898	0.0895	0.0897	0.0884	0.0912	0.0914	0.0903	0.1037
413	123601	24.8	0.1069	0.1057	0.1168	0.1857	0.6347	0.5827	0.5653	0.7037	0.6949	0.6688	0.6964	0.6597	0.0928	0.0953	0.095	0.0987	0.0964	0.0942	0.1013	0.1384	0.1779	0.345	0.5831	0.5538	0.0896	0.0897	0.0896	0.0934	0.0901	0.0919	0.0929	0.0944	0.1028	0.101	0.2233	0.2506	0.0912	0.0894	0.0893	0.0902	0.0896	0.0901	0.089	0.0909	0.092	0.0907	0.1038
414	123901	25	0.1069	0.1058	0.1167	0.1857	0.6312	0.5802	0.5662	0.7048	0.6967	0.6688	0.697	0.6604	0.0928	0.0954	0.095	0.0987	0.0965	0.0942	0.1011	0.138	0.178	0.3475	0.5838	0.5513	0.0901	0.0897	0.0902	0.0933	0.0898	0.092	0.0923	0.0941	0.1023	0.1011	0.2252	0.2548	0.091	0.0908	0.0886	0.0897	0.0895	0.09	0.0885	0.0904	0.0914	0.09	0.1043
415	124201	25	0.1068	0.1058	0.1169	0.1859	0.6359	0.5787	0.565	0.7049	0.6957	0.6686	0.6971	0.6596	0.0928	0.0954	0.0949	0.0986	0.0965	0.0942	0.1012	0.1387	0.1776	0.3477	0.5839	0.5437	0.0901	0.0897	0.0902	0.0934	0.0898	0.0923	0.0925	0.094	0.1009	0.1023	0.2271	0.2571	0.0912	0.0895	0.0889	0.0898	0.0898	0.0897	0.0887	0.0907	0.0917	0.0903	0.1045
416	124501	25	0.1066	0.1058	0.1167	0.1858	0.6344	0.5782	0.562	0.7047	0.6968	0.6701	0.6993	0.6608	0.0923	0.095	0.0947	0.0985	0.0977	0.0941	0.1009	0.1385	0.1769	0.3462	0.5855	0.54	0.0901	0.0897	0.09	0.0932	0.0899	0.0919	0.0921	0.0939	0.1023	0.1021	0.2288	0.2591	0.0911	0.0891	0.0891	0.0897	0.0896	0.0902	0.0886	0.0906	0.0915	0.0903	0.1043
417	124801	25	0.1068	0.1058	0.1168	0.186	0.6298	0.5787	0.5657	0.7061	0.6974	0.6706	0.6987	0.661	0.0925	0.0949	0.0949	0.0987	0.0967	0.0943	0.1011	0.1383	0.1767	0.3451	0.5855	0.5405	0.09	0.0894	0.0903	0.0938	0.0901	0.0919	0.0925	0.0942	0.1007	0.1012	0.231	0.262	0.0912	0.0895	0.0888	0.0898	0.0896	0.0899	0.0885	0.0905	0.0916	0.0902	0.105
418	125101	24.8	0.1068	0.1057	0.1168	0.1861	0.6265	0.5798	0.5641	0.7057	0.6973	0.6707	0.6987	0.6609	0.0926	0.0954	0.0948	0.0986	0.0964	0.0942	0.101	0.1372	0.1774	0.3471	0.5852	0.5472	0.0894	0.0896	0.0902	0.0934	0.0901	0.0921	0.0926	0.0941	0.1008	0.1009	0.2339	0.2651	0.0912	0.0891	0.0889	0.091	0.0894	0.0901	0.0887	0.0906	0.0915	0.0902	0.1052
419	125401	25	0.1068	0.1056	0.1168	0.186	0.6232	0.5752	0.5631	0.7057	0.6977	0.6712	0.6994	0.6616	0.0922	0.095	0.0948	0.0985	0.0964	0.0942	0.1008	0.1375	0.1764	0.3448	0.5861	0.5468	0.0897	0.0897	0.0908	0.0932	0.0898	0.0921	0.0925	0.0942	0.1007	0.1008	0.2346	0.2671	0.0909	0.089	0.0887	0.0898	0.0894	0.0898	0.0886	0.0903	0.0914	0.0901	0.1052
420	125701	25	0.1069	0.1057	0.1167	0.1864	0.621	0.5741	0.5615	0.7057	0.6989	0.6715	0.7001	0.6625	0.0925	0.0952	0.0948	0.0985	0.0968	0.094	0.101	0.1371	0.1762	0.3451	0.5871	0.5469	0.0897	0.0897	0.0906	0.0937	0.0898	0.0921	0.0925	0.0944	0.1009	0.1015	0.236	0.2701	0.0911	0.0893	0.0888	0.0922	0.0898	0.0903	0.0888	0.0907	0.0917	0.0902	0.1057
421	126001	25	0.1067	0.1056	0.1167	0.187	0.625	0.5756	0.5644	0.7048	0.699	0.6714	0.7016	0.6626	0.0924	0.095	0.0948	0.0985	0.0963	0.094	0.1006	0.1373	0.1767	0.3456	0.5862	0.5454	0.0898	0.0901	0.0903	0.0932	0.0898	0.092	0.0916	0.0943	0.1007	0.1011	0.239	0.2728	0.091	0.0892	0.0887	0.0898	0.0897	0.0898	0.0884	0.0905	0.0914	0.09	0.1059
422	126301	25	0.1069	0.1057	0.1167	0.1867	0.6306	0.5742	0.561	0.7054	0.6992	0.6719	0.7017	0.6632	0.0924	0.0953	0.095	0.0987	0.0964	0.0942	0.1008	0.1373	0.1766	0.3475	0.5886	0.5452	0.0897	0.0898	0.0911	0.0933	0.0898	0.092	0.0915	0.0939	0.101	0.1034	0.2412	0.276	0.0911	0.0891	0.0887	0.091	0.0896	0.0901	0.0894	0.0905	0.0916	0.0903	0.1054
423	126601	24.8	0.1069	0.1056	0.1166	0.1874	0.6314	0.5765	0.5637	0.7069	0.6999	0.6736	0.7028	0.6645	0.0922	0.095	0.0948	0.0986	0.0968	0.0941	0.1006	0.1372	0.1768	0.3477	0.5904	0.5466	0.0898	0.0895	0.0896	0.0934	0.09	0.0917	0.0922	0.0941	0.1021	0.1027	0.2427	0.2784	0.0912	0.0943	0.0893	0.0898	0.0893	0.0897	0.0888	0.0908	0.092	0.0904	0.1061
424	126901	25.1	0.1067	0.1055	0.1165	0.1878	0.6292	0.5735	0.5616	0.7061	0.6989	0.6718	0.7028	0.6629	0.0924	0.0955	0.0949	0.0986	0.0964	0.0942	0.1006	0.1369	0.1762	0.3463	0.5884	0.5457	0.09	0.0895	0.0902	0.0937	0.0897	0.0923	0.0926	0.0939	0.1006	0.1014	0.245	0.2824	0.0912	0.089	0.0887	0.09	0.0894	0.0895	0.0884	0.0902	0.0915	0.0902	0.1059
425	127201	25	0.1067	0.1057	0.1168	0.1878	0.6238	0.5736	0.5613	0.7073	0.7004	0.6734	0.7027	0.6648	0.0921	0.0951	0.095	0.0986	0.0974	0.0941	0.1007	0.1369	0.1755	0.3457	0.5902	0.5467	0.0897	0.0898	0.0899	0.0935	0.0898	0.0921	0.0923	0.094	0.1003	0.101	0.247	0.2852	0.0913	0.0898	0.0889	0.09	0.0898	0.09	0.0887	0.0906	0.0918	0.0903	0.1063
426	127501	25	0.1068	0.1056	0.1166	0.1865	0.6218	0.5698	0.5607	0.7075	0.7005	0.6732	0.7027	0.6648	0.0923	0.0952	0.0949	0.0986	0.0963	0.0941	0.1004	0.1358	0.1758	0.3459	0.5887	0.5481	0.09	0.0897	0.0902	0.0936	0.0899	0.092	0.0916	0.0939	0.1052	0.1009	0.2494	0.289	0.0911	0.0889	0.0887	0.0901	0.0893	0.0901	0.0884	0.0903	0.0915	0.0899	0.1064
427	127801	25	0.1068	0.1058	0.1167	0.188	0.6091	0.5774	0.5636	0.7083	0.7015	0.6751	0.7037	0.6656	0.0925	0.0952	0.0949	0.0986	0.0964	0.0941	0.1004	0.1364	0.1756	0.3466	0.5908	0.5505	0.09	0.0898	0.0906	0.0933	0.0898	0.0922	0.0918	0.0938	0.1007	0.101	0.2504	0.2944	0.091	0.0891	0.0887	0.0965	0.0893	0.09	0.0886	0.0904	0.0917	0.0902	0.1064
428	128101	24.8	0.1067	0.1057	0.1167	0.1881	0.5928	0.5722	0.5631	0.7082	0.7024	0.6747	0.7049	0.6668	0.0928	0.0954	0.0949	0.0987	0.0964	0.0942	0.1008	0.1364	0.1765	0.3475	0.5919	0.552	0.0899	0.0896	0.0901	0.0937	0.0898	0.0921	0.092	0.0939	0.1006	0.1013	0.2537	0.2968	0.0909	0.0894	0.0887	0.0898	0.0891	0.0898	0.0885	0.0907	0.0916	0.0902	0.107
429	128401	25.1	0.1067	0.1057	0.1165	0.1876	0.5634	0.5758	0.5626	0.7078	0.7016	0.6747	0.7073	0.666	0.0925	0.0953	0.0949	0.0986	0.0964	0.0941	0.1006	0.1362	0.1755	0.3467	0.5917	0.5511	0.0897	0.0897	0.0901	0.0933	0.0896	0.0922	0.0917	0.0939	0.1011	0.1019	0.255	0.3015	0.0911	0.0899	0.0891	0.0912	0.0897	0.0898	0.0886	0.0907	0.0917	0.0902	0.1075
430	128701	25	0.1067	0.1056	0.1167	0.1886	0.563	0.5746	0.5608	0.7077	0.7011	0.6735	0.7037	0.6651	0.0925	0.0951	0.095	0.0986	0.0963	0.0941	0.1005	0.1367	0.1758	0.3477	0.5914	0.5506	0.0899	0.0896	0.0901	0.0931	0.09	0.092	0.0928	0.0941	0.1013	0.1015	0.2572	0.3036	0.0913	0.0894	0.0895	0.0898	0.0896	0.09	0.0889	0.0908	0.0918	0.0904	0.1075
431	129001	25.1	0.1066	0.1055	0.1166	0.1879	0.5547	0.5726	0.5582	0.7078	0.7019	0.6752	0.7049	0.6665	0.0923	0.0953	0.0947	0.0985	0.0963	0.0938	0.1003	0.1349	0.1746	0.3479	0.5921	0.5522	0.0896	0.0893	0.0901	0.0931	0.0897	0.0917	0.0918	0.0938	0.1019	0.1015	0.2586	0.3064	0.0909	0.089	0.0887	0.0895	0.0892	0.0895	0.0883	0.0904	0.0916	0.0901	0.1072
432	129301	25.1	0.1065	0.1056	0.1167	0.1895	0.5459	0.5744	0.5603	0.7089	0.7026	0.6757	0.7057	0.6671	0.0925	0.0953	0.095	0.0986	0.0965	0.0941	0.1006	0.1363	0.1756	0.3465	0.5925	0.554	0.0899	0.0896	0.0899	0.0931	0.0897	0.092	0.092	0.0939	0.1043	0.1021	0.2615	0.308	0.091	0.0895	0.0893	0.0899	0.0898	0.0901	0.0886	0.0907	0.0919	0.0902	0.1074
433	129601	24.8	0.1065	0.1053	0.1166	0.1891	0.5422	0.5696	0.558	0.7076	0.7018	0.6747	0.7049	0.6657	0.0923	0.0951	0.0949	0.0986	0.0966	0.094	0.1004	0.1352	0.1749	0.3446	0.5924	0.5537	0.0899	0.0894	0.0903	0.0934	0.0897	0.0921	0.0926	0.0937	0.1004	0.1013	0.2627	0.3131	0.0915	0.0893	0.0889	0.0898	0.0897	0.0901	0.0888	0.0908	0.0918	0.0904	0.1079
434	129901	25.1	0.1065	0.1055	0.1166	0.1881	0.5475	0.5738	0.5584	0.7078	0.7022	0.6752	0.7054	0.6666	0.0922	0.095	0.0949	0.0985	0.0963	0.0941	0.1003	0.1356	0.1739	0.3453	0.5919	0.5517	0.0896	0.0893	0.0899	0.0933	0.0897	0.0919	0.0916	0.0938	0.1001	0.1012	0.2645	0.312	0.0912	0.0917	0.089	0.0902	0.0896	0.0902	0.0886	0.0906	0.0917	0.0903	0.1083
435	130201	25	0.1065	0.1055	0.1165	0.1889	0.5531	0.5713	0.5597	0.7085	0.7033	0.6764	0.7064	0.6678	0.0926	0.0953	0.095	0.0987	0.0965	0.0941	0.1005	0.1357	0.1745	0.348	0.5942	0.5551	0.0896	0.0892	0.0902	0.0933	0.0897	0.0921	0.0921	0.0936	0.1015	0.1017	0.2676	0.3116	0.0906	0.089	0.0887	0.0921	0.0898	0.0899	0.0886	0.0906	0.0918	0.0902	0.1088
436	130501	25.1	0.1069	0.1055	0.1166	0.1884	0.5359	0.5712	0.5595	0.7085	0.7034	0.6761	0.7069	0.6676	0.0924	0.095	0.0948	0.0985	0.0978	0.0939	0.1001	0.1348	0.1742	0.3453	0.5935	0.5551	0.0896	0.0894	0.0913	0.0929	0.0897	0.0919	0.0922	0.0938	0.1	0.1013	0.2687	0.3164	0.0907	0.0933	0.0888	0.0901	0.0893	0.0902	0.0885	0.0904	0.0917	0.0901	0.109
437	130801	25	0.1067	0.1055	0.1167	0.1885	0.5346	0.5714	0.5589	0.7086	0.7038	0.6767	0.7079	0.6689	0.0924	0.0951	0.0949	0.0985	0.0964	0.0944	0.1003	0.1364	0.1742	0.3455	0.5944	0.5586	0.0899	0.0897	0.0898	0.0934	0.0897	0.0922	0.0925	0.0937	0.1	0.101	0.2717	0.3178	0.091	0.0896	0.0893	0.0899	0.0897	0.0903	0.0888	0.0908	0.092	0.0903	0.1096
438	131101	24.8	0.1066	0.1055	0.1166	0.1893	0.5543	0.5728	0.5606	0.7098	0.7041	0.6774	0.7114	0.6693	0.0926	0.0954	0.095	0.0986	0.0965	0.0941	0.1002	0.1343	0.1745	0.3459	0.5947	0.5602	0.0897	0.0898	0.0901	0.0936	0.0899	0.0922	0.0919	0.0935	0.1	0.1031	0.2736	0.3203	0.0907	0.0911	0.0887	0.0899	0.0897	0.0899	0.0887	0.0907	0.0915	0.0903	0.1105
439	131401	25.1	0.1066	0.1054	0.1166	0.1902	0.5591	0.5723	0.5599	0.7093	0.7039	0.6771	0.7071	0.6684	0.0925	0.0953	0.095	0.0986	0.0965	0.0941	0.1002	0.1354	0.176	0.3488	0.5957	0.5572	0.09	0.0894	0.09	0.0934	0.0898	0.0922	0.0922	0.0935	0.1005	0.1009	0.2754	0.3237	0.0909	0.0905	0.0891	0.0896	0.0897	0.0899	0.0886	0.0907	0.0918	0.0903	0.111
440	131701	25	0.1066	0.1055	0.1167	0.1901	0.5518	0.5639	0.5569	0.7083	0.7032	0.6766	0.7067	0.6676	0.0923	0.0953	0.0949	0.0986	0.0965	0.0941	0.1002	0.1346	0.1748	0.3447	0.5936	0.558	0.0898	0.0897	0.0903	0.0935	0.09	0.0921	0.0926	0.0936	0.1065	0.1012	0.2785	0.3256	0.0911	0.0892	0.0888	0.0913	0.0896	0.0901	0.0887	0.0907	0.0918	0.0902	0.1107
441	132001	25.1	0.1067	0.1054	0.1167	0.1907	0.5424	0.5726	0.559	0.7102	0.7047	0.6778	0.708	0.6697	0.0923	0.0952	0.0947	0.0985	0.0964	0.094	0.1001	0.1347	0.1742	0.3467	0.5946	0.5618	0.0897	0.0894	0.09	0.0932	0.0898	0.092	0.0922	0.0934	0.0997	0.1012	0.2795	0.3266	0.0909	0.0901	0.089	0.0897	0.0895	0.0897	0.0886	0.0906	0.0918	0.0903	0.1113
442	132301	25	0.1065	0.1053	0.1167	0.1903	0.5383	0.5683	0.5567	0.7094	0.7044	0.6779	0.7085	0.6691	0.0923	0.0954	0.0949	0.0986	0.0964	0.0941	0.1001	0.1346	0.1737	0.3469	0.5949	0.5615	0.0898	0.0897	0.0901	0.0937	0.0898	0.0921	0.0919	0.0936	0.1005	0.1023	0.2829	0.3303	0.0911	0.0892	0.0889	0.0896	0.0901	0.09	0.0885	0.0906	0.0918	0.0902	0.1117
443	132601	24.8	0.1066	0.1056	0.1168	0.1902	0.5514	0.5647	0.5574	0.7107	0.7054	0.6786	0.7099	0.6705	0.0924	0.0952	0.095	0.0986	0.0964	0.0941	0.0999	0.1338	0.1735	0.3468	0.5974	0.5637	0.0897	0.0897	0.09	0.0931	0.0897	0.0921	0.0924	0.0935	0.1	0.1031	0.285	0.3319	0.0911	0.0891	0.0889	0.09	0.0896	0.09	0.0887	0.0907	0.092	0.0904	0.1125
444	132901	25	0.1065	0.1053	0.1168	0.1902	0.5486	0.5677	0.5569	0.7095	0.705	0.6783	0.7093	0.6698	0.0926	0.0951	0.095	0.0986	0.0965	0.0941	0.1001	0.1337	0.1741	0.3447	0.5962	0.5636	0.0899	0.0896	0.0899	0.0935	0.0901	0.092	0.0922	0.0934	0.0999	0.1017	0.287	0.3356	0.091	0.0893	0.0893	0.09	0.0895	0.0897	0.0888	0.0909	0.092	0.0906	0.1124
445	133201	25	0.1066	0.1053	0.1169	0.1907	0.5404	0.5705	0.5585	0.7109	0.7062	0.6792	0.7107	0.6709	0.0923	0.0949	0.0951	0.0988	0.0969	0.0942	0.0999	0.1336	0.1741	0.3476	0.5981	0.5643	0.0899	0.0896	0.0903	0.0932	0.0898	0.0919	0.0925	0.0934	0.1002	0.1018	0.2904	0.3393	0.0909	0.0889	0.0889	0.0899	0.0893	0.09	0.0887	0.0906	0.0918	0.0903	0.1131
446	133501	25.1	0.1064	0.1053	0.1169	0.1905	0.5476	0.5624	0.5566	0.7112	0.7064	0.6801	0.7105	0.6714	0.0923	0.0948	0.0948	0.0986	0.0966	0.0943	0.0999	0.1336	0.1731	0.3449	0.5974	0.5649	0.0898	0.0897	0.09	0.0932	0.0895	0.0921	0.0915	0.0932	0.1005	0.1011	0.2926	0.3442	0.0908	0.0894	0.0889	0.0897	0.0894	0.0899	0.0887	0.0906	0.0916	0.09	0.113
447	133801	25.1	0.1066	0.1053	0.1168	0.1911	0.5394	0.5693	0.5547	0.7092	0.705	0.6785	0.7093	0.67	0.0924	0.0949	0.0949	0.0985	0.0964	0.0941	0.1	0.1341	0.1735	0.3454	0.5967	0.567	0.0898	0.0895	0.0912	0.0933	0.09	0.092	0.0928	0.0931	0.0997	0.1012	0.2949	0.3483	0.091	0.0892	0.0889	0.0899	0.0894	0.0897	0.0885	0.0907	0.0916	0.0902	0.1142
448	134101	24.8	0.1067	0.1054	0.1169	0.1911	0.542	0.5711	0.5594	0.711	0.706	0.68	0.7115	0.6719	0.0924	0.0951	0.0948	0.0985	0.0978	0.0941	0.1001	0.1334	0.1731	0.3444	0.5975	0.5712	0.0901	0.0896	0.0902	0.0933	0.09	0.092	0.0924	0.0932	0.1011	0.1029	0.2964	0.3523	0.0917	0.0905	0.0888	0.0897	0.0898	0.09	0.0886	0.0907	0.0919	0.0903	0.1145
449	134401	25	0.1066	0.1053	0.1168	0.1914	0.5506	0.5663	0.5556	0.71	0.7062	0.6795	0.7117	0.671	0.0925	0.0952	0.095	0.0986	0.0965	0.0942	0.0998	0.1327	0.173	0.3459	0.5984	0.5696	0.0899	0.0893	0.0902	0.0934	0.09	0.0921	0.0918	0.0932	0.0998	0.1013	0.2998	0.3537	0.0909	0.0891	0.0892	0.0925	0.0896	0.0899	0.0886	0.0908	0.0919	0.0903	0.1147
450	134701	25	0.1065	0.1054	0.1171	0.1915	0.5366	0.569	0.5581	0.711	0.7069	0.68	0.7125	0.6723	0.0924	0.0951	0.0949	0.0986	0.0965	0.0942	0.0998	0.1327	0.1734	0.3458	0.5978	0.5695	0.0898	0.0895	0.0909	0.0931	0.09	0.0921	0.0927	0.0933	0.1001	0.1011	0.3012	0.3577	0.0911	0.0893	0.089	0.0898	0.0897	0.0899	0.0887	0.0907	0.092	0.0904	0.115
451	135000	25	0.1065	0.1053	0.1171	0.1917	0.5432	0.5629	0.5545	0.7111	0.7066	0.681	0.7126	0.673	0.0923	0.0948	0.0948	0.0984	0.0967	0.0941	0.0997	0.1332	0.173	0.3448	0.5989	0.572	0.0897	0.0894	0.09	0.0934	0.0899	0.0919	0.0921	0.093	0.1	0.1014	0.3045	0.3575	0.0908	0.089	0.0888	0.0896	0.0891	0.0896	0.0884	0.0904	0.0914	0.0901	0.1149
452	135300	25	0.1067	0.1053	0.1172	0.1914	0.5442	0.5641	0.554	0.7111	0.7074	0.6809	0.7129	0.6722	0.0926	0.095	0.0949	0.0986	0.0965	0.0941	0.0997	0.1331	0.1726	0.3457	0.5984	0.5714	0.09	0.0897	0.0902	0.0941	0.0899	0.0922	0.0924	0.0929	0.0998	0.1014	0.3085	0.3587	0.091	0.089	0.0887	0.0896	0.0896	0.0897	0.0886	0.0907	0.092	0.0905	0.1149
453	135600	24.8	0.1066	0.1053	0.117	0.1924	0.5504	0.5653	0.5562	0.7114	0.7078	0.682	0.714	0.6747	0.0925	0.0949	0.0948	0.0984	0.0969	0.094	0.0997	0.1327	0.1731	0.3461	0.5992	0.5733	0.0897	0.0891	0.0898	0.0929	0.09	0.0917	0.0925	0.0931	0.0998	0.1018	0.3094	0.3649	0.0911	0.0893	0.0893	0.0902	0.0895	0.0897	0.0889	0.091	0.0919	0.0908	0.1151
454	135900	25.1	0.1065	0.1052	0.1172	0.1921	0.5405	0.5648	0.5537	0.7103	0.7073	0.681	0.7134	0.6729	0.0924	0.0948	0.0949	0.0985	0.0965	0.0942	0.0998	0.132	0.1728	0.3454	0.6001	0.5721	0.0898	0.0895	0.09	0.0934	0.0898	0.092	0.0923	0.0933	0.1026	0.102	0.3126	0.3669	0.0907	0.089	0.0885	0.0897	0.0897	0.0897	0.0885	0.0905	0.0918	0.0902	0.1157
455	136200	25	0.1066	0.1052	0.1173	0.1919	0.5178	0.5539	0.5588	0.7113	0.7088	0.6822	0.7149	0.6749	0.0923	0.0947	0.0947	0.0983	0.0963	0.094	0.0996	0.1324	0.1722	0.3457	0.6004	0.5762	0.0896	0.0895	0.0897	0.0929	0.0898	0.0921	0.0937	0.093	0.1004	0.1015	0.3156	0.3704	0.0911	0.0894	0.089	0.0898	0.0894	0.0901	0.0886	0.0908	0.092	0.0904	0.1155
456	136500	25	0.1067	0.1053	0.1174	0.1926	0.5486	0.5617	0.555	0.7115	0.709	0.6834	0.7141	0.6747	0.0923	0.0949	0.0948	0.0984	0.0963	0.0939	0.0995	0.1323	0.1725	0.3456	0.6005	0.5751	0.0898	0.0893	0.0909	0.0931	0.0898	0.092	0.0922	0.0928	0.0992	0.1011	0.318	0.374	0.0909	0.0912	0.0891	0.0896	0.0891	0.0898	0.0887	0.0906	0.0919	0.0902	0.116
457	136800	25.1	0.1065	0.1052	0.1172	0.1935	0.547	0.561	0.5529	0.7107	0.7077	0.6814	0.7159	0.674	0.0922	0.0949	0.0951	0.0985	0.0966	0.0942	0.0997	0.133	0.1718	0.3462	0.6013	0.5754	0.0899	0.0896	0.0902	0.0929	0.0899	0.0919	0.092	0.093	0.1032	0.1016	0.3201	0.3751	0.0912	0.0892	0.0889	0.0897	0.0896	0.09	0.0887	0.0908	0.092	0.0903	0.1166
458	137100	24.8	0.1064	0.1051	0.1174	0.1928	0.5518	0.5644	0.5532	0.7116	0.708	0.6822	0.7141	0.6746	0.0922	0.0951	0.0946	0.0985	0.0969	0.0941	0.0996	0.1331	0.1737	0.3476	0.6008	0.5763	0.0896	0.0897	0.0903	0.0939	0.0899	0.0918	0.0924	0.093	0.1	0.1013	0.3229	0.3758	0.0911	0.0891	0.0888	0.0898	0.0895	0.0902	0.0887	0.0907	0.0918	0.0901	0.1169
459	137400	25.1	0.1065	0.1051	0.1173	0.1937	0.55	0.5649	0.5559	0.7129	0.7098	0.6839	0.7157	0.6762	0.0922	0.0951	0.0948	0.0983	0.0964	0.0941	0.0997	0.132	0.1727	0.3472	0.6017	0.5785	0.0898	0.0897	0.0905	0.0935	0.0898	0.0921	0.0922	0.0929	0.102	0.1013	0.3253	0.3767	0.091	0.0891	0.0888	0.0897	0.0895	0.0899	0.0886	0.0907	0.0917	0.0901	0.1167
460	137700	25	0.1066	0.1052	0.1175	0.194	0.5396	0.5668	0.5555	0.7122	0.7095	0.6829	0.715	0.6757	0.0923	0.0951	0.0949	0.0985	0.0966	0.0943	0.0998	0.1322	0.1712	0.3469	0.6012	0.5793	0.0901	0.0896	0.0903	0.0933	0.0897	0.0921	0.092	0.093	0.1013	0.1016	0.3283	0.3865	0.091	0.0894	0.0888	0.0912	0.0897	0.0899	0.0886	0.0908	0.092	0.0905	0.1175
461	138000	25.1	0.1064	0.1051	0.1175	0.1933	0.5221	0.5605	0.5574	0.7114	0.7096	0.6826	0.7154	0.6749	0.0918	0.0948	0.0948	0.0983	0.0963	0.0941	0.0995	0.1308	0.171	0.3434	0.6014	0.579	0.0897	0.0896	0.0901	0.0931	0.0896	0.0921	0.0918	0.0931	0.0994	0.1009	0.3289	0.4006	0.0908	0.0891	0.0888	0.0897	0.0892	0.0896	0.0886	0.0905	0.0918	0.0902	0.1173
462	138300	25	0.1066	0.1053	0.1176	0.1942	0.548	0.5621	0.5521	0.7115	0.709	0.6825	0.7139	0.6749	0.0924	0.0951	0.095	0.0986	0.0964	0.0942	0.0996	0.1313	0.1715	0.3466	0.6018	0.5769	0.0898	0.0898	0.0904	0.0934	0.0898	0.0922	0.0921	0.0928	0.0995	0.1011	0.3323	0.4084	0.0912	0.0893	0.0889	0.0897	0.0896	0.0901	0.0887	0.0909	0.092	0.0904	0.1181
463	138600	24.8	0.1063	0.105	0.1176	0.1934	0.534	0.5656	0.5552	0.7112	0.7086	0.6822	0.7152	0.6756	0.092	0.0948	0.0948	0.0984	0.0964	0.0941	0.0994	0.1312	0.1709	0.3479	0.6021	0.5822	0.0894	0.0893	0.0897	0.0931	0.0899	0.0918	0.0924	0.0927	0.1003	0.1015	0.3346	0.4149	0.091	0.0894	0.0894	0.0905	0.0895	0.09	0.089	0.091	0.0919	0.0907	0.1188
464	138900	25.1	0.1066	0.1051	0.1178	0.1943	0.5386	0.5593	0.5534	0.7113	0.7092	0.6829	0.7153	0.6755	0.0924	0.0951	0.0949	0.0986	0.0965	0.0943	0.0996	0.1314	0.1712	0.3456	0.6009	0.5835	0.0899	0.0893	0.0902	0.0936	0.0898	0.092	0.0924	0.0925	0.1064	0.101	0.3381	0.417	0.0909	0.0889	0.0886	0.0914	0.0893	0.0901	0.0886	0.0906	0.0917	0.0902	0.1188
465	139200	25	0.1066	0.1052	0.1178	0.1947	0.5292	0.5638	0.5539	0.7111	0.709	0.6825	0.7155	0.6758	0.092	0.0949	0.0948	0.0985	0.0965	0.0942	0.0995	0.1317	0.1712	0.3438	0.6014	0.5839	0.0897	0.0895	0.0909	0.0936	0.0897	0.0919	0.0919	0.0927	0.0997	0.1011	0.3401	0.4199	0.091	0.0892	0.0888	0.0898	0.0891	0.0898	0.0886	0.0906	0.0921	0.0903	0.1194
466	139500	25.1	0.1063	0.1051	0.1179	0.1949	0.5334	0.5612	0.5535	0.7126	0.71	0.6826	0.7159	0.6757	0.092	0.0948	0.0947	0.0984	0.0964	0.0941	0.0995	0.131	0.1705	0.3474	0.6028	0.5843	0.0896	0.0893	0.09	0.0935	0.0897	0.0918	0.0922	0.0924	0.107	0.101	0.3426	0.4214	0.0909	0.0925	0.0885	0.0902	0.0891	0.0897	0.0885	0.0907	0.0919	0.0901	0.1195
467	139800	25.1	0.1063	0.1052	0.118	0.1955	0.5492	0.5621	0.5539	0.7137	0.7108	0.6841	0.7201	0.6774	0.0922	0.0949	0.0948	0.0985	0.0965	0.094	0.0994	0.1311	0.1713	0.3467	0.604	0.5854	0.0897	0.0896	0.09	0.0932	0.0898	0.0918	0.0919	0.0925	0.0993	0.1012	0.3457	0.4211	0.091	0.0892	0.0888	0.0898	0.0894	0.0899	0.0887	0.0907	0.0919	0.0903	0.12
468	140100	24.8	0.1063	0.1051	0.1181	0.1935	0.5147	0.5634	0.5545	0.7118	0.7103	0.6836	0.7167	0.6772	0.0922	0.0949	0.0947	0.0985	0.0964	0.0941	0.0993	0.1305	0.1708	0.3415	0.6014	0.5855	0.0897	0.0897	0.0903	0.0934	0.0897	0.092	0.0919	0.0925	0.0994	0.1018	0.3463	0.4202	0.091	0.0891	0.0889	0.0933	0.0891	0.0899	0.0885	0.0907	0.0918	0.0902	0.1204
469	140400	25.1	0.1063	0.105	0.118	0.1955	0.5396	0.5575	0.5523	0.7133	0.7107	0.6844	0.7198	0.678	0.0922	0.095	0.0948	0.0985	0.097	0.094	0.0995	0.1309	0.1705	0.3461	0.6029	0.5862	0.0896	0.0897	0.0901	0.0944	0.0899	0.0922	0.0922	0.0925	0.1027	0.1011	0.3493	0.4221	0.0911	0.0899	0.0889	0.0898	0.0896	0.0903	0.0888	0.0907	0.092	0.0902	0.1213
470	140700	25	0.1065	0.1051	0.1185	0.1957	0.5301	0.5582	0.5522	0.7127	0.7104	0.6839	0.7161	0.6768	0.0925	0.095	0.0949	0.0986	0.0966	0.0942	0.0994	0.131	0.1707	0.3446	0.6016	0.5864	0.0897	0.0899	0.0902	0.0933	0.0898	0.0921	0.0919	0.0927	0.0997	0.1015	0.3526	0.4241	0.0913	0.0898	0.0893	0.0899	0.0895	0.09	0.089	0.091	0.0923	0.0907	0.1211
471	141000	25.1	0.1063	0.105	0.1185	0.1959	0.5368	0.5543	0.5511	0.7131	0.7107	0.6848	0.7169	0.6771	0.0923	0.0949	0.0947	0.0984	0.0964	0.094	0.0993	0.1306	0.171	0.3478	0.6042	0.5882	0.09	0.0893	0.0901	0.0933	0.0898	0.092	0.0921	0.0926	0.0996	0.1012	0.3553	0.4252	0.0908	0.0889	0.0887	0.0897	0.0894	0.0901	0.0885	0.0908	0.0917	0.0903	0.1215
472	141300	25.1	0.1065	0.105	0.1185	0.1961	0.5347	0.5583	0.5513	0.7123	0.711	0.6852	0.7174	0.6777	0.0923	0.0951	0.0949	0.0986	0.0964	0.0941	0.0995	0.1299	0.1714	0.3437	0.6024	0.5878	0.0897	0.0896	0.091	0.0932	0.0897	0.0919	0.0921	0.0926	0.0993	0.1013	0.3561	0.4215	0.0911	0.0893	0.0889	0.0904	0.0894	0.0897	0.0887	0.0907	0.0919	0.0904	0.1222
473	141600	24.7	0.1064	0.105	0.1185	0.1964	0.5425	0.5559	0.551	0.7131	0.7112	0.6849	0.7176	0.6782	0.0923	0.0951	0.0948	0.0985	0.0965	0.0941	0.0993	0.13	0.1706	0.3464	0.6043	0.5884	0.0898	0.0895	0.0901	0.0931	0.0898	0.0924	0.0926	0.0925	0.099	0.1014	0.3587	0.4216	0.0909	0.0912	0.0888	0.0899	0.0895	0.0901	0.0886	0.0908	0.0918	0.0902	0.1222
474	141900	25.1	0.1066	0.1051	0.1187	0.1961	0.5436	0.5685	0.559	0.7128	0.7105	0.6839	0.7178	0.6781	0.0927	0.0951	0.0948	0.0986	0.0965	0.0941	0.0991	0.1307	0.1711	0.3451	0.6039	0.5899	0.0896	0.0893	0.0898	0.0929	0.0898	0.0916	0.0924	0.0926	0.0992	0.1012	0.361	0.4184	0.0911	0.0892	0.0892	0.09	0.0894	0.09	0.089	0.091	0.0922	0.0902	0.1224
475	142200	25.1	0.1064	0.105	0.119	0.1964	0.5398	0.56	0.5529	0.7133	0.7124	0.6853	0.7224	0.6789	0.0926	0.0955	0.0949	0.0986	0.0965	0.0942	0.0995	0.1306	0.1704	0.3456	0.6054	0.5922	0.0896	0.0898	0.0903	0.0937	0.0898	0.0921	0.0921	0.0926	0.0993	0.1016	0.3634	0.4154	0.0912	0.0892	0.089	0.0904	0.0897	0.0902	0.0888	0.0907	0.0923	0.0904	0.1229
476	142500	25.1	0.1063	0.1049	0.1189	0.1958	0.5432	0.562	0.5532	0.7129	0.7116	0.685	0.7185	0.6787	0.0924	0.0952	0.0947	0.0984	0.0964	0.094	0.0993	0.1302	0.1698	0.3448	0.6044	0.5909	0.0895	0.0897	0.0902	0.093	0.0897	0.0917	0.0921	0.0925	0.0991	0.101	0.3645	0.4118	0.0908	0.0891	0.0887	0.0896	0.0894	0.0898	0.0886	0.0906	0.0919	0.0902	0.1231
477	142800	25.1	0.1064	0.105	0.1191	0.197	0.5405	0.5582	0.5501	0.7122	0.7114	0.6848	0.72	0.6777	0.0921	0.0949	0.0947	0.0984	0.0964	0.0941	0.0993	0.1305	0.1694	0.3444	0.6027	0.5903	0.0899	0.0894	0.0899	0.093	0.09	0.0919	0.0924	0.0925	0.0994	0.1012	0.366	0.4097	0.0911	0.0898	0.089	0.0897	0.0897	0.09	0.0887	0.0907	0.0921	0.0906	0.123
478	143100	24.7	0.1063	0.1049	0.1193	0.1971	0.5343	0.5548	0.551	0.7146	0.7124	0.6868	0.7236	0.6799	0.0922	0.095	0.0948	0.0985	0.0964	0.094	0.0992	0.1296	0.1701	0.3452	0.6056	0.5937	0.0899	0.0894	0.0901	0.0933	0.0897	0.092	0.092	0.0924	0.0992	0.1015	0.368	0.4043	0.091	0.0904	0.0891	0.0898	0.0897	0.0901	0.0886	0.0905	0.092	0.0903	0.1231
479	143400	25.1	0.1064	0.1055	0.1195	0.1979	0.529	0.5647	0.5516	0.7131	0.7122	0.6861	0.7193	0.6789	0.0922	0.0951	0.0948	0.0983	0.0965	0.094	0.0991	0.1298	0.1696	0.3467	0.6046	0.5935	0.0898	0.0902	0.09	0.0931	0.0899	0.092	0.0924	0.0924	0.0991	0.1013	0.3694	0.4056	0.0909	0.0893	0.089	0.0898	0.0894	0.0901	0.0886	0.0907	0.092	0.0905	0.1234
480	143700	25	0.1064	0.1051	0.1193	0.1979	0.5441	0.5581	0.5518	0.7132	0.7117	0.6849	0.7205	0.6787	0.0922	0.095	0.0949	0.0985	0.0965	0.0941	0.0993	0.1302	0.17	0.3452	0.6056	0.5937	0.0898	0.0897	0.0901	0.0933	0.0897	0.092	0.092	0.0925	0.0994	0.1016	0.3731	0.4114	0.091	0.091	0.0889	0.0899	0.0896	0.09	0.0887	0.0906	0.092	0.0904	0.1242
481	144000	25.1	0.1065	0.1048	0.1197	0.1975	0.5361	0.5598	0.5514	0.7127	0.712	0.6855	0.7195	0.6791	0.0921	0.0948	0.0945	0.0983	0.0963	0.094	0.099	0.1298	0.1694	0.3457	0.6042	0.5946	0.0895	0.0895	0.09	0.0935	0.0896	0.0921	0.0921	0.0922	0.0991	0.1011	0.3729	0.4053	0.091	0.089	0.0887	0.0896	0.0892	0.0899	0.0887	0.0905	0.092	0.0903	0.1236
482	144300	25.1	0.1062	0.1048	0.1196	0.1979	0.532	0.5548	0.5509	0.7129	0.7116	0.6853	0.7212	0.6795	0.0923	0.0953	0.0949	0.0985	0.0964	0.0941	0.0992	0.1299	0.1693	0.3478	0.6059	0.5957	0.0896	0.0895	0.0903	0.0934	0.0899	0.0921	0.0917	0.0923	0.104	0.1013	0.3765	0.4148	0.0911	0.0892	0.0888	0.0899	0.0897	0.0902	0.0888	0.0907	0.0919	0.0902	0.1237
483	144600	24.7	0.1063	0.105	0.1199	0.1982	0.5346	0.5525	0.549	0.7132	0.7129	0.6862	0.7209	0.6802	0.0919	0.0949	0.0947	0.0984	0.0964	0.094	0.0991	0.1291	0.1689	0.3465	0.6052	0.5959	0.0898	0.0894	0.0899	0.0931	0.09	0.092	0.0928	0.0923	0.0993	0.101	0.3751	0.4091	0.0911	0.0891	0.0889	0.09	0.0898	0.0902	0.0887	0.0907	0.0921	0.0903	0.1235
484	144900	25.1	0.1064	0.1048	0.12	0.1989	0.5457	0.5552	0.5501	0.7137	0.713	0.6863	0.7207	0.681	0.0924	0.0952	0.0948	0.0984	0.0966	0.094	0.0991	0.1293	0.1688	0.3472	0.6067	0.597	0.0898	0.0895	0.0898	0.0934	0.0898	0.0921	0.0925	0.0924	0.0993	0.101	0.3771	0.4057	0.0909	0.0891	0.0889	0.0898	0.0895	0.0898	0.0884	0.0905	0.0922	0.0902	0.1245
485	145200	25.1	0.1063	0.1048	0.12	0.1988	0.5453	0.5491	0.5488	0.7125	0.7124	0.6867	0.7207	0.6802	0.0923	0.0953	0.0949	0.0986	0.0967	0.0941	0.0991	0.1297	0.1695	0.348	0.6064	0.5962	0.0901	0.0896	0.0904	0.0934	0.0899	0.0922	0.0918	0.0925	0.1002	0.1015	0.3789	0.4091	0.0911	0.0892	0.0889	0.0899	0.0897	0.0901	0.0887	0.0907	0.092	0.0904	0.1246
486	145500	25.1	0.1066	0.1049	0.1202	0.1991	0.5467	0.5543	0.5495	0.7135	0.7131	0.6874	0.7204	0.6806	0.0922	0.0951	0.0946	0.0983	0.0964	0.094	0.099	0.1295	0.1697	0.346	0.6063	0.598	0.0896	0.0896	0.0901	0.0935	0.0898	0.092	0.0924	0.0923	0.1011	0.1011	0.3803	0.4113	0.0909	0.0936	0.0887	0.0898	0.0895	0.09	0.0886	0.0906	0.092	0.0904	0.1248
487	145800	25.1	0.1062	0.1048	0.1203	0.1992	0.5495	0.5583	0.5502	0.713	0.7128	0.6867	0.7211	0.6808	0.0925	0.0954	0.0948	0.0986	0.0969	0.0941	0.0991	0.1291	0.1691	0.3463	0.6069	0.5984	0.0898	0.0895	0.0901	0.0932	0.0898	0.092	0.0919	0.0924	0.0996	0.1013	0.383	0.4146	0.091	0.0889	0.0887	0.0898	0.0893	0.0897	0.0886	0.0907	0.0919	0.0902	0.1256
488	146100	24.6	0.1064	0.1048	0.1204	0.1991	0.5414	0.5509	0.5467	0.7132	0.713	0.687	0.7213	0.6812	0.092	0.095	0.0947	0.0984	0.0965	0.0941	0.099	0.1296	0.1692	0.3474	0.6077	0.5987	0.0898	0.0904	0.0901	0.0938	0.0897	0.092	0.0917	0.0925	0.0988	0.1014	0.3821	0.4146	0.091	0.0891	0.0887	0.0956	0.0893	0.09	0.0888	0.0907	0.0921	0.0902	0.1261
489	146400	25.1	0.1064	0.1048	0.1206	0.1991	0.5416	0.5528	0.5499	0.7136	0.7129	0.6879	0.7214	0.6808	0.0922	0.095	0.0947	0.0984	0.0964	0.0941	0.0991	0.1291	0.1703	0.347	0.6076	0.5997	0.0897	0.0891	0.0914	0.093	0.09	0.0919	0.0926	0.0927	0.102	0.1011	0.3824	0.418	0.0912	0.0901	0.0889	0.094	0.0893	0.0898	0.0888	0.0909	0.092	0.0906	0.1256
490	146700	25.1	0.1063	0.1048	0.1207	0.2002	0.5359	0.5511	0.5484	0.7138	0.7129	0.6873	0.7216	0.6813	0.0923	0.0951	0.0948	0.0985	0.0965	0.0941	0.099	0.1288	0.1688	0.3452	0.6064	0.5995	0.09	0.0905	0.0899	0.0933	0.0896	0.092	0.0927	0.0924	0.0989	0.1011	0.3856	0.4211	0.0912	0.0893	0.0891	0.0897	0.0896	0.0899	0.089	0.0908	0.0922	0.0906	0.1266
491	147000	25.1	0.1063	0.1047	0.1208	0.2	0.5297	0.5566	0.5483	0.7127	0.7128	0.6867	0.722	0.6809	0.0923	0.0954	0.0947	0.0985	0.0966	0.0941	0.0992	0.1285	0.1686	0.347	0.6065	0.5997	0.0898	0.0896	0.0901	0.0936	0.0895	0.0918	0.0918	0.0922	0.0989	0.1009	0.3856	0.4274	0.0909	0.0886	0.0887	0.0939	0.0891	0.0897	0.0884	0.0904	0.0917	0.0901	0.1269
492	147300	25.1	0.1062	0.1047	0.121	0.2	0.5348	0.5524	0.5493	0.7126	0.7126	0.6867	0.7215	0.6811	0.0924	0.0952	0.0948	0.0986	0.0964	0.0941	0.099	0.1292	0.1689	0.3453	0.6075	0.6006	0.0898	0.0895	0.0902	0.0939	0.0897	0.0924	0.092	0.0921	0.0987	0.1013	0.3859	0.4301	0.091	0.094	0.089	0.0896	0.0894	0.0901	0.0885	0.0907	0.092	0.0901	0.127
493	147600	24.7	0.1059	0.1048	0.1212	0.1999	0.54	0.5514	0.5487	0.7141	0.7134	0.6877	0.7221	0.6818	0.0924	0.095	0.0947	0.0984	0.0965	0.0941	0.099	0.1284	0.1677	0.3462	0.6056	0.6007	0.0898	0.0895	0.0901	0.0932	0.0897	0.0923	0.0921	0.0923	0.0989	0.1012	0.3865	0.4313	0.0911	0.0893	0.089	0.0899	0.0895	0.0901	0.0888	0.0907	0.0919	0.0905	0.1273
494	147900	25.1	0.1062	0.1048	0.1217	0.201	0.5398	0.5506	0.5478	0.7139	0.7138	0.688	0.7227	0.6826	0.0922	0.0953	0.0947	0.0984	0.0965	0.0941	0.099	0.1285	0.1676	0.3457	0.6071	0.6013	0.09	0.0896	0.0912	0.093	0.0898	0.0921	0.0923	0.0922	0.099	0.1011	0.3888	0.4344	0.0911	0.089	0.0886	0.0897	0.0893	0.0901	0.0888	0.0906	0.092	0.0903	0.1287
495	148200	25	0.1063	0.1049	0.1216	0.2006	0.5384	0.5491	0.5476	0.7122	0.7136	0.688	0.7217	0.6822	0.0922	0.095	0.0948	0.0985	0.0968	0.094	0.0989	0.1286	0.1722	0.3456	0.6083	0.6025	0.0898	0.0898	0.0898	0.0933	0.0899	0.0917	0.0925	0.0924	0.0987	0.1013	0.3886	0.4371	0.0912	0.0901	0.0894	0.0915	0.0895	0.0899	0.089	0.0909	0.0923	0.0908	0.1284
496	148500	25.1	0.1063	0.1046	0.1219	0.2008	0.5327	0.5503	0.5468	0.7117	0.7126	0.6863	0.7201	0.6809	0.0922	0.095	0.0947	0.0984	0.0965	0.094	0.0988	0.1278	0.1681	0.3455	0.6073	0.6011	0.0897	0.0893	0.0898	0.0944	0.0897	0.0917	0.0924	0.0922	0.1019	0.1009	0.3889	0.4376	0.0911	0.0893	0.0892	0.0975	0.0894	0.09	0.0887	0.0906	0.0918	0.0903	0.1296
497	148800	25.1	0.1063	0.1048	0.1223	0.2005	0.5158	0.5471	0.5511	0.713	0.7136	0.6875	0.7225	0.6821	0.0923	0.0951	0.0948	0.0984	0.0966	0.0941	0.0989	0.1296	0.1676	0.3455	0.607	0.601	0.0899	0.0894	0.0902	0.0929	0.0898	0.0921	0.0923	0.0922	0.0986	0.1012	0.389	0.4404	0.0911	0.0894	0.0888	0.0897	0.0896	0.0898	0.0888	0.0907	0.0921	0.0903	0.1301
498	149100	24.7	0.1062	0.1048	0.1226	0.2012	0.5348	0.5479	0.5476	0.7123	0.7135	0.6878	0.7226	0.6826	0.0925	0.0952	0.0949	0.0985	0.0965	0.094	0.0989	0.1288	0.1676	0.3467	0.6082	0.6034	0.0894	0.0895	0.09	0.0943	0.0897	0.0919	0.0922	0.0923	0.1058	0.101	0.3916	0.4401	0.0908	0.0891	0.0886	0.09	0.0896	0.09	0.0886	0.0906	0.0919	0.0905	0.1313
499	149400	25.1	0.1061	0.1048	0.1227	0.2019	0.5282	0.5513	0.5453	0.7115	0.7127	0.6871	0.7224	0.6815	0.0925	0.0954	0.0949	0.0985	0.0965	0.0941	0.099	0.1281	0.168	0.3453	0.608	0.6026	0.0898	0.0897	0.0903	0.0934	0.0898	0.0921	0.092	0.0921	0.0997	0.1006	0.3922	0.4432	0.0909	0.089	0.0888	0.0899	0.0896	0.09	0.0887	0.0906	0.0919	0.0903	0.1318
500	149700	25	0.1063	0.1047	0.123	0.2018	0.5289	0.5476	0.5447	0.7116	0.7136	0.6877	0.7231	0.6812	0.0923	0.0953	0.0948	0.0985	0.0966	0.0941	0.0991	0.1289	0.1668	0.3459	0.6071	0.6023	0.0898	0.0897	0.09	0.0932	0.0897	0.092	0.092	0.0923	0.1	0.1015	0.394	0.445	0.0913	0.0891	0.0892	0.09	0.0896	0.0901	0.0887	0.0907	0.0921	0.0905	0.1335
501	150000	25.1	0.1062	0.1047	0.123	0.2025	0.5301	0.5517	0.5468	0.7119	0.7131	0.6873	0.7238	0.683	0.0923	0.0953	0.0947	0.0985	0.0963	0.0941	0.0989	0.1278	0.1676	0.3439	0.608	0.6042	0.0897	0.0893	0.0901	0.0939	0.0898	0.0918	0.0925	0.0921	0.0989	0.1011	0.3934	0.4454	0.091	0.0888	0.0886	0.0906	0.0894	0.09	0.0885	0.0904	0.0917	0.0902	0.133
502	150300	25	0.1062	0.1049	0.1234	0.2026	0.5364	0.5482	0.5451	0.7112	0.7125	0.6875	0.7233	0.6817	0.0928	0.0954	0.0948	0.0985	0.0965	0.0941	0.0991	0.1279	0.168	0.3457	0.6067	0.6034	0.0899	0.0896	0.0903	0.0935	0.0898	0.092	0.0925	0.0924	0.0993	0.1013	0.3948	0.4466	0.0911	0.0894	0.0889	0.0901	0.0896	0.0899	0.0888	0.0906	0.0919	0.0904	0.1333
503	150600	25.1	0.1063	0.1046	0.1236	0.2029	0.5413	0.553	0.5473	0.7125	0.7135	0.6884	0.7244	0.6831	0.0928	0.0952	0.0947	0.0983	0.0966	0.094	0.0989	0.1279	0.168	0.3472	0.6081	0.6055	0.0901	0.0893	0.0897	0.0935	0.0898	0.0918	0.0921	0.0924	0.0992	0.1013	0.3961	0.448	0.0912	0.0893	0.0894	0.0899	0.0898	0.09	0.0888	0.0907	0.0922	0.0907	0.1338
504	150900	25.1	0.1062	0.1046	0.1237	0.2027	0.5367	0.5485	0.5462	0.7116	0.7127	0.6871	0.7233	0.6825	0.0927	0.0952	0.0947	0.0983	0.0968	0.094	0.0989	0.1275	0.1683	0.344	0.6097	0.6056	0.0898	0.0895	0.0902	0.0935	0.0898	0.0918	0.0924	0.0922	0.0987	0.1013	0.3968	0.4509	0.091	0.0891	0.089	0.0933	0.0897	0.09	0.0886	0.0905	0.092	0.0903	0.1353
505	151200	24.9	0.106	0.1046	0.1238	0.2034	0.5426	0.5463	0.5455	0.7122	0.7137	0.688	0.7256	0.683	0.0929	0.0956	0.0949	0.0986	0.0966	0.0941	0.0988	0.1274	0.1683	0.3459	0.6103	0.6063	0.0898	0.0896	0.0903	0.0936	0.0899	0.0917	0.092	0.0923	0.1001	0.1012	0.398	0.4514	0.0911	0.0892	0.0889	0.0899	0.0897	0.0901	0.0886	0.0906	0.0918	0.0903	0.1363
506	151500	25	0.1063	0.1046	0.1241	0.2032	0.5454	0.5441	0.544	0.7124	0.7134	0.6878	0.7245	0.6823	0.0925	0.0951	0.0947	0.0984	0.0977	0.094	0.0989	0.1277	0.168	0.3461	0.6088	0.6055	0.0897	0.0895	0.0901	0.093	0.0898	0.0918	0.0921	0.0922	0.099	0.1009	0.3983	0.4539	0.0909	0.089	0.0888	0.0898	0.0893	0.09	0.0886	0.0904	0.0917	0.0902	0.1376
507	151800	25	0.1063	0.1047	0.1241	0.204	0.54	0.5452	0.5457	0.7127	0.7144	0.6886	0.7252	0.6832	0.0925	0.0951	0.0947	0.0984	0.0966	0.094	0.0989	0.1279	0.167	0.3444	0.6099	0.6077	0.0899	0.0897	0.0901	0.0935	0.0897	0.0922	0.0921	0.0924	0.0993	0.1012	0.4	0.4553	0.091	0.0894	0.0889	0.0898	0.0897	0.0902	0.0888	0.0907	0.0919	0.0904	0.1389
508	152100	25.1	0.1062	0.1046	0.1245	0.204	0.5338	0.5495	0.5457	0.7119	0.7141	0.6879	0.7246	0.6828	0.0927	0.0955	0.0948	0.0985	0.0964	0.094	0.0988	0.1283	0.1676	0.3449	0.6091	0.607	0.0898	0.0897	0.0903	0.0937	0.0898	0.0919	0.0914	0.0923	0.1025	0.1011	0.4	0.4558	0.0911	0.0891	0.0888	0.0898	0.0894	0.0901	0.0886	0.0905	0.0917	0.0903	0.139
509	152400	25.1	0.1062	0.1047	0.1249	0.2045	0.524	0.5408	0.5447	0.7117	0.7139	0.6883	0.7251	0.6832	0.0928	0.0954	0.0947	0.0985	0.0966	0.0942	0.099	0.127	0.1668	0.3459	0.6089	0.6077	0.09	0.0894	0.0901	0.0933	0.0898	0.092	0.0924	0.0922	0.0987	0.1011	0.4001	0.4572	0.0909	0.089	0.0886	0.09	0.0894	0.09	0.0888	0.0906	0.0917	0.0903	0.14
510	152700	24.9	0.1062	0.105	0.1254	0.2048	0.54	0.5452	0.5445	0.712	0.7139	0.6889	0.7253	0.684	0.0928	0.0951	0.0947	0.0984	0.0964	0.0941	0.0991	0.1273	0.1681	0.3433	0.6098	0.6082	0.0898	0.0894	0.0897	0.0935	0.09	0.092	0.0923	0.0924	0.0992	0.101	0.4014	0.4593	0.0913	0.0894	0.0892	0.0901	0.0894	0.09	0.0888	0.0908	0.0922	0.0909	0.1411
511	153000	25.1	0.1062	0.1045	0.1253	0.2052	0.5346	0.5476	0.545	0.7118	0.7139	0.6883	0.7258	0.6837	0.0927	0.0953	0.0947	0.0984	0.0964	0.094	0.0988	0.1276	0.1669	0.3444	0.6099	0.6085	0.09	0.0897	0.09	0.0932	0.0897	0.0917	0.0921	0.092	0.0985	0.1009	0.4028	0.4604	0.0909	0.0889	0.0888	0.0897	0.0891	0.0902	0.0888	0.0905	0.0919	0.0904	0.1421
512	153300	25	0.1063	0.1046	0.1256	0.2046	0.5298	0.5393	0.5416	0.711	0.713	0.6875	0.7243	0.6825	0.0929	0.0953	0.0948	0.0986	0.0966	0.0942	0.0989	0.1276	0.1659	0.3434	0.6088	0.6072	0.09	0.0898	0.0901	0.0934	0.0901	0.092	0.0919	0.0922	0.0989	0.1007	0.403	0.4615	0.0911	0.0893	0.0888	0.0901	0.0895	0.0897	0.0886	0.0906	0.0917	0.0904	0.1421
513	153600	25	0.1061	0.1052	0.1257	0.205	0.5305	0.5486	0.5441	0.7114	0.7138	0.688	0.725	0.6828	0.0926	0.0953	0.0945	0.0983	0.0961	0.0939	0.0989	0.1267	0.1675	0.3445	0.609	0.6081	0.0898	0.0896	0.09	0.0936	0.0899	0.092	0.092	0.0922	0.0989	0.1011	0.4048	0.464	0.091	0.0891	0.0889	0.0898	0.0893	0.0897	0.0886	0.0906	0.0918	0.0903	0.1431
514	153900	25	0.1062	0.1045	0.1263	0.2053	0.5382	0.5464	0.5434	0.7111	0.7139	0.6887	0.7259	0.6833	0.0928	0.0953	0.0948	0.0984	0.0966	0.0941	0.0987	0.1263	0.1666	0.3441	0.6093	0.6094	0.0898	0.0894	0.0897	0.0933	0.09	0.0917	0.0923	0.0923	0.1001	0.1015	0.4063	0.4654	0.0911	0.0893	0.0891	0.0901	0.0892	0.0902	0.0889	0.0909	0.0922	0.0909	0.1451
515	154200	24.9	0.1063	0.1046	0.1265	0.2055	0.5325	0.5454	0.5445	0.7115	0.7145	0.6892	0.727	0.685	0.0927	0.0956	0.0948	0.0984	0.0965	0.094	0.0988	0.1274	0.1667	0.3477	0.6107	0.6113	0.0899	0.0896	0.0902	0.093	0.0898	0.0922	0.0922	0.0923	0.0987	0.1008	0.4064	0.4663	0.0914	0.0895	0.089	0.0908	0.0895	0.09	0.0888	0.0906	0.0921	0.0905	0.1466
516	154500	25.1	0.1061	0.1045	0.1268	0.2064	0.5324	0.5446	0.5433	0.7119	0.7141	0.6888	0.7268	0.6845	0.0925	0.095	0.0947	0.0984	0.0964	0.094	0.0987	0.1271	0.1665	0.3428	0.6096	0.6097	0.0897	0.0897	0.0899	0.0928	0.0897	0.0919	0.0923	0.092	0.0999	0.1017	0.4069	0.4676	0.091	0.0893	0.0888	0.0896	0.0894	0.0898	0.0887	0.0906	0.0919	0.0903	0.1464
517	154800	25	0.106	0.1046	0.1274	0.2062	0.5311	0.5402	0.544	0.713	0.7157	0.69	0.7279	0.6852	0.0927	0.0953	0.0947	0.0984	0.0964	0.094	0.0987	0.1267	0.167	0.3457	0.6108	0.6123	0.0898	0.0893	0.0898	0.0935	0.09	0.0919	0.0923	0.0922	0.099	0.1009	0.409	0.4692	0.0913	0.092	0.089	0.09	0.0896	0.09	0.0889	0.0908	0.092	0.0908	0.1463
518	155100	25	0.106	0.1044	0.1276	0.207	0.5316	0.5409	0.5424	0.7107	0.7139	0.6889	0.7266	0.6841	0.0928	0.0955	0.0946	0.0984	0.0963	0.0939	0.0987	0.1264	0.1662	0.3438	0.6109	0.6116	0.0898	0.0893	0.0905	0.0932	0.0897	0.0919	0.0922	0.0923	0.1012	0.1009	0.4096	0.4701	0.0909	0.089	0.0886	0.0897	0.0891	0.09	0.0886	0.0906	0.092	0.0902	0.1486
519	155400	25.1	0.1063	0.1045	0.1278	0.2065	0.5254	0.5459	0.5441	0.7107	0.7143	0.6889	0.7264	0.6839	0.0928	0.0955	0.0948	0.0984	0.0969	0.0941	0.0988	0.1265	0.1665	0.345	0.6109	0.6117	0.0899	0.0894	0.0899	0.0929	0.0897	0.0921	0.0922	0.0923	0.0994	0.1009	0.4104	0.4733	0.0909	0.0927	0.0889	0.0904	0.0897	0.0901	0.0887	0.0908	0.0921	0.0908	0.15
520	155700	24.9	0.106	0.1045	0.1283	0.2064	0.5227	0.5379	0.5415	0.7115	0.715	0.6888	0.7305	0.6845	0.0927	0.0952	0.0949	0.0985	0.0968	0.0941	0.0988	0.1272	0.167	0.3463	0.612	0.6132	0.0901	0.0897	0.0901	0.0933	0.0899	0.092	0.0924	0.0921	0.0992	0.1011	0.4096	0.4738	0.091	0.0892	0.0889	0.0909	0.0897	0.0902	0.0888	0.0907	0.0921	0.0905	0.1512
521	156000	25.1	0.106	0.1044	0.1285	0.2078	0.5244	0.5438	0.5433	0.7102	0.7137	0.6885	0.7263	0.684	0.0927	0.0954	0.0947	0.0983	0.0964	0.094	0.0988	0.1264	0.1671	0.3444	0.6095	0.612	0.0897	0.0897	0.09	0.0943	0.0896	0.092	0.0917	0.0922	0.0987	0.1009	0.4114	0.475	0.0912	0.0893	0.0888	0.0896	0.0896	0.0898	0.0886	0.0905	0.0918	0.0904	0.1523
522	156300	25	0.1061	0.1046	0.1289	0.2077	0.5282	0.5418	0.5419	0.7128	0.7149	0.6897	0.7284	0.6849	0.0927	0.0955	0.0948	0.0985	0.0966	0.094	0.0987	0.1264	0.1657	0.3452	0.6108	0.614	0.0899	0.0895	0.0902	0.0939	0.0898	0.0921	0.0923	0.092	0.0986	0.1013	0.4107	0.4752	0.091	0.0889	0.0886	0.0904	0.0892	0.0898	0.0886	0.0905	0.0919	0.0903	0.1524
523	156600	25.1	0.106	0.1044	0.1293	0.2075	0.5213	0.5437	0.5439	0.7114	0.714	0.6887	0.7268	0.6842	0.0925	0.0954	0.0948	0.0984	0.0966	0.0939	0.0985	0.1256	0.165	0.3422	0.6111	0.6133	0.0897	0.0896	0.0902	0.0931	0.0897	0.092	0.0922	0.0921	0.099	0.101	0.4125	0.4767	0.0909	0.0922	0.0888	0.0898	0.0893	0.0899	0.0886	0.0905	0.0917	0.0904	0.1527
524	156900	25.1	0.1061	0.1044	0.1297	0.2078	0.5341	0.5432	0.5414	0.7105	0.7139	0.6891	0.7284	0.6846	0.0929	0.0953	0.0948	0.0984	0.097	0.0941	0.0989	0.1274	0.1663	0.3433	0.6112	0.6132	0.0903	0.0895	0.0898	0.0931	0.0899	0.0917	0.0925	0.0924	0.0993	0.1011	0.4142	0.4796	0.0912	0.0894	0.0891	0.0911	0.0898	0.0899	0.089	0.091	0.0923	0.0909	0.1542
525	157200	24.9	0.1061	0.1045	0.13	0.2079	0.5375	0.5415	0.5426	0.7106	0.7139	0.6887	0.7277	0.6845	0.093	0.0955	0.0949	0.0986	0.0966	0.094	0.0987	0.1266	0.1718	0.3446	0.6109	0.6138	0.0901	0.0895	0.0902	0.0939	0.0898	0.0919	0.0923	0.0921	0.0994	0.1009	0.4147	0.4796	0.0911	0.0892	0.0888	0.0933	0.0894	0.0901	0.0888	0.0905	0.0919	0.0905	0.1555
526	157500	25	0.1061	0.1044	0.1308	0.2077	0.5324	0.5463	0.5425	0.7088	0.713	0.6881	0.7266	0.6837	0.0928	0.0953	0.0947	0.0984	0.0965	0.094	0.0988	0.1263	0.1661	0.3461	0.6115	0.614	0.0899	0.0895	0.0903	0.0931	0.0895	0.0919	0.0922	0.092	0.0987	0.101	0.4156	0.4814	0.091	0.0888	0.0887	0.0896	0.0893	0.0898	0.0885	0.0914	0.0918	0.0903	0.1568
527	157800	25.1	0.1061	0.1046	0.1309	0.209	0.5319	0.5401	0.5409	0.7093	0.713	0.6883	0.7266	0.684	0.0928	0.0953	0.0948	0.0984	0.0964	0.094	0.0988	0.126	0.1692	0.3439	0.6124	0.6147	0.09	0.0896	0.0902	0.0935	0.0899	0.0921	0.092	0.092	0.0994	0.1008	0.4146	0.4814	0.0913	0.0936	0.0888	0.09	0.0895	0.0899	0.0886	0.0907	0.0919	0.0903	0.1574
528	158100	25.1	0.1061	0.1044	0.1313	0.2083	0.5253	0.5466	0.5407	0.7099	0.7132	0.688	0.7273	0.6842	0.0926	0.095	0.0946	0.0984	0.0965	0.094	0.0986	0.1255	0.1657	0.343	0.611	0.6145	0.0899	0.0894	0.0901	0.0933	0.0896	0.0918	0.0926	0.0919	0.0985	0.1005	0.416	0.484	0.0911	0.0892	0.0888	0.0907	0.0895	0.0897	0.0885	0.0907	0.0919	0.0905	0.1579
529	158400	25.1	0.106	0.1043	0.1318	0.2091	0.5281	0.5437	0.5419	0.7102	0.7144	0.6887	0.728	0.6844	0.0927	0.0954	0.0946	0.0984	0.0965	0.094	0.0989	0.1256	0.1693	0.3439	0.6125	0.616	0.0896	0.0894	0.0902	0.0943	0.09	0.0919	0.0919	0.092	0.0993	0.1007	0.4164	0.4845	0.091	0.0891	0.0891	0.0898	0.0893	0.09	0.0886	0.0905	0.0919	0.0904	0.1588
530	158700	24.9	0.1062	0.1044	0.1325	0.2095	0.5282	0.5396	0.54	0.7089	0.7131	0.6884	0.7295	0.6847	0.0928	0.0951	0.0948	0.0985	0.0965	0.094	0.0985	0.1258	0.1657	0.3409	0.6119	0.6161	0.0898	0.0895	0.0899	0.0931	0.0897	0.0921	0.0923	0.0921	0.0986	0.1014	0.418	0.4859	0.0912	0.0893	0.089	0.0899	0.0897	0.0901	0.0889	0.0906	0.092	0.0907	0.1599
531	159000	25	0.106	0.1043	0.1327	0.21	0.5305	0.5435	0.5403	0.709	0.7129	0.6879	0.7275	0.6841	0.0928	0.0957	0.0947	0.0985	0.0964	0.0941	0.0987	0.126	0.1651	0.3443	0.6124	0.6166	0.09	0.0897	0.0902	0.094	0.0898	0.0917	0.0919	0.0919	0.098	0.1006	0.4186	0.4866	0.0909	0.0889	0.0885	0.0937	0.0895	0.0897	0.0883	0.0904	0.0913	0.09	0.1605
532	159300	25	0.106	0.1046	0.1331	0.2097	0.5313	0.5427	0.5395	0.7089	0.7131	0.6881	0.7277	0.6843	0.0928	0.0954	0.0948	0.0985	0.0965	0.0941	0.0987	0.1256	0.1654	0.3436	0.6124	0.6164	0.0901	0.0895	0.0901	0.0936	0.0899	0.092	0.0921	0.0919	0.0985	0.1007	0.4204	0.4879	0.0912	0.0891	0.0886	0.09	0.0893	0.09	0.0887	0.0907	0.0917	0.0904	0.1619
533	159600	25.1	0.1057	0.1043	0.134	0.2094	0.5259	0.5442	0.5404	0.71	0.7137	0.6885	0.7281	0.6847	0.0929	0.0954	0.0949	0.0984	0.0965	0.094	0.0987	0.1257	0.1651	0.342	0.6126	0.6174	0.0901	0.0894	0.0902	0.0931	0.0898	0.0919	0.092	0.0919	0.1038	0.1007	0.4201	0.4895	0.0911	0.092	0.0889	0.095	0.0894	0.0899	0.0887	0.0906	0.0919	0.0903	0.1648
534	159900	25.1	0.1059	0.1044	0.1343	0.2106	0.5331	0.5438	0.5413	0.7111	0.7141	0.6893	0.729	0.6852	0.0927	0.0953	0.0948	0.0985	0.0966	0.0942	0.0987	0.1262	0.1664	0.3447	0.6134	0.6176	0.0899	0.0897	0.09	0.0934	0.0899	0.0919	0.0921	0.0922	0.0987	0.101	0.421	0.4904	0.091	0.0888	0.0887	0.0901	0.0895	0.0901	0.0887	0.0907	0.0916	0.0902	0.1658
535	160200	24.8	0.1059	0.1043	0.1346	0.2108	0.5194	0.5403	0.5393	0.7099	0.7137	0.6889	0.7287	0.6856	0.0929	0.0954	0.0948	0.0984	0.0965	0.094	0.0988	0.1254	0.1647	0.3431	0.613	0.6186	0.0898	0.0891	0.0896	0.0933	0.09	0.0917	0.0921	0.0922	0.0986	0.1005	0.4214	0.4925	0.0912	0.0894	0.0894	0.0903	0.0896	0.09	0.0892	0.0911	0.0922	0.0912	0.1658
536	160500	25.1	0.106	0.1044	0.1352	0.2116	0.5303	0.5376	0.5416	0.7103	0.7139	0.6892	0.7291	0.6855	0.0927	0.0953	0.0948	0.0984	0.0965	0.0939	0.0986	0.125	0.1647	0.3448	0.6134	0.619	0.0899	0.0892	0.0896	0.0933	0.0899	0.0916	0.0926	0.0921	0.0986	0.1004	0.4207	0.4924	0.0913	0.0893	0.0894	0.0923	0.0895	0.09	0.089	0.0909	0.0919	0.0909	0.167
537	160800	25	0.1059	0.1043	0.1357	0.2106	0.5247	0.5396	0.5389	0.7101	0.7136	0.6891	0.7287	0.685	0.0928	0.0953	0.0948	0.0985	0.0966	0.0941	0.0987	0.1257	0.1678	0.3422	0.614	0.6194	0.0898	0.0896	0.0904	0.0933	0.09	0.0923	0.0921	0.0921	0.0991	0.1008	0.4239	0.4937	0.0911	0.0894	0.0891	0.0898	0.0895	0.0902	0.0888	0.0907	0.0921	0.0907	0.1691
538	161100	25.1	0.1056	0.1043	0.136	0.2111	0.5257	0.5376	0.5379	0.7095	0.7134	0.6883	0.7282	0.6844	0.0926	0.0951	0.0946	0.0983	0.0965	0.0941	0.0986	0.1254	0.165	0.3418	0.6121	0.6184	0.0898	0.0893	0.09	0.0934	0.0897	0.0921	0.0918	0.0917	0.1014	0.1005	0.4237	0.4944	0.091	0.0891	0.0888	0.0906	0.0896	0.0899	0.0887	0.0906	0.0917	0.0902	0.1696
539	161400	25.1	0.106	0.1045	0.1362	0.2109	0.525	0.544	0.5429	0.7094	0.7135	0.6891	0.729	0.6852	0.0927	0.0951	0.0948	0.0984	0.0964	0.0941	0.0986	0.1252	0.1647	0.3402	0.6133	0.6194	0.0898	0.0896	0.0912	0.0933	0.0898	0.0924	0.0921	0.0918	0.0987	0.1009	0.4234	0.4952	0.091	0.0892	0.0889	0.0899	0.0896	0.0899	0.0888	0.0906	0.0919	0.0906	0.17
540	161700	24.9	0.1061	0.1042	0.137	0.211	0.5159	0.5387	0.5383	0.7081	0.7136	0.6885	0.7292	0.6853	0.0926	0.0954	0.0948	0.0985	0.0981	0.094	0.0986	0.1248	0.1652	0.3407	0.612	0.6198	0.09	0.0897	0.0902	0.0934	0.0899	0.0922	0.0921	0.092	0.0998	0.1008	0.4244	0.4964	0.0911	0.0911	0.0889	0.0898	0.0897	0.0903	0.0889	0.0908	0.092	0.0907	0.1725
541	162000	25.1	0.106	0.1042	0.1371	0.2126	0.5271	0.5402	0.5394	0.7086	0.7124	0.6881	0.7285	0.6846	0.0927	0.0954	0.0947	0.0984	0.0965	0.094	0.0986	0.1253	0.1653	0.3441	0.6136	0.6199	0.09	0.0904	0.0901	0.0936	0.0895	0.0919	0.0919	0.092	0.0981	0.1009	0.4255	0.4988	0.0911	0.0892	0.0888	0.0895	0.0893	0.09	0.0885	0.0905	0.0919	0.0904	0.1748
542	162300	25	0.1059	0.1042	0.1379	0.2129	0.5166	0.5389	0.5394	0.7089	0.714	0.689	0.7307	0.6858	0.0926	0.0954	0.0947	0.0984	0.0965	0.094	0.0986	0.125	0.1645	0.339	0.6136	0.6215	0.09	0.0896	0.0901	0.0936	0.0898	0.092	0.0923	0.0919	0.0985	0.1008	0.4263	0.4997	0.0913	0.0897	0.0889	0.092	0.0894	0.0896	0.0888	0.0908	0.092	0.0906	0.1749
543	162600	25.1	0.1058	0.1043	0.1386	0.2122	0.5207	0.5434	0.5424	0.7087	0.7129	0.688	0.7319	0.6846	0.0928	0.0956	0.0948	0.0984	0.0964	0.094	0.0984	0.125	0.1642	0.3433	0.6123	0.6211	0.0898	0.0893	0.0899	0.0927	0.0897	0.0919	0.0923	0.0919	0.0985	0.1011	0.428	0.5009	0.0911	0.0893	0.0889	0.0898	0.0896	0.0895	0.0885	0.0907	0.0918	0.0905	0.1757
544	162900	25.1	0.106	0.1041	0.1387	0.2132	0.531	0.5355	0.5389	0.708	0.7126	0.6883	0.7294	0.6846	0.0926	0.0954	0.0947	0.0984	0.0964	0.094	0.0986	0.1246	0.1648	0.3407	0.6145	0.6215	0.0898	0.0896	0.0902	0.0933	0.0899	0.0921	0.0921	0.092	0.0986	0.1005	0.4293	0.5032	0.0911	0.093	0.089	0.09	0.0894	0.0898	0.0886	0.0907	0.0917	0.0905	0.1779
545	163200	24.9	0.1059	0.1043	0.139	0.2136	0.5229	0.5395	0.5382	0.709	0.7137	0.6891	0.7297	0.6852	0.0928	0.0954	0.0948	0.0985	0.0966	0.0941	0.0986	0.1247	0.1637	0.3389	0.6138	0.6225	0.0899	0.0898	0.09	0.0939	0.0899	0.0921	0.0925	0.092	0.0986	0.1005	0.4299	0.5045	0.0913	0.0922	0.089	0.0924	0.0896	0.09	0.0888	0.0907	0.0921	0.0908	0.1777
546	163500	25.1	0.1059	0.1042	0.1394	0.2132	0.5254	0.5336	0.5394	0.7095	0.7136	0.6893	0.7336	0.6854	0.0928	0.0955	0.0948	0.0985	0.0964	0.094	0.0986	0.1248	0.1639	0.3422	0.6141	0.6233	0.0901	0.0896	0.0901	0.0935	0.09	0.0919	0.0922	0.0919	0.0984	0.1002	0.4294	0.5033	0.0909	0.0891	0.0887	0.0897	0.0893	0.0898	0.0885	0.0906	0.0916	0.0904	0.1801
547	163800	25	0.106	0.1042	0.14	0.2145	0.5308	0.5371	0.5387	0.7085	0.7134	0.6888	0.7302	0.6853	0.0928	0.0954	0.0948	0.0984	0.0965	0.0941	0.0987	0.1247	0.1642	0.3441	0.6142	0.6238	0.0899	0.0897	0.0901	0.0936	0.0899	0.092	0.0924	0.0919	0.0983	0.1006	0.4305	0.5049	0.0912	0.0892	0.0888	0.0909	0.0894	0.09	0.0887	0.0908	0.0919	0.0906	0.1805
548	164100	25.1	0.1057	0.1041	0.1407	0.2136	0.5236	0.5331	0.5378	0.7074	0.7127	0.6883	0.7288	0.6844	0.0927	0.0954	0.0946	0.0983	0.0963	0.0939	0.0985	0.1242	0.1636	0.3383	0.6142	0.6221	0.0899	0.0895	0.0899	0.0932	0.0899	0.0917	0.0918	0.0919	0.1064	0.1005	0.4311	0.5053	0.0909	0.089	0.0886	0.0899	0.0891	0.0898	0.0886	0.0908	0.0917	0.0902	0.1814
549	164400	25.1	0.1058	0.1042	0.1408	0.2139	0.5207	0.5379	0.5399	0.7073	0.7127	0.6884	0.7295	0.685	0.0927	0.0954	0.0947	0.0983	0.0969	0.0939	0.0985	0.1246	0.1646	0.3444	0.6153	0.624	0.09	0.0896	0.0904	0.0938	0.0898	0.0919	0.0921	0.0918	0.0989	0.1003	0.4315	0.507	0.0912	0.0893	0.0886	0.0923	0.0897	0.0899	0.0887	0.0905	0.0918	0.0906	0.1829
550	164700	24.8	0.1059	0.1042	0.1412	0.2149	0.5311	0.538	0.5382	0.7085	0.7132	0.6903	0.7313	0.685	0.0927	0.0953	0.0947	0.0982	0.0967	0.094	0.0984	0.1245	0.1648	0.3398	0.6156	0.6261	0.0899	0.0896	0.0901	0.0936	0.0899	0.092	0.0919	0.0919	0.0983	0.1007	0.4332	0.5089	0.0912	0.0891	0.0887	0.0895	0.0893	0.0896	0.0886	0.0907	0.0918	0.0904	0.1857
551	165000	25	0.1059	0.1042	0.1415	0.2145	0.5301	0.5364	0.5386	0.7075	0.7124	0.688	0.7299	0.6843	0.0926	0.0952	0.0947	0.0983	0.0965	0.094	0.0986	0.1239	0.1641	0.3388	0.6152	0.625	0.0901	0.0894	0.0904	0.0932	0.09	0.092	0.0923	0.0918	0.099	0.1004	0.4324	0.5086	0.0909	0.089	0.0886	0.0895	0.0894	0.0897	0.0886	0.0906	0.0918	0.0904	0.1856
552	165300	25.1	0.1059	0.1041	0.142	0.2145	0.5105	0.5363	0.5392	0.7072	0.7128	0.6883	0.7302	0.6854	0.0928	0.0955	0.0948	0.0985	0.0965	0.094	0.0985	0.1246	0.1635	0.3422	0.6144	0.6253	0.0899	0.0895	0.0901	0.0941	0.0898	0.092	0.0923	0.0917	0.0985	0.1005	0.4336	0.5109	0.0913	0.0891	0.0888	0.0899	0.0895	0.09	0.0888	0.0907	0.0918	0.0907	0.1882
553	165600	25	0.1059	0.104	0.1427	0.215	0.5228	0.5323	0.5369	0.7071	0.7123	0.6882	0.7326	0.6846	0.0928	0.0954	0.0946	0.0984	0.0964	0.094	0.0985	0.1238	0.1641	0.3408	0.6147	0.6253	0.09	0.0895	0.0899	0.0933	0.0898	0.092	0.0916	0.0916	0.0982	0.1005	0.4349	0.5115	0.091	0.089	0.0885	0.0903	0.0893	0.0901	0.0885	0.0907	0.0916	0.0903	0.1892
554	165900	25.1	0.1059	0.1041	0.1433	0.2149	0.5156	0.5491	0.5456	0.7079	0.7129	0.6884	0.7304	0.6856	0.093	0.0955	0.0948	0.0984	0.0964	0.094	0.0984	0.1241	0.163	0.3377	0.6145	0.6267	0.0899	0.0895	0.0899	0.0931	0.0898	0.092	0.0922	0.092	0.0982	0.101	0.4361	0.5131	0.0911	0.0895	0.0889	0.0932	0.0895	0.0901	0.0889	0.0909	0.092	0.0906	0.1911
555	166200	24.8	0.106	0.1041	0.1435	0.2154	0.5152	0.537	0.5382	0.7067	0.7123	0.689	0.7308	0.6859	0.0927	0.095	0.0949	0.0985	0.0965	0.094	0.0985	0.1242	0.1631	0.3418	0.615	0.6262	0.09	0.0893	0.0894	0.0934	0.09	0.0921	0.0923	0.0918	0.0998	0.1008	0.436	0.5128	0.0913	0.0894	0.0893	0.09	0.0897	0.0897	0.0891	0.0911	0.0923	0.091	0.1928
556	166500	25.1	0.106	0.1042	0.1442	0.2162	0.5194	0.5388	0.5394	0.7059	0.7115	0.6875	0.7299	0.6847	0.0927	0.0953	0.0949	0.0985	0.0965	0.094	0.0986	0.124	0.1628	0.3394	0.6158	0.6268	0.09	0.0895	0.0903	0.0944	0.0898	0.0921	0.0922	0.0918	0.0979	0.1005	0.4362	0.5138	0.0912	0.0891	0.0889	0.0896	0.0896	0.09	0.0887	0.0908	0.0919	0.0906	0.1949
557	166800	25	0.1059	0.1042	0.1447	0.2157	0.5139	0.5357	0.5371	0.7081	0.7135	0.6892	0.7313	0.6863	0.0927	0.0954	0.0949	0.0985	0.0964	0.0942	0.0985	0.124	0.1628	0.3417	0.6167	0.6279	0.09	0.0896	0.0901	0.093	0.0899	0.0919	0.0926	0.0918	0.0981	0.1009	0.4362	0.5159	0.0912	0.0894	0.0888	0.0899	0.0898	0.0902	0.0888	0.0908	0.0919	0.0906	0.1962
558	167100	25.1	0.1057	0.104	0.1455	0.2169	0.5164	0.5311	0.5335	0.7058	0.7114	0.6871	0.7296	0.6836	0.0925	0.0951	0.0946	0.0981	0.0964	0.0939	0.0983	0.1242	0.1636	0.3403	0.6149	0.6268	0.0899	0.0896	0.0901	0.0934	0.0897	0.092	0.092	0.0916	0.0982	0.1006	0.4374	0.5155	0.091	0.0892	0.0889	0.0925	0.0895	0.0899	0.0885	0.0907	0.0918	0.0907	0.1985
559	167400	25.1	0.1058	0.1041	0.146	0.217	0.5205	0.5343	0.5375	0.7064	0.7115	0.6875	0.7318	0.6844	0.0928	0.0954	0.0948	0.0984	0.0965	0.094	0.0985	0.1235	0.1631	0.3388	0.6152	0.6272	0.09	0.0896	0.0902	0.0933	0.0898	0.0922	0.0924	0.092	0.099	0.1005	0.4381	0.5171	0.0912	0.0892	0.089	0.0898	0.0895	0.0898	0.0891	0.0913	0.092	0.091	0.2004
560	167700	24.9	0.106	0.1042	0.1464	0.2171	0.5272	0.5317	0.5361	0.7071	0.7121	0.6884	0.73	0.6851	0.0927	0.0954	0.0947	0.0983	0.0964	0.094	0.0985	0.1238	0.163	0.3422	0.6153	0.6274	0.0899	0.0898	0.0901	0.0933	0.0898	0.0921	0.0918	0.0919	0.0984	0.1006	0.4386	0.5179	0.0912	0.0893	0.0887	0.0937	0.0895	0.0903	0.0888	0.0908	0.0918	0.0906	0.2032
561	168000	25	0.1057	0.1041	0.147	0.218	0.525	0.5343	0.5374	0.707	0.7117	0.6879	0.7305	0.6848	0.0928	0.0954	0.0947	0.0984	0.0964	0.094	0.0985	0.1235	0.1632	0.3397	0.6157	0.629	0.09	0.0896	0.09	0.0951	0.0899	0.0921	0.092	0.0917	0.1028	0.1006	0.4406	0.5203	0.091	0.0893	0.0888	0.0897	0.0894	0.0901	0.0887	0.0908	0.092	0.0909	0.205
562	168300	25	0.1059	0.1046	0.1477	0.2176	0.5167	0.5308	0.538	0.706	0.7108	0.6873	0.7299	0.6845	0.0928	0.0954	0.0947	0.0985	0.0964	0.094	0.0985	0.1238	0.1624	0.3409	0.6158	0.6291	0.0902	0.0896	0.0899	0.0934	0.09	0.0921	0.0924	0.0918	0.0984	0.1008	0.4392	0.5203	0.0912	0.0894	0.0891	0.0912	0.0894	0.0901	0.0888	0.0909	0.0919	0.0908	0.2065
563	168600	25.1	0.1058	0.104	0.1484	0.218	0.5127	0.5428	0.5391	0.7063	0.7115	0.6873	0.7312	0.6847	0.0927	0.0953	0.0946	0.0983	0.0963	0.0939	0.0983	0.1236	0.1626	0.3414	0.6148	0.6291	0.0896	0.0896	0.0902	0.0934	0.0897	0.0922	0.0922	0.0916	0.0982	0.1003	0.4409	0.5215	0.091	0.0892	0.0888	0.0897	0.0893	0.0898	0.0886	0.0897	0.0919	0.0908	0.2083
564	168900	25.1	0.1058	0.1041	0.1498	0.2189	0.5225	0.533	0.5349	0.7054	0.7107	0.6871	0.7303	0.6844	0.0928	0.0955	0.0948	0.0984	0.0963	0.094	0.0985	0.1235	0.1668	0.3392	0.6152	0.6289	0.09	0.0897	0.0901	0.0936	0.0898	0.092	0.0921	0.0919	0.0981	0.1007	0.4424	0.5217	0.0912	0.0892	0.0888	0.0898	0.0895	0.0898	0.0887	0.09	0.0921	0.0908	0.2117
565	169200	24.8	0.1056	0.1041	0.1499	0.2187	0.5169	0.5334	0.5374	0.7069	0.7116	0.6878	0.731	0.6851	0.0927	0.0955	0.0947	0.0984	0.0964	0.094	0.0983	0.123	0.164	0.3416	0.6167	0.631	0.0899	0.0897	0.0901	0.093	0.0898	0.092	0.0921	0.0918	0.0982	0.1006	0.4417	0.5239	0.0911	0.0896	0.089	0.0906	0.0898	0.0905	0.0889	0.0899	0.0918	0.0907	0.214
566	169500	25.1	0.1058	0.1041	0.1507	0.2184	0.5261	0.5293	0.534	0.7065	0.7116	0.6881	0.7309	0.6849	0.0926	0.0953	0.0948	0.0984	0.0965	0.094	0.0985	0.123	0.1635	0.3423	0.6173	0.6306	0.0897	0.0897	0.0902	0.0936	0.0898	0.0922	0.0922	0.0918	0.0989	0.1004	0.4414	0.5234	0.091	0.0893	0.0888	0.0896	0.0897	0.0898	0.0886	0.0897	0.0919	0.0906	0.2156
567	169800	25.1	0.1059	0.1042	0.1519	0.2188	0.5164	0.5309	0.5362	0.7057	0.7112	0.6871	0.731	0.6844	0.0926	0.0953	0.0948	0.0984	0.0965	0.0939	0.0987	0.1233	0.1621	0.3379	0.6168	0.6311	0.0898	0.0896	0.0898	0.0933	0.0899	0.0924	0.0919	0.0917	0.0991	0.1012	0.4416	0.5235	0.0913	0.0915	0.089	0.0899	0.0895	0.0899	0.0888	0.09	0.0921	0.0909	0.2186
568	170100	25.1	0.1059	0.1051	0.1523	0.2194	0.5223	0.5303	0.5345	0.7048	0.7106	0.6874	0.731	0.6847	0.0928	0.0953	0.0947	0.0983	0.0964	0.0939	0.0983	0.1234	0.1623	0.3398	0.6162	0.6312	0.09	0.0894	0.0901	0.0934	0.0896	0.0921	0.092	0.0918	0.0992	0.1006	0.4443	0.5263	0.0911	0.0889	0.0888	0.0928	0.0893	0.0899	0.0886	0.0896	0.0917	0.0905	0.2208
569	170400	25.1	0.1056	0.1041	0.1537	0.2196	0.5181	0.5291	0.5333	0.7051	0.7104	0.6871	0.7312	0.6847	0.0926	0.095	0.0947	0.0984	0.0964	0.094	0.0984	0.1229	0.162	0.3417	0.6163	0.6312	0.0901	0.0893	0.09	0.0933	0.0898	0.0919	0.092	0.0917	0.0981	0.1007	0.4442	0.5257	0.091	0.089	0.0887	0.0898	0.0893	0.0901	0.0885	0.0898	0.0917	0.0908	0.2235
570	170700	24.8	0.106	0.1042	0.1552	0.22	0.5249	0.5307	0.534	0.7049	0.711	0.6877	0.7314	0.685	0.0927	0.0954	0.0948	0.0985	0.0965	0.094	0.0985	0.1233	0.162	0.3377	0.6168	0.6323	0.09	0.0897	0.0901	0.0938	0.09	0.0923	0.0916	0.0917	0.0992	0.1006	0.4445	0.5257	0.091	0.0893	0.0888	0.0902	0.0894	0.09	0.0887	0.0898	0.0917	0.0907	0.2248
571	171000	25	0.1058	0.1041	0.1552	0.2205	0.5256	0.5297	0.5327	0.7039	0.7097	0.6867	0.7302	0.6827	0.0928	0.0953	0.0948	0.0983	0.0976	0.0942	0.0985	0.1233	0.1623	0.3366	0.6168	0.6309	0.09	0.0896	0.0902	0.0931	0.0897	0.0919	0.0921	0.0917	0.0987	0.1005	0.446	0.5272	0.091	0.0907	0.0887	0.0925	0.0893	0.0896	0.0885	0.0898	0.0918	0.0907	0.2266
572	171300	25	0.1057	0.1041	0.1558	0.2212	0.5276	0.5302	0.5335	0.7035	0.7091	0.6869	0.7309	0.6843	0.0929	0.0956	0.0948	0.0984	0.0964	0.0941	0.0984	0.1227	0.1624	0.3404	0.616	0.6291	0.09	0.0894	0.0904	0.0935	0.09	0.0919	0.0921	0.0918	0.0983	0.1006	0.4458	0.528	0.0911	0.0891	0.0888	0.0908	0.0895	0.09	0.0888	0.0898	0.0918	0.0907	0.2298
573	171600	25	0.1057	0.1039	0.1569	0.2198	0.519	0.5416	0.5471	0.7043	0.7087	0.687	0.7299	0.6833	0.0926	0.095	0.0946	0.0983	0.0963	0.0939	0.0981	0.1225	0.1619	0.3353	0.6149	0.6242	0.09	0.0896	0.09	0.093	0.0897	0.092	0.092	0.0916	0.0988	0.1005	0.4437	0.5274	0.0909	0.0893	0.0886	0.0896	0.0899	0.09	0.0886	0.0896	0.0914	0.0908	0.2305
574	171900	25.1	0.106	0.1041	0.1584	0.2207	0.5216	0.5393	0.5376	0.7052	0.7107	0.6873	0.732	0.685	0.0927	0.0953	0.0947	0.0984	0.0964	0.0939	0.0982	0.123	0.1621	0.3354	0.6152	0.6306	0.0901	0.0895	0.0899	0.0939	0.0899	0.0919	0.092	0.0919	0.1043	0.1005	0.4467	0.5296	0.0912	0.0896	0.0893	0.09	0.0896	0.0899	0.0888	0.0901	0.0919	0.0909	0.2339
575	172200	24.9	0.106	0.1042	0.1592	0.2215	0.519	0.5397	0.5398	0.7046	0.7093	0.6859	0.7302	0.6841	0.0927	0.0954	0.0949	0.0984	0.0965	0.094	0.0984	0.1225	0.1619	0.3391	0.615	0.6318	0.0901	0.0896	0.0897	0.0938	0.0897	0.0919	0.092	0.0918	0.0983	0.1007	0.4471	0.5305	0.0913	0.0893	0.0891	0.0901	0.0898	0.0902	0.0889	0.09	0.0921	0.0909	0.2361
576	172500	25.1	0.106	0.104	0.1597	0.2201	0.4932	0.5359	0.5369	0.7033	0.7092	0.6869	0.7311	0.6849	0.0925	0.0949	0.0947	0.0985	0.0964	0.0939	0.0983	0.1219	0.1622	0.334	0.6185	0.6301	0.0901	0.0897	0.0901	0.0935	0.0899	0.0924	0.0918	0.0915	0.0977	0.1004	0.445	0.5299	0.0909	0.0905	0.0885	0.0916	0.0892	0.0899	0.0884	0.0896	0.0918	0.0908	0.239
577	172800	25	0.1059	0.104	0.1612	0.2224	0.5283	0.5355	0.5364	0.702	0.7061	0.6844	0.7289	0.683	0.0929	0.0953	0.0949	0.0985	0.0966	0.0941	0.0984	0.1228	0.1622	0.3368	0.5996	0.6091	0.0901	0.0897	0.0901	0.0939	0.0899	0.0921	0.0921	0.0917	0.1043	0.1003	0.448	0.5311	0.0911	0.0892	0.0887	0.0897	0.0892	0.0899	0.0887	0.0898	0.0916	0.0906	0.2423
578	173100	25.1	0.1059	0.1041	0.162	0.2212	0.5163	0.5349	0.5474	0.7045	0.709	0.6867	0.7324	0.6848	0.0927	0.0952	0.0948	0.0983	0.0963	0.0938	0.0981	0.122	0.1623	0.3359	0.6192	0.6317	0.0897	0.0894	0.0895	0.0927	0.0897	0.0923	0.0919	0.0915	0.0989	0.1004	0.448	0.5334	0.0912	0.0895	0.0889	0.0899	0.0895	0.09	0.0887	0.0899	0.0919	0.0909	0.2437
579	173400	25.1	0.1059	0.1041	0.1631	0.2225	0.5053	0.531	0.5349	0.7039	0.7089	0.6861	0.7301	0.6832	0.0927	0.0952	0.0948	0.0985	0.0964	0.094	0.0984	0.1225	0.1615	0.3384	0.6173	0.6338	0.09	0.0897	0.0903	0.0934	0.0897	0.0921	0.0921	0.0918	0.0983	0.1008	0.4485	0.5336	0.091	0.0892	0.0887	0.0903	0.0897	0.0901	0.0887	0.0899	0.0916	0.0906	0.2475
580	173700	24.9	0.1059	0.1041	0.1638	0.2232	0.5175	0.5328	0.5337	0.7048	0.7097	0.6867	0.7301	0.6839	0.0926	0.0954	0.0949	0.0983	0.0965	0.0939	0.0982	0.1223	0.1625	0.3366	0.6169	0.6353	0.0897	0.0894	0.0899	0.0944	0.0899	0.0917	0.0919	0.0919	0.0989	0.1009	0.4512	0.5353	0.0913	0.0894	0.0894	0.0902	0.0897	0.09	0.089	0.0903	0.0921	0.0911	0.2498
581	174000	25	0.1057	0.104	0.1646	0.2232	0.5222	0.5329	0.5325	0.7038	0.7089	0.6867	0.7302	0.6843	0.0927	0.0955	0.0948	0.0984	0.0964	0.094	0.0984	0.1227	0.1626	0.3406	0.618	0.6366	0.0899	0.0894	0.0901	0.0934	0.0898	0.0916	0.0921	0.0917	0.0981	0.1006	0.4507	0.5343	0.0911	0.0894	0.0892	0.0903	0.0896	0.0898	0.0888	0.0899	0.0919	0.091	0.2517
582	174300	25.1	0.1059	0.1041	0.1658	0.2236	0.5133	0.5359	0.5329	0.7029	0.7087	0.6871	0.7304	0.6838	0.0928	0.0953	0.0948	0.0984	0.0968	0.094	0.0983	0.1222	0.1623	0.3345	0.6177	0.636	0.09	0.0897	0.0903	0.0934	0.0901	0.092	0.0924	0.0916	0.1011	0.1007	0.4499	0.535	0.0912	0.0892	0.0887	0.0898	0.0895	0.0903	0.0888	0.0898	0.0917	0.0908	0.2539
583	174600	25.1	0.1059	0.104	0.1665	0.2233	0.5153	0.5332	0.5315	0.7022	0.7079	0.6854	0.7296	0.6831	0.0927	0.0952	0.0947	0.0982	0.0963	0.0939	0.0981	0.1221	0.1619	0.3381	0.6156	0.6337	0.0897	0.0895	0.0899	0.0927	0.0897	0.0918	0.0922	0.0918	0.0977	0.1004	0.4505	0.5359	0.0911	0.0894	0.0888	0.09	0.0893	0.0896	0.0886	0.0899	0.0919	0.0907	0.2562
584	174900	25.1	0.1057	0.1039	0.168	0.2243	0.5215	0.5311	0.5325	0.7031	0.7085	0.6857	0.73	0.6841	0.0928	0.0954	0.0947	0.0983	0.0965	0.094	0.0983	0.1227	0.1629	0.3384	0.618	0.6362	0.0901	0.0899	0.0901	0.0935	0.0898	0.0918	0.0919	0.0919	0.0981	0.1007	0.4512	0.5378	0.091	0.0918	0.0889	0.0899	0.0895	0.0901	0.0889	0.0898	0.0918	0.0907	0.2589
585	175200	24.8	0.1056	0.1041	0.1688	0.2249	0.5173	0.5334	0.5316	0.7022	0.7085	0.6857	0.7305	0.6837	0.0928	0.0954	0.0947	0.0982	0.0964	0.0939	0.0983	0.1224	0.1623	0.3359	0.6171	0.6365	0.0901	0.0898	0.0902	0.0936	0.0897	0.0921	0.0922	0.0917	0.0984	0.1008	0.4519	0.538	0.0913	0.0915	0.0889	0.0896	0.0891	0.0896	0.0888	0.09	0.092	0.0909	0.2637
586	175500	25.1	0.1055	0.104	0.1695	0.2247	0.5191	0.5338	0.5329	0.7016	0.7076	0.6854	0.7293	0.6827	0.093	0.0956	0.0948	0.0984	0.0965	0.094	0.0983	0.1226	0.1612	0.3395	0.6169	0.6362	0.0903	0.0895	0.0901	0.0945	0.0898	0.0918	0.0921	0.0915	0.0979	0.1007	0.452	0.5379	0.091	0.0927	0.0886	0.0919	0.0894	0.0897	0.0886	0.0897	0.0918	0.0907	0.2644
587	175800	25	0.1057	0.104	0.1712	0.2253	0.5207	0.5308	0.5316	0.7014	0.708	0.6846	0.7293	0.6823	0.0928	0.0953	0.0949	0.0985	0.0966	0.0941	0.0984	0.122	0.1613	0.3382	0.6172	0.6364	0.0901	0.0899	0.0902	0.0936	0.09	0.0924	0.0921	0.0916	0.0978	0.1006	0.4512	0.5372	0.0912	0.0895	0.0889	0.0898	0.0897	0.09	0.0889	0.0899	0.092	0.0908	0.2664
588	176100	25.1	0.1054	0.104	0.1715	0.2249	0.5167	0.5325	0.531	0.7023	0.7079	0.6848	0.729	0.683	0.0928	0.0954	0.0947	0.0983	0.0965	0.0939	0.0983	0.1217	0.1614	0.3339	0.6172	0.6361	0.0898	0.0897	0.0898	0.0934	0.0897	0.0919	0.092	0.0916	0.0977	0.1006	0.4517	0.5387	0.0912	0.0892	0.0889	0.0896	0.0895	0.0895	0.0885	0.0897	0.0918	0.0908	0.2693
589	176400	25.1	0.1058	0.1041	0.1733	0.2256	0.5176	0.529	0.5303	0.7025	0.7076	0.6849	0.7318	0.6824	0.0928	0.0956	0.0949	0.0985	0.0966	0.0941	0.0984	0.1224	0.1624	0.3382	0.6176	0.6372	0.09	0.0898	0.0904	0.0933	0.0898	0.0919	0.0921	0.0916	0.0978	0.1008	0.4542	0.5397	0.0912	0.0927	0.0889	0.0927	0.0897	0.0899	0.0887	0.0898	0.0919	0.0909	0.2724
590	176700	24.8	0.1057	0.104	0.1744	0.226	0.5144	0.5306	0.5292	0.7019	0.7072	0.6841	0.7287	0.6823	0.0928	0.0951	0.0949	0.0984	0.0966	0.0941	0.0983	0.1223	0.1615	0.3346	0.6169	0.6359	0.0901	0.0896	0.0901	0.0939	0.0897	0.0922	0.0923	0.0917	0.098	0.1008	0.4535	0.5399	0.0911	0.0894	0.089	0.0899	0.0894	0.09	0.0888	0.0901	0.092	0.0911	0.2745
591	177000	25.1	0.1054	0.1041	0.1754	0.2272	0.5164	0.5312	0.5318	0.7034	0.7093	0.6861	0.7305	0.6839	0.0928	0.0954	0.0947	0.0985	0.0965	0.0942	0.0985	0.1216	0.1614	0.334	0.6187	0.6385	0.0901	0.0895	0.0901	0.0934	0.0898	0.092	0.0917	0.0916	0.0982	0.1009	0.4557	0.543	0.0911	0.0891	0.0885	0.0897	0.0893	0.09	0.0887	0.0898	0.0917	0.0906	0.2778
592	177300	25.1	0.106	0.1041	0.1763	0.226	0.5132	0.5344	0.5332	0.7022	0.7076	0.6845	0.7296	0.6823	0.093	0.0953	0.0949	0.0985	0.0965	0.0941	0.0985	0.1219	0.1611	0.3369	0.6174	0.6374	0.0901	0.0898	0.0901	0.0938	0.09	0.0925	0.0921	0.0916	0.0988	0.1008	0.4545	0.5409	0.0911	0.0895	0.0891	0.0899	0.0898	0.0906	0.089	0.0899	0.0921	0.091	0.2797
593	177600	25.1	0.1057	0.104	0.1777	0.2268	0.5137	0.5281	0.5311	0.7013	0.7087	0.6844	0.729	0.6822	0.0928	0.0949	0.0947	0.0984	0.0965	0.094	0.0984	0.1222	0.1608	0.3326	0.6177	0.6379	0.09	0.0896	0.0901	0.0934	0.0896	0.092	0.0918	0.0916	0.0979	0.1006	0.4547	0.544	0.091	0.0893	0.0891	0.0899	0.0896	0.0901	0.0888	0.0899	0.0917	0.0907	0.2822
594	177900	25.1	0.1057	0.1042	0.1783	0.2273	0.5122	0.5313	0.5306	0.7008	0.708	0.6849	0.7293	0.6825	0.0927	0.0949	0.0947	0.0984	0.0965	0.0941	0.0983	0.122	0.1614	0.3375	0.617	0.638	0.0902	0.0896	0.0903	0.0935	0.0899	0.092	0.0921	0.0917	0.098	0.1007	0.4541	0.5441	0.0914	0.0895	0.0893	0.0899	0.0897	0.0899	0.0888	0.09	0.0921	0.0912	0.285
595	178200	24.8	0.1059	0.1041	0.1803	0.2274	0.5141	0.5299	0.5313	0.7004	0.7076	0.6842	0.7291	0.6826	0.093	0.0952	0.0948	0.0984	0.0964	0.0939	0.0984	0.1224	0.1615	0.337	0.6177	0.6391	0.0901	0.0894	0.0899	0.0935	0.09	0.092	0.0924	0.0917	0.0981	0.101	0.4555	0.5439	0.0913	0.0894	0.0892	0.0903	0.0896	0.0901	0.089	0.0902	0.0919	0.0911	0.288
596	178500	25.1	0.1055	0.1039	0.181	0.2286	0.5135	0.5267	0.53	0.6998	0.707	0.6839	0.7287	0.6818	0.0929	0.0951	0.0948	0.0985	0.0968	0.094	0.0985	0.1218	0.1607	0.3332	0.6168	0.6377	0.0902	0.0895	0.0903	0.0933	0.09	0.092	0.0922	0.0915	0.0975	0.1006	0.4552	0.5439	0.0909	0.0891	0.0887	0.0919	0.0893	0.0898	0.0885	0.0896	0.0916	0.0908	0.2907
597	178800	25.1	0.1058	0.1041	0.1825	0.2278	0.5116	0.5277	0.5288	0.699	0.7063	0.6837	0.7285	0.6816	0.0927	0.0953	0.0949	0.0986	0.0966	0.0942	0.0985	0.1219	0.1615	0.3369	0.6176	0.6376	0.0899	0.0898	0.0903	0.0942	0.0901	0.0922	0.0923	0.0919	0.0979	0.1008	0.4556	0.5433	0.0912	0.0896	0.0891	0.0901	0.0898	0.0901	0.0889	0.0898	0.0919	0.0908	0.2928
598	179100	25.1	0.1057	0.104	0.1833	0.2278	0.509	0.5247	0.529	0.6997	0.7067	0.6834	0.7284	0.6814	0.0927	0.0951	0.0948	0.0984	0.0964	0.094	0.0984	0.1218	0.1606	0.3332	0.6179	0.6381	0.0899	0.0895	0.0903	0.0939	0.09	0.092	0.0923	0.0915	0.1036	0.1004	0.4548	0.5446	0.091	0.0892	0.0891	0.0897	0.0895	0.0899	0.0886	0.0896	0.0916	0.0905	0.2953
599	179400	25.1	0.1055	0.1041	0.1844	0.2285	0.5094	0.5328	0.5324	0.7001	0.7069	0.6845	0.7298	0.6821	0.0929	0.095	0.0947	0.0984	0.0965	0.0941	0.0983	0.1218	0.1611	0.3371	0.6175	0.6399	0.09	0.0896	0.0897	0.0937	0.09	0.0921	0.0921	0.0916	0.0979	0.1008	0.4568	0.5464	0.0913	0.0894	0.0891	0.0898	0.0895	0.0899	0.0891	0.0903	0.0921	0.0912	0.2993
600	179700	24.8	0.1056	0.1041	0.1857	0.229	0.5096	0.5282	0.5301	0.7004	0.7061	0.6829	0.7282	0.6812	0.0928	0.0949	0.0949	0.0984	0.0965	0.0941	0.0984	0.1216	0.1606	0.3341	0.618	0.6392	0.09	0.0896	0.09	0.0934	0.0898	0.092	0.0922	0.0916	0.0978	0.101	0.4577	0.5476	0.0914	0.0893	0.0891	0.0899	0.0894	0.0899	0.0889	0.0904	0.092	0.0911	0.3011
601	180000	25.1	0.1053	0.104	0.1878	0.2295	0.5086	0.5302	0.531	0.6998	0.706	0.6833	0.7291	0.6817	0.0927	0.0949	0.0947	0.0984	0.0965	0.094	0.0984	0.1213	0.161	0.3374	0.6178	0.6408	0.09	0.0894	0.0898	0.0933	0.0899	0.0918	0.0927	0.0917	0.0981	0.1008	0.4583	0.5469	0.0913	0.0894	0.0892	0.0917	0.0893	0.0899	0.089	0.0902	0.0919	0.0909	0.3038
602	180300	25.1	0.1056	0.1041	0.1883	0.2291	0.5146	0.5302	0.531	0.6993	0.7063	0.6826	0.729	0.6814	0.093	0.0951	0.0949	0.0985	0.0981	0.0941	0.0984	0.1215	0.1601	0.3336	0.619	0.6399	0.09	0.0894	0.09	0.0933	0.09	0.092	0.0924	0.0918	0.098	0.1008	0.4579	0.5491	0.0913	0.0893	0.0891	0.0916	0.0898	0.0901	0.0889	0.09	0.0919	0.0908	0.3078
603	180600	25.1	0.1057	0.1041	0.19	0.2298	0.4996	0.5285	0.5311	0.7002	0.7064	0.6835	0.7287	0.682	0.0925	0.095	0.0946	0.0983	0.0964	0.0941	0.0983	0.1218	0.1601	0.3383	0.6189	0.6412	0.0899	0.0894	0.0903	0.0933	0.0896	0.0919	0.092	0.0915	0.098	0.1005	0.4583	0.5486	0.0913	0.0891	0.0888	0.0897	0.0896	0.0898	0.0887	0.0898	0.0919	0.0907	0.3108
604	180900	25.1	0.1054	0.1041	0.1916	0.23	0.509	0.5269	0.5295	0.6999	0.7061	0.6831	0.7281	0.6815	0.0929	0.0952	0.0948	0.0984	0.0965	0.0941	0.0983	0.1214	0.1607	0.3343	0.6181	0.6398	0.0899	0.0897	0.0903	0.0931	0.0899	0.0918	0.0923	0.0916	0.0989	0.1005	0.4577	0.55	0.0914	0.0896	0.089	0.0906	0.0898	0.0901	0.0888	0.09	0.0919	0.0911	0.3139
605	181200	24.7	0.1056	0.1042	0.192	0.2298	0.4806	0.5278	0.5305	0.699	0.7054	0.6831	0.7284	0.6815	0.0929	0.0952	0.0949	0.0985	0.0965	0.0941	0.0983	0.1213	0.1609	0.3361	0.6173	0.6402	0.0901	0.0895	0.0905	0.0933	0.0899	0.0918	0.0924	0.0916	0.1008	0.1009	0.4581	0.5494	0.0912	0.0892	0.0891	0.0899	0.0895	0.0897	0.0887	0.0897	0.0918	0.0908	0.3162
606	181500	25.1	0.1053	0.104	0.1947	0.2304	0.5064	0.5322	0.5301	0.6987	0.7057	0.6829	0.7287	0.6811	0.093	0.0952	0.0949	0.0986	0.0965	0.0941	0.0984	0.1211	0.1599	0.335	0.617	0.6397	0.09	0.0897	0.0901	0.0931	0.0898	0.0918	0.0919	0.0916	0.0978	0.1004	0.4586	0.5511	0.0915	0.0892	0.089	0.0898	0.0895	0.0902	0.0888	0.0897	0.0919	0.0911	0.3191
607	181800	25.1	0.1056	0.1041	0.1959	0.2312	0.5065	0.5258	0.5265	0.6988	0.7045	0.682	0.7277	0.6801	0.093	0.0952	0.0949	0.0986	0.0966	0.0941	0.0985	0.121	0.1613	0.3327	0.6175	0.6397	0.0903	0.0895	0.0901	0.0936	0.09	0.092	0.0924	0.0916	0.0988	0.1006	0.4574	0.5492	0.0915	0.0893	0.0888	0.0957	0.0893	0.0899	0.0887	0.09	0.0921	0.0909	0.3214
608	182100	25.1	0.1057	0.1041	0.1973	0.2313	0.5091	0.5356	0.5324	0.6993	0.7057	0.6829	0.7284	0.6816	0.0928	0.0948	0.0947	0.0983	0.0965	0.094	0.0984	0.121	0.1595	0.3364	0.6187	0.6423	0.0903	0.0895	0.09	0.0937	0.0897	0.0923	0.092	0.0915	0.1001	0.1001	0.46	0.5506	0.0911	0.0891	0.0888	0.0919	0.0893	0.09	0.0886	0.0897	0.0918	0.0908	0.3251
609	182400	25.1	0.1053	0.1041	0.1984	0.2318	0.5104	0.5287	0.5303	0.6995	0.7055	0.6811	0.7274	0.6804	0.0929	0.095	0.0948	0.0985	0.0965	0.0941	0.0984	0.1209	0.1607	0.3328	0.6168	0.6415	0.0899	0.0896	0.0902	0.0936	0.0899	0.092	0.0919	0.0916	0.0978	0.1008	0.4597	0.5516	0.0911	0.0893	0.0889	0.0897	0.0894	0.09	0.0887	0.0898	0.0917	0.0908	0.3273
610	182700	24.7	0.1055	0.1041	0.1997	0.2318	0.5104	0.5285	0.5278	0.6978	0.7048	0.682	0.7276	0.6809	0.0928	0.0951	0.0948	0.0985	0.0965	0.0941	0.0983	0.121	0.1598	0.3329	0.6186	0.6415	0.0901	0.0896	0.0907	0.0933	0.0899	0.0921	0.0932	0.0915	0.0982	0.1004	0.4589	0.5515	0.0913	0.0892	0.089	0.0899	0.0897	0.0901	0.0888	0.0898	0.092	0.091	0.3303
611	183000	25.1	0.1057	0.104	0.2016	0.2321	0.5108	0.5276	0.5278	0.698	0.7044	0.6814	0.7272	0.6801	0.093	0.095	0.0947	0.0984	0.0964	0.0939	0.0985	0.1205	0.161	0.3369	0.6169	0.6408	0.0899	0.0896	0.0909	0.0936	0.0898	0.092	0.0921	0.0916	0.0976	0.1007	0.4588	0.5524	0.0912	0.0893	0.0889	0.0898	0.0898	0.0901	0.0888	0.0898	0.0918	0.091	0.3327
612	183300	25.1	0.1056	0.1041	0.2023	0.2322	0.5077	0.5272	0.5269	0.6968	0.7042	0.6807	0.727	0.6793	0.0931	0.0952	0.0948	0.0985	0.0965	0.0941	0.0984	0.1208	0.1605	0.3306	0.617	0.6404	0.0902	0.0896	0.0902	0.0938	0.09	0.0919	0.0925	0.0915	0.0977	0.1003	0.4596	0.552	0.0911	0.0892	0.0888	0.0908	0.0895	0.0899	0.0887	0.0898	0.0918	0.0908	0.336
613	183600	25.1	0.1057	0.1041	0.2045	0.2332	0.5042	0.5239	0.5271	0.6987	0.7037	0.6812	0.7274	0.6796	0.0929	0.0949	0.0948	0.0985	0.0965	0.094	0.0983	0.1208	0.1605	0.3359	0.6178	0.6422	0.0899	0.0896	0.09	0.0938	0.0897	0.092	0.092	0.0915	0.098	0.1006	0.4604	0.5537	0.0913	0.0911	0.0889	0.09	0.0897	0.09	0.0888	0.0897	0.0918	0.0909	0.3401
614	183900	25.1	0.1055	0.1041	0.2058	0.2327	0.5094	0.5262	0.5265	0.697	0.7036	0.6805	0.7269	0.6791	0.093	0.0949	0.0948	0.0984	0.0966	0.094	0.0983	0.1209	0.1609	0.3345	0.6174	0.6405	0.0901	0.0893	0.0903	0.0933	0.0899	0.092	0.0922	0.0913	0.0977	0.1004	0.4594	0.553	0.0915	0.0897	0.0893	0.0907	0.0892	0.0897	0.0886	0.0903	0.092	0.0911	0.3437
615	184200	24.7	0.1053	0.1042	0.2081	0.2334	0.5105	0.5273	0.5269	0.6974	0.7039	0.6812	0.7279	0.6792	0.093	0.095	0.0949	0.0983	0.0966	0.094	0.0983	0.1209	0.1607	0.3332	0.618	0.6429	0.0901	0.0895	0.0901	0.0932	0.0902	0.092	0.0926	0.0916	0.0979	0.1007	0.4609	0.5534	0.0912	0.0893	0.089	0.0899	0.0897	0.0903	0.089	0.0899	0.0921	0.0912	0.3457
616	184500	25.1	0.1055	0.1041	0.2096	0.2335	0.5029	0.5201	0.5266	0.698	0.7033	0.6806	0.7276	0.6793	0.093	0.095	0.0948	0.0986	0.0967	0.0941	0.0984	0.121	0.1601	0.3357	0.6179	0.6424	0.0904	0.0895	0.0903	0.0939	0.09	0.092	0.0918	0.0915	0.0976	0.1003	0.4604	0.5537	0.0911	0.0889	0.0888	0.0897	0.0891	0.0897	0.0886	0.0899	0.0917	0.0907	0.3496
617	184800	25	0.1054	0.1042	0.2109	0.234	0.498	0.5239	0.5267	0.6973	0.7034	0.6806	0.7276	0.679	0.093	0.0952	0.0948	0.0985	0.0964	0.0941	0.0983	0.1207	0.1621	0.3326	0.6178	0.6425	0.0899	0.0896	0.0911	0.0938	0.0898	0.0921	0.092	0.0915	0.0995	0.1004	0.4608	0.5549	0.0911	0.0895	0.0889	0.09	0.0896	0.0898	0.0887	0.0898	0.0918	0.0908	0.3524
618	185100	25	0.1056	0.1042	0.2121	0.2341	0.5107	0.5199	0.5236	0.696	0.7024	0.6791	0.7264	0.6777	0.0928	0.0949	0.0947	0.0983	0.0965	0.094	0.0982	0.1207	0.1609	0.334	0.6172	0.6409	0.0901	0.0896	0.0901	0.0935	0.0897	0.0919	0.0925	0.0914	0.0976	0.1003	0.4609	0.5553	0.0911	0.0934	0.089	0.0898	0.0896	0.0901	0.0887	0.0896	0.0918	0.0908	0.3557
619	185400	25	0.1056	0.1043	0.2149	0.2354	0.5116	0.5222	0.5262	0.6973	0.7036	0.681	0.728	0.6801	0.0929	0.0952	0.0949	0.0985	0.0965	0.094	0.0982	0.1204	0.1596	0.3337	0.6192	0.6437	0.09	0.0895	0.0902	0.0937	0.0902	0.092	0.0927	0.0919	0.1015	0.1004	0.4624	0.5553	0.0911	0.0907	0.0889	0.0937	0.0894	0.0898	0.0887	0.0899	0.0916	0.0907	0.359
620	185700	25	0.1057	0.1045	0.2154	0.2351	0.505	0.5287	0.5295	0.6968	0.7041	0.681	0.7288	0.6799	0.0929	0.0951	0.0948	0.0983	0.0965	0.094	0.0981	0.1203	0.1593	0.3326	0.6189	0.6452	0.09	0.0895	0.0906	0.0935	0.0901	0.0916	0.0921	0.0916	0.098	0.1008	0.4638	0.5578	0.0915	0.0894	0.0893	0.0906	0.0893	0.09	0.089	0.0904	0.0921	0.0912	0.3621
621	186000	25.1	0.1058	0.1043	0.2172	0.2353	0.5038	0.5249	0.5255	0.6963	0.7032	0.6804	0.7278	0.6795	0.0929	0.0952	0.0949	0.0986	0.0966	0.0941	0.0983	0.1203	0.1601	0.3342	0.618	0.643	0.0899	0.0893	0.0902	0.0934	0.0899	0.0917	0.0926	0.0915	0.098	0.1005	0.4623	0.558	0.0913	0.0893	0.0892	0.0923	0.0893	0.0901	0.0889	0.0902	0.0922	0.0911	0.3656
622	186300	25	0.1055	0.1044	0.2194	0.2361	0.5038	0.525	0.5281	0.6964	0.7029	0.6799	0.7314	0.6787	0.0931	0.0951	0.0948	0.0984	0.0965	0.094	0.0984	0.1202	0.1602	0.3355	0.6189	0.6449	0.0901	0.0899	0.0904	0.0933	0.0899	0.092	0.0921	0.0918	0.0977	0.1006	0.4624	0.5586	0.0914	0.0894	0.0891	0.0899	0.0896	0.0902	0.0889	0.0899	0.0919	0.0913	0.3692
623	186600	25.1	0.1055	0.1043	0.2212	0.236	0.5081	0.524	0.5263	0.6964	0.7025	0.6802	0.727	0.6785	0.093	0.0951	0.0947	0.0985	0.0965	0.0941	0.0983	0.1204	0.1591	0.3312	0.619	0.6444	0.0899	0.0894	0.0903	0.0933	0.0899	0.0921	0.0922	0.0915	0.0974	0.1005	0.4633	0.5592	0.0913	0.0893	0.0887	0.0898	0.0892	0.0896	0.0886	0.0899	0.0917	0.0907	0.3719
624	186900	25	0.1057	0.1043	0.2234	0.2359	0.5092	0.5209	0.5252	0.6954	0.7021	0.6792	0.7265	0.6786	0.093	0.0952	0.0948	0.0985	0.0967	0.094	0.0984	0.1203	0.1596	0.3312	0.6188	0.6435	0.0901	0.0897	0.0902	0.0936	0.09	0.0923	0.0921	0.0915	0.0977	0.1004	0.4628	0.5592	0.0913	0.0893	0.0888	0.0916	0.0895	0.0898	0.0888	0.0899	0.0919	0.0911	0.3744
625	187200	25	0.1058	0.1043	0.2253	0.2366	0.5024	0.5233	0.5262	0.6958	0.702	0.6793	0.7272	0.6784	0.093	0.0952	0.0947	0.0984	0.0965	0.094	0.0984	0.1202	0.1594	0.3343	0.6186	0.6447	0.09	0.0896	0.09	0.0935	0.0899	0.0922	0.0922	0.0915	0.0978	0.101	0.4633	0.5596	0.0911	0.09	0.0892	0.0913	0.0899	0.0901	0.0888	0.0901	0.0921	0.0912	0.3758
626	187500	25	0.1055	0.1046	0.2272	0.2371	0.5053	0.5189	0.5253	0.6961	0.7017	0.6794	0.7268	0.6779	0.0931	0.0953	0.0949	0.0985	0.0965	0.094	0.0985	0.1203	0.1601	0.3302	0.6193	0.6451	0.09	0.0897	0.092	0.0935	0.0901	0.0923	0.0922	0.0916	0.0974	0.1011	0.4646	0.5593	0.0913	0.0893	0.089	0.0903	0.0894	0.0901	0.0887	0.0898	0.0919	0.0909	0.3808
627	187800	25	0.1057	0.1045	0.2278	0.2371	0.5011	0.5223	0.5248	0.6946	0.7015	0.6787	0.7268	0.6775	0.0931	0.0953	0.0949	0.0985	0.0966	0.0941	0.0984	0.1198	0.1592	0.3303	0.6188	0.6445	0.09	0.0898	0.0902	0.0937	0.0899	0.0922	0.0923	0.0916	0.0977	0.1009	0.4637	0.5607	0.0912	0.0893	0.089	0.0923	0.0894	0.0901	0.0888	0.09	0.092	0.0912	0.3832
628	188100	25.1	0.1056	0.1045	0.2293	0.2374	0.5077	0.526	0.5256	0.6948	0.7013	0.6783	0.7267	0.6772	0.093	0.0952	0.0947	0.0984	0.0964	0.094	0.0982	0.1198	0.1626	0.3335	0.6177	0.6444	0.0898	0.0895	0.0898	0.0941	0.0898	0.0921	0.0921	0.0913	0.105	0.1006	0.4644	0.5598	0.0911	0.0894	0.0887	0.0901	0.0891	0.0899	0.089	0.0898	0.0919	0.0907	0.3849
629	188400	25.1	0.1057	0.1044	0.2314	0.2376	0.5071	0.5225	0.5252	0.6955	0.7019	0.6792	0.727	0.6783	0.0929	0.0949	0.0947	0.0984	0.0965	0.0941	0.0983	0.1199	0.1601	0.3292	0.6198	0.6461	0.0901	0.0897	0.0903	0.0935	0.0898	0.092	0.0923	0.0916	0.0978	0.1003	0.4655	0.5611	0.0913	0.0899	0.089	0.0898	0.0894	0.0899	0.0888	0.0898	0.0919	0.0909	0.3903
630	188700	25	0.1057	0.1046	0.2343	0.2383	0.5061	0.5211	0.5247	0.6957	0.7021	0.68	0.7276	0.6786	0.0932	0.0954	0.0948	0.0985	0.0966	0.094	0.0983	0.1203	0.1591	0.332	0.6203	0.6472	0.0901	0.0893	0.09	0.0938	0.0897	0.0921	0.0921	0.0915	0.1019	0.1006	0.4652	0.5622	0.0912	0.0893	0.0891	0.09	0.0895	0.0899	0.0889	0.0899	0.0919	0.0913	0.3929
631	189000	25	0.1055	0.1047	0.235	0.238	0.5049	0.5257	0.525	0.695	0.7007	0.6784	0.7278	0.6775	0.093	0.0953	0.0948	0.0984	0.0965	0.0941	0.0983	0.1198	0.1587	0.3325	0.6189	0.6448	0.09	0.0896	0.0903	0.0934	0.0901	0.0918	0.0927	0.0915	0.1027	0.1004	0.4635	0.5621	0.091	0.0893	0.089	0.0897	0.09	0.0901	0.0889	0.0896	0.0919	0.0908	0.3948
632	189300	25	0.1057	0.1046	0.238	0.2391	0.5018	0.5213	0.5232	0.6941	0.701	0.6788	0.7277	0.6776	0.0933	0.0954	0.0951	0.0986	0.0965	0.0942	0.0984	0.1201	0.1595	0.329	0.619	0.6458	0.0899	0.0899	0.0903	0.0936	0.09	0.0923	0.092	0.0918	0.0977	0.1007	0.4648	0.563	0.0912	0.0896	0.089	0.0899	0.0899	0.0898	0.0888	0.0899	0.092	0.0913	0.3974
633	189600	25.1	0.1056	0.1046	0.2391	0.2395	0.5046	0.5202	0.5226	0.6932	0.6994	0.6772	0.7249	0.6762	0.0931	0.0953	0.0948	0.0985	0.0964	0.094	0.0983	0.1201	0.1593	0.3332	0.6183	0.6451	0.0903	0.0895	0.0903	0.0936	0.0901	0.0921	0.0925	0.0914	0.0976	0.1004	0.4643	0.5626	0.0911	0.0893	0.0889	0.0898	0.0894	0.09	0.0887	0.0896	0.0917	0.0908	0.3999
634	189900	25	0.1055	0.1047	0.2414	0.2396	0.4975	0.5223	0.5238	0.6941	0.7001	0.6775	0.7258	0.6768	0.093	0.0951	0.0949	0.0985	0.0965	0.0942	0.0983	0.1197	0.1592	0.3328	0.6187	0.6458	0.09	0.0897	0.0904	0.0935	0.0899	0.0922	0.0919	0.0915	0.0994	0.101	0.4642	0.563	0.0913	0.0892	0.089	0.09	0.0897	0.0901	0.0888	0.0899	0.0919	0.091	0.4032
635	190200	24.9	0.1055	0.1047	0.2439	0.2395	0.5064	0.5207	0.5246	0.6956	0.7013	0.6787	0.7273	0.6778	0.0931	0.0951	0.0948	0.0985	0.0964	0.094	0.0982	0.1197	0.1596	0.3317	0.6191	0.6469	0.09	0.0893	0.0905	0.0934	0.0899	0.092	0.0923	0.0917	0.1001	0.1007	0.4657	0.5643	0.0913	0.0892	0.089	0.09	0.0895	0.0901	0.0889	0.0902	0.0918	0.091	0.4052
636	190500	25.1	0.1058	0.1047	0.2457	0.2407	0.5145	0.5145	0.5203	0.6935	0.6989	0.6769	0.725	0.6759	0.0931	0.0951	0.0948	0.0983	0.0965	0.094	0.0984	0.1197	0.1601	0.3309	0.6189	0.6463	0.0903	0.0897	0.09	0.0934	0.0899	0.0922	0.0922	0.0916	0.1015	0.1004	0.4658	0.5645	0.0912	0.0931	0.089	0.0897	0.0894	0.0901	0.0887	0.09	0.0919	0.091	0.4088
637	190799	25	0.1056	0.1048	0.247	0.2402	0.5073	0.5207	0.5241	0.6935	0.6991	0.6767	0.7249	0.6758	0.093	0.0952	0.0949	0.0985	0.0965	0.094	0.0983	0.1193	0.1583	0.3342	0.6186	0.6462	0.0903	0.0895	0.0902	0.0939	0.0901	0.0919	0.0921	0.0915	0.1045	0.1009	0.4655	0.5649	0.0911	0.0935	0.089	0.0898	0.0896	0.0899	0.0886	0.0897	0.092	0.0913	0.4093
638	191099	25.1	0.1055	0.1048	0.2489	0.2404	0.5105	0.5193	0.5233	0.6926	0.6984	0.6767	0.7263	0.6756	0.0931	0.0951	0.0948	0.0984	0.0966	0.094	0.0982	0.1196	0.1624	0.3324	0.6188	0.6466	0.0901	0.0896	0.09	0.0936	0.0899	0.0919	0.0917	0.0914	0.0975	0.1007	0.4666	0.5662	0.091	0.0891	0.0892	0.0898	0.0896	0.0899	0.0886	0.0897	0.0917	0.091	0.413
639	191399	25	0.1056	0.105	0.2515	0.2414	0.5096	0.5227	0.5242	0.6942	0.6998	0.677	0.7256	0.6768	0.093	0.095	0.0948	0.0984	0.0965	0.0941	0.0983	0.1195	0.1592	0.333	0.6199	0.6465	0.0898	0.0895	0.0897	0.0934	0.09	0.0917	0.0928	0.0916	0.0976	0.101	0.4662	0.5655	0.0919	0.0949	0.0894	0.0908	0.0894	0.0899	0.089	0.0902	0.092	0.0912	0.4134
640	191699	25	0.1057	0.1055	0.2539	0.2411	0.501	0.5183	0.5236	0.6932	0.6984	0.6759	0.7246	0.6758	0.093	0.0952	0.0948	0.0985	0.0984	0.0941	0.0983	0.1197	0.159	0.3278	0.6185	0.6461	0.09	0.0895	0.0904	0.0934	0.0898	0.0922	0.092	0.0917	0.0983	0.1009	0.4655	0.5669	0.0911	0.09	0.089	0.0902	0.0895	0.0896	0.0887	0.0898	0.092	0.0914	0.4165
641	191999	25.1	0.1055	0.1049	0.256	0.2404	0.5053	0.5224	0.5233	0.6927	0.6983	0.6759	0.7247	0.6754	0.093	0.0951	0.0948	0.0984	0.0965	0.094	0.0982	0.1197	0.1591	0.3318	0.6178	0.6466	0.0901	0.0896	0.0901	0.0935	0.0899	0.0922	0.0921	0.0917	0.0976	0.1007	0.4656	0.5658	0.0912	0.0897	0.0889	0.0898	0.0893	0.0901	0.0887	0.0899	0.0919	0.0911	0.4196
642	192299	25	0.1056	0.1051	0.2577	0.2407	0.5072	0.5184	0.5235	0.6931	0.6989	0.677	0.7257	0.676	0.0932	0.0951	0.0949	0.0986	0.0966	0.0941	0.0983	0.1198	0.1585	0.3301	0.6195	0.6473	0.0904	0.0898	0.0904	0.0934	0.0898	0.0921	0.0923	0.0916	0.1015	0.1003	0.4658	0.5657	0.0919	0.0895	0.0891	0.091	0.0893	0.0899	0.0889	0.0899	0.092	0.0913	0.4219
643	192599	25.1	0.1056	0.1051	0.2603	0.2399	0.5049	0.5192	0.5221	0.6923	0.698	0.6762	0.7254	0.676	0.0932	0.0951	0.0949	0.0984	0.0966	0.094	0.0982	0.1193	0.1588	0.3307	0.6186	0.6465	0.09	0.0899	0.0903	0.0938	0.09	0.0921	0.0919	0.0915	0.0979	0.1004	0.4659	0.5674	0.0914	0.0895	0.0889	0.0897	0.0893	0.0898	0.0887	0.0899	0.092	0.0912	0.4222
644	192899	25	0.1055	0.1052	0.2615	0.2395	0.5067	0.5203	0.5233	0.6922	0.6976	0.6755	0.7243	0.6755	0.0933	0.0953	0.0948	0.0985	0.0968	0.094	0.0983	0.1194	0.1594	0.329	0.6179	0.6471	0.0903	0.0896	0.0901	0.0932	0.09	0.0922	0.0923	0.0915	0.0976	0.1004	0.4656	0.5669	0.0913	0.0895	0.0893	0.0978	0.0896	0.09	0.0889	0.09	0.0921	0.0913	0.4247
645	193199	24.9	0.1053	0.1052	0.265	0.2406	0.5052	0.5169	0.5221	0.692	0.6984	0.6766	0.7255	0.6762	0.093	0.0952	0.0948	0.0985	0.0966	0.094	0.0983	0.1193	0.1595	0.3331	0.62	0.6484	0.0901	0.0896	0.0903	0.0934	0.0899	0.092	0.092	0.0915	0.0975	0.1004	0.4651	0.5672	0.0908	0.0892	0.0888	0.0899	0.0895	0.0898	0.0889	0.0899	0.092	0.0911	0.4286
646	193499	25	0.1054	0.1052	0.2657	0.241	0.5065	0.5154	0.5208	0.6925	0.6971	0.6752	0.7241	0.6751	0.093	0.0952	0.0948	0.0986	0.0966	0.0941	0.0983	0.1189	0.1591	0.3312	0.6202	0.6476	0.0901	0.0897	0.0903	0.0934	0.09	0.092	0.0922	0.0915	0.0975	0.1002	0.4662	0.5682	0.091	0.0893	0.089	0.0899	0.0898	0.0898	0.0887	0.0899	0.0919	0.0911	0.4285
647	193799	25	0.1055	0.1053	0.2676	0.2412	0.5082	0.5169	0.5203	0.6896	0.6963	0.6745	0.7234	0.6745	0.0931	0.0954	0.0949	0.0986	0.0967	0.0941	0.0984	0.1188	0.1587	0.3312	0.6182	0.647	0.0902	0.0897	0.0902	0.0938	0.09	0.0921	0.0922	0.0916	0.0979	0.1005	0.4672	0.5684	0.091	0.0893	0.0887	0.0912	0.0894	0.0897	0.0888	0.0899	0.0919	0.091	0.4301
648	194099	25.1	0.1056	0.1054	0.2702	0.2412	0.5087	0.5162	0.5206	0.6918	0.697	0.6754	0.7247	0.6741	0.093	0.0955	0.0949	0.0985	0.0966	0.094	0.0982	0.1192	0.1591	0.3294	0.6193	0.6471	0.09	0.0896	0.0901	0.0936	0.0899	0.0922	0.0921	0.0914	0.0976	0.1004	0.4661	0.5685	0.0912	0.0898	0.089	0.0897	0.0895	0.0899	0.0886	0.0898	0.092	0.0912	0.4312
649	194399	25.1	0.1054	0.1054	0.2721	0.2408	0.5032	0.5179	0.5213	0.6916	0.6972	0.6749	0.7242	0.6751	0.0934	0.0955	0.0949	0.0986	0.0966	0.0941	0.0983	0.1191	0.1588	0.33	0.6188	0.6477	0.0903	0.0895	0.0911	0.0939	0.0899	0.0922	0.0922	0.0913	0.0973	0.1004	0.4659	0.5688	0.091	0.0893	0.0887	0.0899	0.0898	0.0896	0.0887	0.0898	0.0918	0.0911	0.4315
650	194699	25	0.1055	0.1054	0.2744	0.242	0.5067	0.5165	0.5203	0.6904	0.6959	0.6743	0.7235	0.674	0.0932	0.0954	0.0949	0.0984	0.0966	0.094	0.0982	0.1189	0.1588	0.3324	0.619	0.6478	0.0904	0.0898	0.0904	0.0945	0.0898	0.0923	0.0932	0.0915	0.0985	0.1007	0.4667	0.5686	0.091	0.0944	0.0889	0.09	0.0897	0.09	0.0888	0.0899	0.092	0.0912	0.4336
651	194999	25.1	0.1055	0.1055	0.2766	0.2422	0.5042	0.5144	0.5207	0.6921	0.6968	0.6752	0.7242	0.6746	0.0929	0.0952	0.0948	0.0984	0.0966	0.0941	0.0982	0.1186	0.1584	0.3331	0.6194	0.6488	0.0903	0.0894	0.0902	0.0936	0.0899	0.0919	0.0927	0.0915	0.0972	0.1005	0.4659	0.5694	0.0912	0.0894	0.0891	0.0929	0.0895	0.0895	0.0886	0.0903	0.0921	0.0914	0.435
652	195299	25	0.1053	0.1056	0.2791	0.2412	0.5027	0.5186	0.5208	0.6902	0.6957	0.6741	0.7233	0.674	0.0931	0.0953	0.0949	0.0986	0.0967	0.0942	0.0983	0.119	0.1585	0.3298	0.6192	0.6477	0.0902	0.09	0.0904	0.0938	0.0898	0.092	0.0922	0.0916	0.0975	0.1005	0.4668	0.5706	0.091	0.0894	0.0888	0.09	0.0894	0.09	0.0886	0.0898	0.0918	0.0911	0.4362
653	195599	25	0.1056	0.1056	0.2814	0.2423	0.5032	0.5135	0.5201	0.6912	0.6958	0.6737	0.7233	0.6737	0.093	0.0952	0.0947	0.0984	0.0966	0.0941	0.0981	0.1188	0.1595	0.3306	0.6186	0.6482	0.0901	0.0897	0.0902	0.0935	0.0897	0.0921	0.092	0.0913	0.0973	0.1005	0.4677	0.5707	0.0908	0.0892	0.0889	0.0927	0.0895	0.09	0.0886	0.0896	0.0918	0.0911	0.4374
654	195899	25.1	0.1056	0.1058	0.2835	0.2428	0.5057	0.513	0.5196	0.6909	0.6951	0.6737	0.7222	0.6729	0.0932	0.0953	0.095	0.0985	0.0966	0.0941	0.0982	0.1188	0.1593	0.3305	0.6194	0.6474	0.0905	0.0898	0.0903	0.0951	0.0898	0.092	0.0918	0.0914	0.0992	0.1004	0.4673	0.5707	0.091	0.0917	0.0889	0.0945	0.0895	0.09	0.0887	0.0899	0.0918	0.091	0.4409
655	196199	25	0.1056	0.1058	0.2859	0.2434	0.5115	0.5151	0.5182	0.6898	0.6955	0.6744	0.7231	0.6739	0.093	0.0952	0.0948	0.0984	0.0966	0.094	0.0982	0.1187	0.1605	0.3312	0.6191	0.6486	0.0903	0.0895	0.0906	0.0933	0.0901	0.0922	0.0921	0.0915	0.0977	0.1001	0.4677	0.571	0.0912	0.0894	0.0893	0.0921	0.0896	0.0902	0.0889	0.0901	0.092	0.0912	0.4409
656	196499	25.1	0.1056	0.1059	0.2875	0.2425	0.5069	0.5179	0.5205	0.6897	0.6945	0.6731	0.7227	0.6732	0.0933	0.0953	0.0949	0.0985	0.0966	0.094	0.0981	0.1189	0.1585	0.3288	0.6181	0.6479	0.0904	0.0896	0.0901	0.0934	0.09	0.0921	0.0918	0.0913	0.0971	0.1004	0.4668	0.5722	0.0909	0.0897	0.0886	0.0898	0.0892	0.0898	0.0887	0.0902	0.092	0.0908	0.4426
657	196799	25	0.1057	0.1061	0.2909	0.2443	0.5059	0.5077	0.5176	0.6896	0.6956	0.6735	0.7223	0.674	0.093	0.0951	0.095	0.0984	0.0966	0.094	0.0983	0.1187	0.1594	0.3285	0.6196	0.6497	0.0899	0.0893	0.0898	0.0934	0.09	0.0919	0.0926	0.0916	0.0975	0.1005	0.469	0.5721	0.0913	0.0896	0.0894	0.0906	0.0896	0.0899	0.089	0.0905	0.0924	0.0909	0.4425
658	197099	25.1	0.1056	0.1061	0.293	0.2434	0.5011	0.5122	0.5196	0.6902	0.695	0.6736	0.7231	0.6732	0.093	0.0953	0.0948	0.0984	0.0965	0.094	0.0982	0.1186	0.1586	0.3299	0.619	0.6482	0.09	0.0892	0.0901	0.0932	0.0901	0.0915	0.0923	0.0915	0.0973	0.1003	0.4673	0.5725	0.0906	0.0896	0.0892	0.0927	0.0894	0.0896	0.0889	0.0899	0.0919	0.0912	0.4442
659	197399	25	0.1054	0.1077	0.2942	0.2451	0.5101	0.5129	0.5182	0.6896	0.6946	0.6732	0.7224	0.6736	0.0932	0.0953	0.0949	0.0984	0.0965	0.094	0.0983	0.1185	0.159	0.3303	0.6201	0.6478	0.09	0.0893	0.0903	0.0934	0.0899	0.092	0.0923	0.0913	0.0971	0.1001	0.4677	0.5721	0.0911	0.0908	0.0889	0.0901	0.09	0.0899	0.0889	0.0899	0.0917	0.0912	0.4465
660	197699	24.9	0.1053	0.1064	0.297	0.2442	0.4983	0.5167	0.5208	0.6901	0.6946	0.6729	0.7227	0.6737	0.0931	0.095	0.0948	0.0984	0.0965	0.094	0.098	0.1187	0.1583	0.3285	0.6188	0.648	0.0898	0.0897	0.0903	0.0945	0.09	0.092	0.0923	0.0918	0.0974	0.1006	0.4672	0.5723	0.091	0.0895	0.0891	0.0899	0.0898	0.09	0.0888	0.09	0.092	0.0913	0.4478
661	197999	25.1	0.1057	0.1066	0.2993	0.2449	0.5073	0.5108	0.518	0.6895	0.6944	0.6734	0.7225	0.6732	0.093	0.0952	0.0949	0.0986	0.0966	0.0941	0.0983	0.1189	0.1586	0.3273	0.6192	0.6492	0.0902	0.0898	0.0904	0.0936	0.0896	0.0925	0.0919	0.0913	0.0976	0.1002	0.4682	0.5736	0.0912	0.0891	0.0889	0.0898	0.0897	0.09	0.0888	0.0897	0.0919	0.0912	0.4498
662	198299	25	0.1055	0.1067	0.301	0.245	0.5018	0.5079	0.5169	0.6884	0.6936	0.6724	0.7221	0.6729	0.093	0.0951	0.0949	0.0984	0.0967	0.094	0.0983	0.1187	0.159	0.3295	0.6192	0.6488	0.0901	0.0898	0.0904	0.0933	0.09	0.0923	0.0919	0.0915	0.0976	0.1005	0.4686	0.574	0.0909	0.0933	0.089	0.0898	0.0896	0.09	0.0889	0.0899	0.0921	0.0912	0.4501
663	198599	25	0.1055	0.1067	0.3028	0.2453	0.5068	0.517	0.5185	0.6883	0.6933	0.6725	0.7217	0.6723	0.0931	0.095	0.0949	0.0984	0.0966	0.0941	0.0987	0.1185	0.1579	0.3297	0.6184	0.6484	0.0903	0.0895	0.0903	0.0934	0.0899	0.092	0.0922	0.0912	0.0973	0.1002	0.4682	0.5738	0.0906	0.0892	0.0888	0.095	0.0894	0.0895	0.0886	0.0897	0.0917	0.0911	0.4503
664	198899	25	0.1055	0.1067	0.3054	0.2462	0.5086	0.5076	0.517	0.6887	0.6932	0.6721	0.7217	0.6721	0.0933	0.0952	0.0948	0.0984	0.0975	0.0941	0.0982	0.1186	0.1588	0.327	0.6191	0.6487	0.09	0.0897	0.0904	0.0933	0.0899	0.0921	0.0921	0.0917	0.0974	0.1003	0.4682	0.574	0.0908	0.0892	0.0889	0.0899	0.0897	0.0901	0.089	0.09	0.0921	0.0912	0.4529
665	199199	24.9	0.1054	0.107	0.3071	0.2464	0.5043	0.5094	0.5183	0.6887	0.6935	0.6721	0.722	0.6723	0.0929	0.0951	0.0949	0.0984	0.0973	0.094	0.0981	0.1186	0.158	0.3259	0.619	0.6486	0.0901	0.0906	0.0902	0.0935	0.09	0.0919	0.0919	0.0914	0.0984	0.1005	0.4694	0.5745	0.0911	0.0894	0.0893	0.0904	0.0896	0.0899	0.0891	0.0903	0.0921	0.0915	0.4548
666	199499	25.1	0.1055	0.1069	0.3096	0.2464	0.5031	0.5111	0.5168	0.6888	0.6933	0.6718	0.7212	0.6723	0.0931	0.095	0.0949	0.0985	0.0967	0.0941	0.0983	0.1182	0.16	0.3303	0.6182	0.6484	0.0903	0.0897	0.0903	0.0933	0.09	0.092	0.092	0.0915	0.1002	0.1003	0.4675	0.5752	0.091	0.0895	0.0889	0.0899	0.0895	0.0897	0.089	0.0897	0.0918	0.0913	0.4544
667	199799	25	0.1057	0.1072	0.3117	0.2463	0.502	0.5137	0.5167	0.6879	0.6929	0.6715	0.7211	0.6717	0.0931	0.0952	0.095	0.0986	0.0967	0.0942	0.0983	0.1185	0.1592	0.3281	0.6177	0.6475	0.0903	0.0898	0.0903	0.0938	0.0901	0.0921	0.0922	0.0914	0.0972	0.1004	0.4674	0.5739	0.0911	0.0892	0.0889	0.0898	0.0896	0.09	0.0888	0.0898	0.0919	0.0915	0.4559
668	200099	25	0.1055	0.1073	0.3129	0.2471	0.5062	0.5107	0.5164	0.6879	0.6928	0.6717	0.7206	0.6717	0.0931	0.095	0.0948	0.0984	0.0965	0.094	0.0982	0.1182	0.1583	0.3258	0.6188	0.6487	0.0902	0.0895	0.0906	0.0937	0.0901	0.0922	0.0919	0.0912	0.0971	0.1003	0.4684	0.5744	0.0908	0.0892	0.0889	0.0897	0.0895	0.0899	0.0887	0.0898	0.0919	0.0911	0.4576
669	200399	25.1	0.1057	0.1074	0.3145	0.2472	0.5089	0.5134	0.5155	0.6862	0.6917	0.6703	0.7201	0.6707	0.0931	0.0951	0.095	0.0985	0.0968	0.0942	0.0983	0.1179	0.1582	0.3267	0.6182	0.648	0.0904	0.0897	0.0903	0.0935	0.0899	0.0922	0.0922	0.0914	0.1019	0.1004	0.4683	0.5763	0.0911	0.0897	0.089	0.0916	0.0899	0.0906	0.0889	0.0899	0.092	0.0913	0.4581
670	200699	25	0.1056	0.1076	0.317	0.2485	0.5023	0.5084	0.5144	0.6866	0.6917	0.6704	0.7205	0.6712	0.0931	0.0952	0.0949	0.0985	0.0967	0.0941	0.0982	0.1182	0.1591	0.3284	0.6182	0.6483	0.0903	0.0899	0.0904	0.094	0.0899	0.0921	0.0918	0.0912	0.098	0.1002	0.4679	0.5763	0.0909	0.0893	0.0887	0.0902	0.0894	0.0899	0.0887	0.0899	0.0918	0.0912	0.4587
			-0.02272	-0.01716	0.18952	0.12046	0.37254	0.38046	0.38694	0.5588	0.567	0.5405	0.5948	0.54648	-0.00074	-0.00026	0.0004	0.0015	0.00064	0.00138	0.00604	0.02056	0.05028	0.23646	0.51544	0.55378	0.00018	0.00036	0.00014	0.00116	4e-05	-0.00014	0.00192	0.00014	0.0064	0.00904	0.37888	0.48712	0.00024	-0.00046	0.00022	0.00034	-0.00074	-0.00074	-0.00044	0.00024	0.0011	0.00124	0.36904
End Time				2024-12-14 23:38:38
Warning	Execution of 'GabrielV_Ecoli' was interrupted by the user.
Warning	Unable to meet given kinetic interval time for cycles '10, 98, 112, 166, 167, 201, 276, 573, 574, 576'.
[truncated: 49 more columns]
