# Supplementary material for: A universal surface functionalization technique to chemically enhance live microbial cells
Source: Mol Syst Biol. 2026 Mar 16;22(6):962–78. doi: 10.1038/s44320-026-00202-z (PMC13230988; doi:10.1038/s44320-026-00202-z)
Supplement: Supplementary file 7 — Source data Fig. 4 [file 44320_2026_202_MOESM7_ESM.zip › SD figure 4/4D/2024-12-14_MIC_full_plate2_single.xlsx]

## Sheet: Result sheet
Method name: GabrielV_singleOD
Application: SparkControl				V2.3
Device: Spark				Serial number: 1806011180
Firmware:				LUM:V5.2.3|ABS:V4.3.2|ABS_MEX:V5.0.7|MTP:V13.1.5|FLUOR:V5.1.3|FLUOR_FP:V5.0.2|FLUOR_BOTTOM:V5.0.2|FLUOR_MEM:V5.0.7|FLUOR_MEX:V5.0.7|STACKER:V1.0.3
Date:				2024-12-15
Time:				12:00 AM
System				DESKTOP-894FVBB
User				DESKTOP-894FVBB\Platereader
Plate				[GRE96ft] - Greiner 96 Flat Transparent Cat. No.: 655101/655161/655192
Lid lifter				Lid
Humidity Cassette				No humidity cassette
Smooth mode				Not selected
List of actions in this measurement script:
Plate
	Shaking
	Absorbance					OD 600
Name				GRE96ft
Plate layout
Plate area				A1-H12
Start Time				2024-12-14 23:58:59
Shaking (Double Orbital) Duration				30	s
Shaking (Double Orbital) Position				Current
Shaking (Double Orbital) Amplitude				1	mm
Shaking (Double Orbital) Frequency				270	rpm
End Time				2024-12-14 23:59:29
Mode	Absorbance
Name	OD 600
Measurement wavelength				600	nm
Number of flashes				10
Settle time				50	ms
Part of Plate				A1-H12
Start Time				2024-12-14 23:59:31
Temperature				23.2	°C
<>	1	2	3	4	5	6	7	8	9	10	11	12			1	2	3	4	5	6	7	8	9	10	11	12
A	0.289	0.7595	0.5646	0.5058	0.4997	0.5023	0.5138	0.5345	0.5008	0.5303	0.5656	0.5435			0.199	0.6695	0.4746	0.4158	0.4097	0.4123	0.4238	0.4445	0.4108	0.4403	0.4756	0.4535
B	0.0935	0.093	0.0933	0.0993	0.102	0.1179	0.2225	0.3896	0.4908	0.5128	0.5609	0.6624			0.0035	0.003	0.0033	0.0093	0.012	0.0279	0.1325	0.2996	0.4008	0.4228	0.4709	0.5724
C	0.092	0.0898	0.0937	0.0944	0.0885	0.0919	0.0937	0.0951	0.1041	0.2864	0.3823	0.5818			0.002	-0.0002	0.0037	0.0044	-0.0015	0.0019	0.0037	0.0051	0.0141	0.1964	0.2923	0.4918
D	0.0918	0.0899	0.0902	0.092	0.089	0.09	0.0898	0.0908	0.0916	0.1182	0.3896	0.5839			0.0018	-0.0001	0.0002	0.002	-0.001	0	-0.0002	0.0008	0.0016	0.0282	0.2996	0.4939
E	0.4652	0.4854	0.4916	0.5356	0.5798	0.5522	0.5477	0.5455	0.5292	0.5611	0.5365	0.5244			0.3752	0.3954	0.4016	0.4456	0.4898	0.4622	0.4577	0.4555	0.4392	0.4711	0.4465	0.4344
F	0.446	0.5134	0.5135	0.4953	0.5624	0.6072	0.5847	0.5737	0.5492	0.5739	0.5928	0.6329			0.356	0.4234	0.4235	0.4053	0.4724	0.5172	0.4947	0.4837	0.4592	0.4839	0.5028	0.5429
G	0.0915	0.0926	0.0916	0.0954	0.4555	0.4531	0.575	0.6418	0.636	0.6723	0.6384	0.662			0.0015	0.0026	0.0016	0.0054	0.3655	0.3631	0.485	0.5518	0.546	0.5823	0.5484	0.572
H	0.0895	0.0899	0.0893	0.092	0.0935	0.0913	0.0938	0.0901	0.0972	0.2828	0.7533	0.7353			-0.0005	-0.0001	-0.0007	0.002	0.0035	0.0013	0.0038	0.0001	0.0072	0.1928	0.6633	0.6453
End Time				2024-12-14 23:59:59
