# Supplementary material for: A universal surface functionalization technique to chemically enhance live microbial cells
Source: Mol Syst Biol. 2026 Mar 16;22(6):962–78. doi: 10.1038/s44320-026-00202-z (PMC13230988; doi:10.1038/s44320-026-00202-z)
Supplement: Supplementary file 8 — Source data Fig. 3 [file 44320_2026_202_MOESM8_ESM.zip]

Archive with 31 entries (28 files):
- SD figure 3/
- SD figure 3/.DS_Store
- __MACOSX/SD figure 3/._.DS_Store
- SD figure 3/3A/
- SD figure 3/3B-D/
- SD figure 3/3A/RJX1228_efficiency.csv
- __MACOSX/SD figure 3/3A/._RJX1228_efficiency.csv
- SD figure 3/3A/RJX1228_viability.csv
- __MACOSX/SD figure 3/3A/._RJX1228_viability.csv
- SD figure 3/3B-D/RJX1228_efficiency.csv
- __MACOSX/SD figure 3/3B-D/._RJX1228_efficiency.csv
- SD figure 3/3B-D/3B05_efficiency.csv
- __MACOSX/SD figure 3/3B-D/._3B05_efficiency.csv
- SD figure 3/3B-D/Ecoli37C_viability.csv
- SD figure 3/3B-D/Bacova_efficiency.csv
- __MACOSX/SD figure 3/3B-D/._Bacova_efficiency.csv
- SD figure 3/3B-D/RJX1236_efficiency.csv
- __MACOSX/SD figure 3/3B-D/._RJX1236_efficiency.csv
- SD figure 3/3B-D/RJX1236_viability.csv
- __MACOSX/SD figure 3/3B-D/._RJX1236_viability.csv
- SD figure 3/3B-D/Bacova_viability.csv
- SD figure 3/3B-D/RJX1228_viability.csv
- __MACOSX/SD figure 3/3B-D/._RJX1228_viability.csv
- SD figure 3/3B-D/1A01_viability.csv
- __MACOSX/SD figure 3/3B-D/._1A01_viability.csv
- SD figure 3/3B-D/Ecoli37C_efficiency.csv
- __MACOSX/SD figure 3/3B-D/._Ecoli37C_efficiency.csv
- SD figure 3/3B-D/3B05_viability.csv
- __MACOSX/SD figure 3/3B-D/._3B05_viability.csv
- SD figure 3/3B-D/1A01_efficiency.csv
- __MACOSX/SD figure 3/3B-D/._1A01_efficiency.csv
