# Supplementary material for: A universal surface functionalization technique to chemically enhance live microbial cells
Source: Mol Syst Biol. 2026 Mar 16;22(6):962–78. doi: 10.1038/s44320-026-00202-z (PMC13230988; doi:10.1038/s44320-026-00202-z)
Supplement: Supplementary file 8 — Source data Fig. 3 [file 44320_2026_202_MOESM8_ESM.zip › SD figure 3/3A/RJX1228_efficiency.csv]

	0.0	0.064	0.32	1.6	8.0	40.0	ID
0	-279.79874082811875	1796.1930644724594	17922.692159873768	79501.09439179402	267933.56220184156	398420.80551362183	1
1	-279.79874082811875	675.0951379990543	5605.96222807974	40201.88501739147	216408.91389259096	469799.16721168667	2
