# Supplementary material for: A universal surface functionalization technique to chemically enhance live microbial cells
Source: Mol Syst Biol. 2026 Mar 16;22(6):962–78. doi: 10.1038/s44320-026-00202-z (PMC13230988; doi:10.1038/s44320-026-00202-z)
Supplement: Supplementary file 8 — Source data Fig. 3 [file 44320_2026_202_MOESM8_ESM.zip › SD figure 3/3A/RJX1228_viability.csv]

	0.0	0.064	0.32	1.6	8.0	40.0	ID
0	1.0	0.8698230809963086	0.9388655473418892	0.8872853803818834	0.8096675803887724	0.23681265189177256	1
1	1.0	1.0014198370157228	1.0363455155638435	0.9696836373085804	1.0191445572915443	0.18352711735003285	2
2	1.0	0.8995629845025793	1.1052984566511173	0.9361372377532153	0.9320543616853249	0.19430629688667167	3
3	1.0	0.8679873528162282		1.0766127054296726	0.9108041210614302	0.2639732770817234	4
