# Supplementary material for: A universal surface functionalization technique to chemically enhance live microbial cells
Source: Mol Syst Biol. 2026 Mar 16;22(6):962–78. doi: 10.1038/s44320-026-00202-z (PMC13230988; doi:10.1038/s44320-026-00202-z)
Supplement: Supplementary file 8 — Source data Fig. 3 [file 44320_2026_202_MOESM8_ESM.zip › SD figure 3/3B-D/3B05_efficiency.csv]

	0.0	1.6	8.0	40.0	200.0	ID
0	-279.79874082811875	14545.541708064986	71865.88998416504	130889.76608328408	128250.14960865282	1
1	-279.79874082811875	15072.30445141519	62259.57096390352	128296.77870765477	112678.9635514361	2
2	-279.79874082811875	9373.59795634879	48348.69828629489	98842.3247675025	115202.8239204049	3
