# Supplementary material for: A universal surface functionalization technique to chemically enhance live microbial cells
Source: Mol Syst Biol. 2026 Mar 16;22(6):962–78. doi: 10.1038/s44320-026-00202-z (PMC13230988; doi:10.1038/s44320-026-00202-z)
Supplement: Supplementary file 8 — Source data Fig. 3 [file 44320_2026_202_MOESM8_ESM.zip › SD figure 3/3B-D/Bacova_efficiency.csv]

	0.0	1.6	8.0	40.0	200.0	1000.0	ID
0	-279.79874082811875	9326.080328018303	32211.504669301066	83967.43514992094	196580.89596681824	291944.76470438205	1
1	-279.79874082811875	3658.2175183124755	20865.327328281288	96416.2543836631	212036.65947630812	375921.6096313083	2
2	-279.79874082811875	10338.078570607255	44733.30982995908	87565.96167751061	121641.975835837	243570.5825991837	3
