# Supplementary material for: A universal surface functionalization technique to chemically enhance live microbial cells
Source: Mol Syst Biol. 2026 Mar 16;22(6):962–78. doi: 10.1038/s44320-026-00202-z (PMC13230988; doi:10.1038/s44320-026-00202-z)
Supplement: Supplementary file 8 — Source data Fig. 3 [file 44320_2026_202_MOESM8_ESM.zip › SD figure 3/3B-D/RJX1236_efficiency.csv]

	0.0	0.064	0.32	1.6	8.0	40.0	ID
0	-279.79874082811875	3017.3625051662407	15838.209543867919	89986.60311839764	281582.1778280581	603422.8442902269	1
1	-279.79874082811875	3923.1430331896026	11561.0248902394	61219.617834584045	219299.34293082275	540124.4520009644	2
2	-279.79874082811875	2078.358815991476	10493.329661148337	85254.93427547129	257249.33345958503	535119.3806707968	3
