# Supplementary material for: A universal surface functionalization technique to chemically enhance live microbial cells
Source: Mol Syst Biol. 2026 Mar 16;22(6):962–78. doi: 10.1038/s44320-026-00202-z (PMC13230988; doi:10.1038/s44320-026-00202-z)
Supplement: Supplementary file 8 — Source data Fig. 3 [file 44320_2026_202_MOESM8_ESM.zip › SD figure 3/3B-D/RJX1236_viability.csv]

	0.0	0.064	0.32	1.6	8.0	40.0	ID
0	1.0	1.0329567865344849	0.9886912050023151	0.9633786460739208	0.9460073785250556	0.694414532283062	1
1	1.0	0.9246862657788502	0.9172410654801508	0.8966787053455488	0.8808728880400263	0.6957489135320569	2
2	1.0	0.8940417784314846	0.8944774864044853	0.9455807872916294	0.8233259434107703	0.6505780770453459	3
3	1.0	0.8828480116928176	0.9641087386382744	0.8324140398529332	0.8930733884051637	0.7135809270379148	4
