# Supplementary material for: A universal surface functionalization technique to chemically enhance live microbial cells
Source: Mol Syst Biol. 2026 Mar 16;22(6):962–78. doi: 10.1038/s44320-026-00202-z (PMC13230988; doi:10.1038/s44320-026-00202-z)
Supplement: Supplementary file 8 — Source data Fig. 3 [file 44320_2026_202_MOESM8_ESM.zip › SD figure 3/3B-D/Bacova_viability.csv]

	0.0	1.6	8.0	40.0	200.0	1000.0	ID
1	1.0	1.0607256328082273	1.0462323546106702	0.8742231895804274	0.7452604000053131	0.00041370841144995233	1
2	1.0	1.1053522248667593	1.064580924904886	0.9753183106698696	0.8179410949402305	0.0007485747172275907	1
3	1.0	1.1201988815282862	0.8547939668434861	0.9136798398894066	0.8129185968979048	0.000858206320818095	1
4	1.0	0.8651581024912457	0.8567705796215942	0.8044711686772862	0.6913848588318231	0.00033878019321602034	2
5	1.0	0.9289042006262548	0.8770546672786773	0.869184983123896	0.6838995412889373	0.0011066129520236787	2
6	1.0	0.811375253936437	0.710239136895747	0.7261637275365336	0.5881219717054464	0.0016454159133446763	2
7	1.0	0.9769495724070729	0.9262513080365543	0.9423083774612961	0.8093369195031435	0.00028164142149254964	3
8	1.0	1.006267884483922	1.1209444838118112	1.0607303324618722	0.566901673498868	0.0005450500177555308	3
9	1.0	1.0608838705460464	0.942986409238557	1.0882783183675044	0.9611094943957996		3
