# Supplementary material for: A universal surface functionalization technique to chemically enhance live microbial cells
Source: Mol Syst Biol. 2026 Mar 16;22(6):962–78. doi: 10.1038/s44320-026-00202-z (PMC13230988; doi:10.1038/s44320-026-00202-z)
Supplement: Supplementary file 8 — Source data Fig. 3 [file 44320_2026_202_MOESM8_ESM.zip › SD figure 3/3B-D/1A01_viability.csv]

	0	1.6	8	40	200	ID
1	1	0.9095175781150565	0.7875947488960877	0.6787083943280702	0.46822527951221427	1
2	1	0.9962533788397159	0.827270659	0.7254383941114118	0.5615571602353894	1
3	1	0.9630681913927769	0.865560304	0.8111890038228224	0.5782221155484688	1
4	1	1.153086477282045	0.9690055228342417	0.9028349874966878	0.6615811930285221	2
5	1	1.0777865710642018	1.0913746607411299	1.0047343602279888	0.7821434468103297	2
6	1	1.053441432899972	0.9898407936705956	0.9570383862165835	0.6833752848076392	2
7	1	1.0220945367556096	0.926711984	0.8660410551659443	0.5194877804209035	3
8	1	1.1869408127737806	1.1447932463305674	1.0090391008659783	0.6788180735647543	3
