# Supplementary material for: A universal surface functionalization technique to chemically enhance live microbial cells
Source: Mol Syst Biol. 2026 Mar 16;22(6):962–78. doi: 10.1038/s44320-026-00202-z (PMC13230988; doi:10.1038/s44320-026-00202-z)
Supplement: Supplementary file 8 — Source data Fig. 3 [file 44320_2026_202_MOESM8_ESM.zip › SD figure 3/3B-D/3B05_viability.csv]

	0	1.6	8	40	200	ID
1	1	1.0856398701188603	0.9412977601697355	0.7329094333538092	0.093427329	1
2	1	1.1308402759498546	0.9557637571798794	0.6938020239535301	0.1178262108027734	1
3	1	1.105270629	0.9757286677650554	0.7648081032173053	0.10851994622274021	1
4	1	0.8848164095159585	0.8355223514575915	0.633896728	0.078245516	2
5	1	0.9758211243629193	0.8959653089024441	0.6130678021867761	0.10527888082382722	2
6	1	0.9658651262933997	0.9284778019406557	0.6537631796429474	0.11368864843391051	2
7	1	1.082769988626201	1.0104332761292518	0.7333795040311716	0.21012294421810593	3
8	1	0.9690025548875635	0.8683833085523172	0.6315795622925272	0.18862314848880007	3
