# Supplementary material for: A universal surface functionalization technique to chemically enhance live microbial cells
Source: Mol Syst Biol. 2026 Mar 16;22(6):962–78. doi: 10.1038/s44320-026-00202-z (PMC13230988; doi:10.1038/s44320-026-00202-z)
Supplement: Supplementary file 8 — Source data Fig. 3 [file 44320_2026_202_MOESM8_ESM.zip › SD figure 3/3B-D/1A01_efficiency.csv]

	0.0	1.6	8.0	40.0	200.0	ID
0	-279.79874082811875	16878.244624921583	57155.77798678622	107854.92216433493	154146.6215633915	1
1	-279.79874082811875	10129.943450896242	55507.44968886535	101370.17632970112	142748.68235686026	2
2	-279.79874082811875	10407.910074631818	47485.30944940368	94673.51768796028	143230.9841277901	3
