# Supplementary material for: A universal surface functionalization technique to chemically enhance live microbial cells
Source: Mol Syst Biol. 2026 Mar 16;22(6):962–78. doi: 10.1038/s44320-026-00202-z (PMC13230988; doi:10.1038/s44320-026-00202-z)
Supplement: Supplementary file 9 — Figure EV1 Source Data [file 44320_2026_202_MOESM9_ESM.zip]

Archive with 31 entries (24 files):
- SD figure EV1/
- SD figure EV1/EV1C/
- SD figure EV1/EV1D/
- SD figure EV1/EV1E/
- SD figure EV1/EV1B/
- SD figure EV1/.DS_Store
- __MACOSX/SD figure EV1/._.DS_Store
- SD figure EV1/EV1A/
- SD figure EV1/EV1F/
- SD figure EV1/EV1C/Ecoli37C_viability.csv
- SD figure EV1/EV1C/Ecoli37C_efficiency.csv
- __MACOSX/SD figure EV1/EV1C/._Ecoli37C_efficiency.csv
- SD figure EV1/EV1D/1A01_viability.csv
- __MACOSX/SD figure EV1/EV1D/._1A01_viability.csv
- SD figure EV1/EV1D/1A01_efficiency.csv
- __MACOSX/SD figure EV1/EV1D/._1A01_efficiency.csv
- SD figure EV1/EV1E/Bacova_efficiency.csv
- __MACOSX/SD figure EV1/EV1E/._Bacova_efficiency.csv
- SD figure EV1/EV1E/Bacova_viability.csv
- SD figure EV1/EV1B/RJX1228_efficiency.csv
- __MACOSX/SD figure EV1/EV1B/._RJX1228_efficiency.csv
- SD figure EV1/EV1B/RJX1228_viability.csv
- __MACOSX/SD figure EV1/EV1B/._RJX1228_viability.csv
- SD figure EV1/EV1A/RJX1236_efficiency.csv
- __MACOSX/SD figure EV1/EV1A/._RJX1236_efficiency.csv
- SD figure EV1/EV1A/RJX1236_viability.csv
- __MACOSX/SD figure EV1/EV1A/._RJX1236_viability.csv
- SD figure EV1/EV1F/3B05_efficiency.csv
- __MACOSX/SD figure EV1/EV1F/._3B05_efficiency.csv
- SD figure EV1/EV1F/3B05_viability.csv
- __MACOSX/SD figure EV1/EV1F/._3B05_viability.csv
