# Supplementary material for: A universal surface functionalization technique to chemically enhance live microbial cells
Source: Mol Syst Biol. 2026 Mar 16;22(6):962–78. doi: 10.1038/s44320-026-00202-z (PMC13230988; doi:10.1038/s44320-026-00202-z)
Supplement: Supplementary file 10 — Figure EV2 Source Data [file 44320_2026_202_MOESM10_ESM.zip]

Archive with 12 entries (8 files):
- SD figure EV2/
- SD figure EV2/EV2B/
- SD figure EV2/EV2C/
- SD figure EV2/.DS_Store
- __MACOSX/SD figure EV2/._.DS_Store
- SD figure EV2/EV2A/
- SD figure EV2/EV2B/fluorescence_decay.csv
- __MACOSX/SD figure EV2/EV2B/._fluorescence_decay.csv
- SD figure EV2/EV2C/decay_fit.xlsx
- __MACOSX/SD figure EV2/EV2C/._decay_fit.xlsx
- SD figure EV2/EV2A/11_09_AverageStack_lin2.tif
- __MACOSX/SD figure EV2/EV2A/._11_09_AverageStack_lin2.tif
