# Supplementary material for: A universal surface functionalization technique to chemically enhance live microbial cells
Source: Mol Syst Biol. 2026 Mar 16;22(6):962–78. doi: 10.1038/s44320-026-00202-z (PMC13230988; doi:10.1038/s44320-026-00202-z)
Supplement: Supplementary file 10 — Figure EV2 Source Data [file 44320_2026_202_MOESM10_ESM.zip › SD figure EV2/EV2B/fluorescence_decay.csv]

Doublings	0	1.011227255	2.033423002	2.616548844
Adjusted fluorescence	280.0352771	112.9533467	75.5563943	53.15924395
