# Supplementary material for: A universal surface functionalization technique to chemically enhance live microbial cells
Source: Mol Syst Biol. 2026 Mar 16;22(6):962–78. doi: 10.1038/s44320-026-00202-z (PMC13230988; doi:10.1038/s44320-026-00202-z)
Supplement: Supplementary file 10 — Figure EV2 Source Data [file 44320_2026_202_MOESM10_ESM.zip › SD figure EV2/EV2C/decay_fit.xlsx]

## Sheet: Sheet1
Fitted values	0.485436	0.511374	0.463979	0.486915	0.525018	0.508454
